# Supplementary material for: Quantitative Proteomic and Metabolomic Profiling Reveals Altered Mitochondrial Metabolism and Folate Biosynthesis Pathways in the Aging Drosophila Eye
Source: Mol Cell Proteomics. 2021 Jul 29;20:100127. doi: 10.1016/j.mcpro.2021.100127 (PMC8385154; doi:10.1016/j.mcpro.2021.100127)
Supplement: Supplemental Table S1 [file mmc1.xlsx]

## Sheet: Proteins_Eye
Protein FDR Confidence: Combined	Master	Accession	Description	Exp. q-value: Combined	Sum PEP Score	Coverage [%]	Abundance Ratio: (day40) / (day10)	Abundance Ratio (log2): (day40) / (day10)	Abundance Ratio P-Value	Abundance Ratio Adj. P-Value	Abundances (Grouped): day10	Abundances (Grouped): day40	Abundances (Normalized): F1: 126, Sample, day10	Abundances (Normalized): F1: 127N, Sample, day10	Abundances (Normalized): F1: 127C, Sample, day10	Abundances (Normalized): F1: 128N, Sample, day10	Abundances (Normalized): F1: 128C, Control, day40	Abundances (Normalized): F1: 129N, Control, day40	Abundances (Normalized): F1: 129C, Control, day40	Abundances (Normalized): F1: 130N, Control, day40	# Peptides	# PSMs	# Unique Peptides	# Protein Groups	# AAs	MW [kDa]	calc. pI	Score Sequest HT: Sequest HT	# Peptides (by Search Engine): Sequest HT	# Razor Peptides	Found in Sample: [S1] F1: 126, Sample, day10	Found in Sample: [S2] F1: 127N, Sample, day10	Found in Sample: [S3] F1: 127C, Sample, day10	Found in Sample: [S4] F1: 128N, Sample, day10	Found in Sample: [S5] F1: 128C, Control, day40	Found in Sample: [S6] F1: 129N, Control, day40	Found in Sample: [S7] F1: 129C, Control, day40	Found in Sample: [S8] F1: 130N, Control, day40	Modifications
High	Master Protein	Q9VH07	RuvB-like helicase 1 OS=Drosophila melanogaster GN=pont PE=1 SV=1	0	19.42	16	0.88968	-0.168642	0.131506	0.210961	246.4	219.1	236.2	208.7	262.4	257	217.8	220.5	225.4	199.7	5	7	5	1	456	50.2	7.34	27.16	5	0	High	High	High	High	High	High	High	High
High	Master Protein	M9NE87	Uncharacterized protein, isoform B OS=Drosophila melanogaster GN=CG10616 PE=1 SV=1	0	36.544	18	1.01112	0.0159576	0.892661	0.917627	766.6	774.9	761.8	730.1	771.4	860.8	787.4	744.3	807.9	762.7	7	18	7	1	508	56.4	5.25	61.54	7	0	High	High	High	High	High	High	High	High
High	Master Protein	Q9VAL7	Calnexin 99A, isoform A OS=Drosophila melanogaster GN=Cnx99A PE=1 SV=2	0	247.952	48	0.782473	-0.353888	0.00162872	0.0165029	26895.9	21039.4	26875.1	28918.1	24625.1	26916.8	19788.6	21167	21069.4	21009.4	40	190	3	1	605	68	4.84	713.85	40	35	High	High	High	High	High	High	High	High
High	Master Protein	A0A0B4K7N7	Uncharacterized protein (Fragment) OS=Drosophila melanogaster GN=CG43092 PE=4 SV=1	0	19.964	12	0.627746	-0.671746	0.00395101	0.0260438	3064.2	1924	2699.1	2949.2	3890.2	3183.6	2008	1782.1	2060	1843.5	2	15	2	1	225	24.4	6.05	55.9	2	0	High	High	High	High	High	High	High	High
High	Master Protein	Q9W404	CG3842, isoform A OS=Drosophila melanogaster GN=CG3842-RA PE=2 SV=1	0	20.652	19	1.05042	0.0709665	0.193492	0.281873	1622.3	1703.3	1717.8	1644.6	1379.1	1600.3	1660.8	1701.4	1705.2	1780.2	8	16	8	1	406	44.9	9.31	41.32	8	0	High	High	High	High	High	High	High	High
High	Master Protein	A0A0B4K6V8	Alpha-Esterase-5, isoform B OS=Drosophila melanogaster GN=alpha-Est5 PE=1 SV=1	0	12.126	8	1.11111	0.152003	0.149654	0.232465	517.4	574.5	514.1	505.8	520.7	593.7	593.4	573.2	575.9	545.9	4	7	3	1	543	61.4	6.19	15.88	4	0	High	High	High	High	High	High	High	High
High	Master Protein	Q9VJZ5	LD07294p OS=Drosophila melanogaster GN=Tap42 PE=1 SV=2	0	27.125	17	0.81367	-0.297485	0.0152106	0.0541543	1230.4	1001	1098.9	1174	1315.7	1289.6	1014.1	988	1045	979.3	7	16	7	1	380	43.3	5.4	48.34	7	0	High	High	High	High	High	High	High	High
High	Master Protein	Q9W0H3	Lipid droplet-associated hydrolase OS=Drosophila melanogaster GN=CG9186 PE=2 SV=1	0	31.186	27	0.983284	-0.0243197	0.558982	0.638022	1543.8	1518.1	1543.9	1553.9	1514.6	1543.7	1519.6	1516.5	1467.6	1587.5	8	25	8	1	307	35.7	6.8	74.98	8	0	High	High	High	High	High	High	High	High
High	Master Protein	Q9VJD1	Glucosidase 2 beta subunit, isoform A OS=Drosophila melanogaster GN=GCS2beta PE=1 SV=1	0	63.702	30	0.622278	-0.68437	0.0186277	0.0602549	7806.8	4858.4	5976.3	7142.6	9288.8	8532.9	4842.8	4874.2	5001.3	4733.1	16	56	16	1	548	61.5	4.46	188.5	16	0	High	High	High	High	High	High	High	High
High	Master Protein	Q9VB82	Cuticular protein 97Ea, isoform A OS=Drosophila melanogaster GN=Cpr97Ea PE=1 SV=2	0	30.453	28	0.429738	-1.21847	0.000509087	0.00923311	4941.2	2123.3	5153.8	4737.5	6041.3	4663.8	2159.8	2087.5	2163.4	2087.5	8	23	8	1	366	40	8.92	71.13	8	0	High	High	High	High	High	High	High	High
High	Master Protein	A1ZB23	Uncharacterized protein, isoform A OS=Drosophila melanogaster GN=CG14495 PE=4 SV=1	0	16.456	13	0.58651	-0.769772	0.0570964	0.12039	628.5	368.7	392.1	548.9	789.6	719.7	376.5	360.6	367.5	369.9	2	10	2	1	157	17.9	4.32	38.71	2	0	High	High	High	High	High	High	High	High
High	Master Protein	Q8INU6	FI03731p OS=Drosophila melanogaster GN=CG31674-RA PE=2 SV=1	0	18.461	10	0.851064	-0.232661	0.0822775	0.150578	150.2	127.8	138	131.4	163.4	166.2	132.7	122.9	123.1	135.7	3	13	1	1	327	36	8.06	46.75	3	0	High	High	High	High	High	High	High	High
High	Master Protein	Q7JWQ7	RE01730p OS=Drosophila melanogaster GN=Swim PE=1 SV=1	0	63.688	32	1.10254	0.140826	0.0335073	0.0857594	3570.6	3935.5	3560.8	3294.5	3580.4	3810.6	3832.1	3938.5	3932.6	4067.2	16	48	16	1	431	48.8	7.08	153.94	16	0	High	High	High	High	High	High	High	High
High	Master Protein	Q9VIX6	GH19142p OS=Drosophila melanogaster GN=CG17549 PE=2 SV=1	0	46.027	26	1.03413	0.0484122	0.617767	0.690728	1596.5	1651.9	1644.2	1550.3	1840.8	1438.8	1583.2	1697.4	1769.7	1607.5	5	33	5	1	287	28.9	9.19	175.12	5	0	High	High	High	High	High	High	High	High
High	Master Protein	Q9VNF3	RE01652p OS=Drosophila melanogaster GN=CG12171 PE=1 SV=1	0	54.707	39	1.16009	0.21424	0.0200527	0.06291	1918.8	2225.2	1990.9	1788.5	2076.7	1849.4	2212.2	2267.3	2163.8	2238.4	11	29	9	1	257	26.9	7.5	98.37	11	0	High	High	High	High	High	High	High	High
High	Master Protein	Q7JW03	CG2257 OS=Drosophila melanogaster GN=UbcE2H PE=1 SV=1	0	25.216	39	0.845309	-0.24245	0.0723541	0.140147	1777.5	1502.3	1526.3	1675.1	1900	1886.1	1516.6	1488.2	1572	1479.7	7	18	7	1	183	20.9	4.79	60.13	7	0	High	High	High	High	High	High	High	High
High	Master Protein	Q7JVI3	Eukaryotic translation initiation factor 3 subunit M OS=Drosophila melanogaster GN=Tango7 PE=2 SV=1	0	65.732	33	0.911577	-0.133564	0.139671	0.221125	4762.4	4341.3	4663	4967.5	4221.8	4863.9	4276	4383.3	4430.7	4299.7	17	43	17	1	387	44.1	5.71	142.74	17	0	High	High	High	High	High	High	High	High
High	Master Protein	Q9V3A4	Protein catecholamines up OS=Drosophila melanogaster GN=Catsup PE=2 SV=1	0	12.268	3	1.13895	0.187707	0.171813	0.258737	892.5	1016	874	911.3	827.8	1086	992.5	1013.3	1018.7	1062.6	2	8	2	1	449	48.6	6.87	23.27	2	0	High	High	High	High	High	High	High	High
High	Master Protein	Q9V4C8	Host cell factor OS=Drosophila melanogaster GN=Hcf PE=1 SV=2	0	14.259	4	1.01833	0.0262051	0.8643	0.895845	832.1	847	815	785	849.5	926.4	831.5	840.4	867.2	853.7	6	7	6	1	1500	160.1	7.68	18.53	6	0	High	High	High	High	High	High	High	High
High	Master Protein	Q9I7I3	GH12831p OS=Drosophila melanogaster GN=CG17837 PE=2 SV=2	0	33.019	31	1.68919	0.756331	4.75648e-06	0.000917897	2417.8	4082.1	2525.3	2399.4	2251.9	2436.2	3810.7	4100.5	4063.7	4116.3	9	26	9	1	293	32.8	8.85	88.47	9	0	High	High	High	High	High	High	High	High
High	Master Protein	X2JAU0	Integrin beta OS=Drosophila melanogaster GN=mys PE=3 SV=1	0	17.523	6	1.20627	0.270556	0.00467127	0.0282689	696.9	840.9	710.2	674.1	683.9	761.8	818.8	836	845.9	859.9	5	6	5	1	846	92.6	5.97	19.73	5	0	High	High	High	High	High	High	High	High
High	Master Protein	Q9VJY6	60S ribosomal protein L24 OS=Drosophila melanogaster GN=RpL24 PE=1 SV=1	0	50.56	44	0.966184	-0.0496308	0.46694	0.553274	8086.8	7815.1	10565.1	8556.4	7175.4	7642.9	6927	7880.2	7750.6	8634.7	14	35	14	1	155	17.5	11.06	98.37	14	0	High	High	High	High	High	High	High	High
High	Master Protein	Q9VJW1	LD29171p OS=Drosophila melanogaster GN=Sec71 PE=1 SV=2	0	20.033	5	0.938967	-0.0908534	0.0158431	0.0555896	670	629.2	672.1	667.8	650.5	699.9	617.5	647.5	628.9	629.6	8	12	8	1	1653	187.7	6.3	37.63	8	0	High	High	High	High	High	High	High	High
High	Master Protein	Q9W379	LD37736p OS=Drosophila melanogaster GN=Zpr1 PE=1 SV=1	0	19.496	13	0.616903	-0.696884	0.0171376	0.0571568	2070.7	1277.2	1665.8	1797.7	2479.3	2385.3	1280.5	1273.8	1373.1	1256	6	16	6	1	457	51.3	4.74	43.93	6	0	High	High	High	High	High	High	High	High
High	Master Protein	A8DYI2	Uncharacterized protein, isoform C OS=Drosophila melanogaster GN=Ttd14 PE=1 SV=1	0	35.815	22	0.82713	-0.273814	0.00582592	0.0317081	3194.3	2642.4	3373.4	3194.6	2894.1	3193.9	2693.8	2770.3	2562.1	2592	12	24	12	1	515	58.1	8.65	82.26	12	0	High	High	High	High	High	High	High	High
High	Master Protein	M9PBA3	Uncharacterized protein, isoform A OS=Drosophila melanogaster GN=CG44008 PE=4 SV=1	0	22.344	30	0.598444	-0.740712	0.0545411	0.117379	2015.2	1206.3	1229.6	1859.8	2313.1	2183.6	1333.8	1200.1	1212.5	1095.5	4	17	4	1	79	8.9	7.88	64.17	4	0	High	High	High	High	High	High	High	High
High	Master Protein	Q9VIL2	CG2608 OS=Drosophila melanogaster GN=CG2608 PE=1 SV=1	0	15.455	24	0.83682	-0.257011	0.163885	0.249297	139.8	117	117.2	127.5	181.5	153.3	114	116.1	130.4	117.9	4	8	4	1	255	29.1	5.99	30.87	4	0	High	High	High	High	High	High	High	High
High	Master Protein	Q7KK90	GH14654p OS=Drosophila melanogaster GN=GstE1 PE=1 SV=1	0	29.191	22	1.27877	0.354759	0.000367608	0.00789779	3924	5019.3	4040.9	4173.6	3810.5	3807.5	5025	5050.7	5013.6	4753.2	7	29	7	1	224	24.9	5.91	93.05	7	0	High	High	High	High	High	High	High	High
High	Master Protein	Q9V3K9	Carnitine palmitoyltransferase I OS=Drosophila melanogaster GN=whd PE=1 SV=1	0	81.825	26	1.0101	0.0144996	0.567121	0.645262	4363.2	4408.7	4426.3	4300.9	4015.6	4607.9	4267	4415.5	4401.8	4606.8	18	57	17	1	782	89.5	8.38	197.71	18	0	High	High	High	High	High	High	High	High
High	Master Protein	Q9VXQ5	GH13725p OS=Drosophila melanogaster GN=CCT6 PE=1 SV=1	0	96.531	36	1.0352	0.0499049	0.473998	0.560985	7873.9	8151	8390.3	8478.5	7247.7	7389.4	8130.9	8171.2	7998.7	8207	22	58	22	1	533	58.2	6.62	190.81	22	0	High	High	High	High	High	High	High	High
High	Master Protein	Q9VSH5	IP09562p OS=Drosophila melanogaster GN=CG13670 PE=2 SV=1	0	38.917	32	0.855432	-0.225275	0.352562	0.448509	2651.6	2267.4	2029.7	2205.2	3704.8	3188.3	2229.7	2258.1	2442.1	2276.7	6	28	6	1	266	29.2	4.98	125.28	6	0	High	High	High	High	High	High	High	High
High	Master Protein	Q8MR62	Viral IAP-associated factor homolog OS=Drosophila melanogaster GN=viaf PE=1 SV=1	0	14.387	20	0.851789	-0.231432	0.0999695	0.171135	183.6	156.4	163.7	169.2	199.3	228.7	161.7	144.7	173.5	151.3	5	5	5	1	240	27.4	4.86	11.52	5	0	High	High	High	High	High	High	High	High
High	Master Protein	Q9VLP0	IP04187p OS=Drosophila melanogaster GN=CG14274 PE=2 SV=2	0	21.302	19	1.17509	0.232769	0.15922	0.243739	424.6	499	332	393.2	458.4	520.9	496.1	489.8	526.9	501.9	3	12	3	1	187	20.4	5.44	52.88	3	0	High	High	High	High	High	High	High	High
High	Master Protein	Q9VQ60	CG7289 OS=Drosophila melanogaster GN=CG7289 PE=2 SV=2	0	10.15	5	0.984252	-0.0229004	0.70751	0.766606	112.6	110.8	91	112.7	112.4	173.7	108.5	111.2	110.5	119.9	2	3	2	1	637	72.4	7.97	10.85	2	0	High	High	High	High	High	High	High	High
High	Master Protein	Q9VYQ8	Ubiquitin carboxyl-terminal hydrolase 7 OS=Drosophila melanogaster GN=Usp7 PE=1 SV=1	0	63.663	15	1.01317	0.018878	0.694892	0.758414	4288.9	4344.2	4259.4	4318.6	3957.2	4541.3	4393.1	4365.9	4196.6	4322.7	17	49	17	1	1129	130.4	6.04	151.38	17	0	High	High	High	High	High	High	High	High
High	Master Protein	A4UZL3	Eps15 homology domain containing protein-binding protein 1, isoform F OS=Drosophila melanogaster GN=Ehbp1 PE=1 SV=1	0	17.525	5	0.830565	-0.267835	0.0453913	0.103691	179.1	148.7	166.2	158	193	208.9	148.8	159.9	148.6	134.2	5	6	5	1	1141	127.8	6.44	16.56	5	0	High	High	High	High	High	High	High	High
High	Master Protein	Q24523	Protein bunched, class 2/F/G isoform OS=Drosophila melanogaster GN=bun PE=2 SV=4	0	13.444	5	0.926784	-0.109695	0.325828	0.420564	829.6	768.7	735.9	754.7	1002.3	912	774	763.4	799.8	756.1	5	9	5	1	1331	138	6.28	29.7	5	0	High	High	High	High	High	High	High	High
High	Master Protein	Q9VHV5	ADP-ribosylation factor-like protein 8 OS=Drosophila melanogaster GN=Gie PE=1 SV=1	0	33.878	35	1.14286	0.192645	0.0271177	0.0764219	1636.4	1871	1636.7	1636	1563	1811.4	1860.5	1859.8	1903.6	1881.6	6	20	6	1	186	21.2	7.21	86.06	6	0	High	High	High	High	High	High	High	High
High	Master Protein	Q9VFM9	Twinfilin OS=Drosophila melanogaster GN=twf PE=1 SV=1	0	29.508	33	0.925926	-0.111031	0.0993945	0.170462	1470.4	1361.9	1528	1371.7	1414.9	1531.8	1388.6	1415.7	1335	1335.8	9	20	9	1	343	39	6.99	64.05	9	0	High	High	High	High	High	High	High	High
High	Master Protein	P08646	Ras-like protein 1 OS=Drosophila melanogaster GN=Ras85D PE=1 SV=2	0	63.682	60	1.20482	0.268817	0.0040002	0.0261534	3187.6	3841.7	3290.2	3165.7	2907.4	3209.6	3826.8	3886.4	3790.6	3856.7	9	42	9	1	189	21.6	7.81	150.5	9	0	High	High	High	High	High	High	High	High
High	Master Protein	Q9VND3	LD24833p OS=Drosophila melanogaster GN=Pi4KIIalpha PE=1 SV=3	0	20.896	10	0.909091	-0.137504	0.0642457	0.130369	804.5	731.5	827.7	808	730.4	801.1	735.4	739.6	727.5	725	7	11	7	1	710	78.9	6.18	31.27	7	0	High	High	High	High	High	High	High	High
High	Master Protein	Q9VFQ9	Dipeptidase B, isoform A OS=Drosophila melanogaster GN=Dip-B PE=1 SV=2	0	108.799	43	1.01317	0.018878	0.685198	0.750565	7463.9	7559.8	7347.3	7582.3	7808.3	7295.1	7693.7	7437.4	7613	7507	20	77	20	1	508	55.5	6.76	244.17	20	0	High	High	High	High	High	High	High	High
High	Master Protein	O02195	Eukaryotic translation initiation factor 3 subunit I OS=Drosophila melanogaster GN=Trip1 PE=1 SV=1	0	78.055	48	0.761035	-0.393965	0.00985304	0.0407131	5632.8	4286.9	5060.5	5612.7	6447.7	5653.1	4361.7	4248.8	4325.3	4205.8	15	53	15	1	326	36.1	5.34	177.83	15	0	High	High	High	High	High	High	High	High
High	Master Protein	Q9W3T7	Boudin OS=Drosophila melanogaster GN=bou PE=2 SV=1	0	9.167	12	0.738552	-0.437228	0.0827058	0.15103	1639.5	1210.9	1191.5	1543	1956.5	1741.9	1185.2	1241.3	1237.1	1166.4	2	10	2	1	149	16.8	6.25	25.46	2	0	High	High	High	High	High	High	High	High
High	Master Protein	M9NG50	Moesin, isoform L OS=Drosophila melanogaster GN=Moe PE=1 SV=1	0	189.715	57	0.856898	-0.222805	0.0275134	0.0771789	32972.5	28254.9	37818.1	34804.5	31056.6	31236.9	28274.6	29108.5	27033.5	28235.2	53	184	3	1	578	68.1	5.99	498.67	53	52	High	High	High	High	High	High	High	High
High	Master Protein	Q9VD58	CG6439, isoform A OS=Drosophila melanogaster GN=CG6439 PE=1 SV=1	0	139.604	51	1.49031	0.575615	0.000217696	0.00600104	11631.3	17338.7	12467.8	11880.6	10589.4	11387.2	17413.5	18365.8	16794	17264.1	16	115	16	1	370	40.4	8.54	476.93	16	0	High	High	High	High	High	High	High	High
High	Master Protein	Q9W022	CG8993 OS=Drosophila melanogaster GN=CG8993 PE=1 SV=1	0	34.313	43	1.01937	0.027675	0.745016	0.799503	6811.6	6945.6	6728.9	6895.3	7557.6	6319.4	6943	6548.4	7468.7	6948.2	6	34	6	1	142	15.8	8.46	128.51	6	0	High	High	High	High	High	High	High	High
High	Master Protein	X2J9Z1	Silver, isoform N OS=Drosophila melanogaster GN=svr PE=1 SV=1	0	18.05	4	0.867303	-0.205393	0.0165792	0.0566442	1071.6	929.6	1184	1104.9	1005.2	1039.2	985.7	939	920.2	879.1	7	14	7	1	1439	162.6	6.35	38.36	7	0	High	High	High	High	High	High	High	High
High	Master Protein	P55830	40S ribosomal protein S3a OS=Drosophila melanogaster GN=RpS3A PE=1 SV=4	0	134.544	69	0.968992	-0.045443	0.37428	0.469761	19726.3	19119.7	24730.3	21171.7	18211.5	18379.5	17615.1	19668	18586.6	19957.7	24	126	24	1	268	30.3	9.61	428.46	24	0	High	High	High	High	High	High	High	High
High	Master Protein	Q9V8M2	Probable cytochrome P450 12b2, mitochondrial OS=Drosophila melanogaster GN=Cyp12b2 PE=2 SV=2	0	34.825	17	1.05263	0.0740006	0.50234	0.585412	1207.8	1271.6	1207.2	1208.5	1197.7	1360.9	1265.5	1277.7	1254.3	1287.8	8	19	8	1	535	61.4	8.75	64.76	8	0	High	High	High	High	High	High	High	High
High	Master Protein	Q8SWS3	RE26528p OS=Drosophila melanogaster GN=CG13049 PE=1 SV=1	0	11.115	17	1.0846	0.117161	0.0538538	0.116549	259.6	281.6	253.6	244.2	270.2	265.8	282.6	282.5	280.6	262.9	2	6	2	1	181	17.3	9.89	21.84	2	0	High	High	High	High	High	High	High	High
High	Master Protein	P35220	Catenin alpha OS=Drosophila melanogaster GN=alpha-Cat PE=1 SV=2	0	118.665	34	1.11483	0.15682	0.0176219	0.0579859	7159.7	7983.6	7128.4	7191.1	6379.9	7216	7693.7	8035.3	7969.1	7998.2	31	79	30	1	917	102.4	6.43	241.3	31	1	High	High	High	High	High	High	High	High
High	Master Protein	Q9XTL2	Jak pathway signal transduction adaptor molecule OS=Drosophila melanogaster GN=Stam PE=1 SV=1	0	74.175	19	0.722022	-0.469886	0.00730086	0.0357892	4136.4	2985.5	3493.7	4002	4326.4	4275.2	2968.8	3002.2	3102.2	2917.8	16	52	16	1	689	74.6	5.58	190.97	16	0	High	High	High	High	High	High	High	High
High	Master Protein	A4V2A4	Mushroom-body expressed, isoform G OS=Drosophila melanogaster GN=mub PE=1 SV=1	0	71.986	44	0.947867	-0.077243	0.496724	0.580612	4963.1	4705.7	5061.6	5216	4437.6	4866.5	4742.2	5039.8	4520.2	4669.4	15	44	2	1	359	37.9	8.51	153.13	15	12	High	High	High	High	High	High	High	High
High	Master Protein	Q9U9Q4	Eukaryotic translation initiation factor 3 subunit H OS=Drosophila melanogaster GN=eIF-3p40 PE=1 SV=2	0	70.428	43	0.829876	-0.269033	1.95368e-05	0.00176491	4889.7	4058.8	4931.3	5077.1	4848.4	4826.6	4071.2	4046.4	4188.7	4007.1	14	44	14	1	338	38.4	6.1	164.61	14	0	High	High	High	High	High	High	High	High
High	Master Protein	Q9VN21	LD30155p OS=Drosophila melanogaster GN=lost PE=1 SV=1	0	185.712	60	0.878735	-0.186501	0.177052	0.26445	12053.2	10595.4	12944.5	13092	10232.3	11223.2	10662.1	10945.7	10446.2	10529	32	102	32	1	545	59.7	9.06	398.59	32	0	High	High	High	High	High	High	High	High
High	Master Protein	E1JJM9	GEO07866p1 OS=Drosophila melanogaster GN=RpS15Aa PE=1 SV=1	0	41.811	62	1.20337	0.26708	0.00736275	0.0359414	6174.4	7433.8	6131.8	6568.4	5433.8	6217.3	7187.4	7870	7265.3	7606.2	10	45	10	1	130	14.8	9.8	140.58	10	0	High	High	High	High	High	High	High	High
High	Master Protein	P41043	Glutathione S-transferase S1 OS=Drosophila melanogaster GN=GstS1 PE=1 SV=2	0	89.887	52	0.607165	-0.719841	0.00319438	0.0240903	15128.2	9187.3	13397.6	14857.8	18235.4	15403.6	9304.9	8884.4	9379.6	9071.2	15	88	15	1	249	27.6	4.65	347.83	15	0	High	High	High	High	High	High	High	High
High	Master Protein	Q02427	RNA-binding protein 1 OS=Drosophila melanogaster GN=Rbp1 PE=2 SV=3	0	25.2	35	0.714796	-0.484396	0.0613165	0.126583	1072.4	766.3	1445.3	893.6	1286.9	881.8	798.8	731	794.9	738.8	6	21	1	1	144	16	9.98	70.73	6	0	High	High	High	High	High	High	High	High
High	Master Protein	Q9VGT3	GM04645p OS=Drosophila melanogaster GN=Ugt86Da PE=1 SV=1	0	43.925	15	1.25	0.321928	0.0039668	0.0260438	3004.2	3757	3131	2997.6	2668.8	3010.8	3759.2	3754.7	3744.7	3883	10	30	10	1	528	60.1	9.19	96.56	10	0	High	High	High	High	High	High	High	High
High	Master Protein	Q9Y125	BcDNA.GH08312 OS=Drosophila melanogaster GN=Sap-r PE=1 SV=1	0	152.967	27	0.914077	-0.129613	0.78362	0.830588	22233.4	20326	16904.9	22769.1	21883.1	22589.4	20134.2	20366.8	20994.2	20285.3	31	158	30	1	953	105.9	4.97	489.16	31	1	High	High	High	High	High	High	High	High
High	Master Protein	Q7KLE5	Amphiphysin OS=Drosophila melanogaster GN=Amph PE=1 SV=1	0	118.38	36	0.789889	-0.340277	0.0712822	0.138933	142	112.2	121.6	120.4	177.5	165.9	97.8	112	112.5	119.5	25	93	1	1	602	65.9	5.25	344.42	25	0	High	High	High	High	High	High	High	High
High	Master Protein	Q9VLT3	LD23292p OS=Drosophila melanogaster GN=Mcr PE=1 SV=1	0	284.714	32	0.979432	-0.0299829	0.898524	0.922537	19233.2	18844.6	19802.3	19293.6	16327.9	19173	17870.7	18723.6	19335.4	18966.5	45	196	45	1	1760	202.7	6.47	750.43	45	0	High	High	High	High	High	High	High	High
High	Master Protein	Q8IQV9	Nucleoporin 205kD, isoform B OS=Drosophila melanogaster GN=Nup205 PE=1 SV=1	0	34.941	6	0.918274	-0.123004	0.176294	0.263422	1166.6	1071.3	1158.9	1067.7	1174.2	1387.3	1035.2	1080.4	1149.4	1062.2	11	19	11	1	2090	235	6.65	56.84	11	0	High	High	High	High	High	High	High	High
High	Master Protein	C7LAH9	Moesin, isoform K OS=Drosophila melanogaster GN=Moe PE=1 SV=1	0	184.577	51															51	180	1	1	646	75.8	6.16	489.85	51	0	High	High	High	High	High	High	High	High
High	Master Protein	Q9W3K9	CG2254 OS=Drosophila melanogaster GN=CG2254 PE=1 SV=1	0	128.091	48	1.24688	0.318326	0.0056397	0.031093	17661.1	22032.9	18591	18139.2	14907.1	17195.5	21608.4	21792.2	22276.3	24437.8	17	135	17	1	320	35.6	7.43	500.97	17	0	High	High	High	High	High	High	High	High
High	Master Protein	Q9W1H8	GH13256p OS=Drosophila melanogaster GN=Thiolase PE=1 SV=1	0	121.876	45	1.4881	0.573467	0.000709415	0.011245	13196.2	19628.3	14821.7	13122.8	13269.9	12026.2	19510.1	19747.3	17511.5	19770.5	21	99	21	1	469	50.6	9.14	348.82	21	0	High	High	High	High	High	High	High	High
High	Master Protein	Q9VIB5	Carboxylic ester hydrolase OS=Drosophila melanogaster GN=alpha-Est7 PE=1 SV=1	0	118.124	40	1.18064	0.239566	0.00140812	0.0150623	8420.2	9940.3	8572.2	8585.8	7750.2	8270.9	9737.9	10119.7	9764	10270.1	21	81	20	1	572	65.4	6.49	310.16	21	1	High	High	High	High	High	High	High	High
High	Master Protein	Q9NKV0	Myeloid leukemia factor OS=Drosophila melanogaster GN=Mlf PE=1 SV=2	0	10.051	9	1.00908	0.013043	0.76874	0.818519	842.3	850.3	791.3	732.3	899	896.6	870.9	836.4	864.5	794.2	3	12	3	1	376	41.4	7.77	34.77	3	0	High	High	High	High	High	High	High	High
High	Master Protein	Q9VDU1	GH20840p OS=Drosophila melanogaster GN=CG11407 PE=1 SV=1	0	14.575	9	1.03734	0.0528949	0.322934	0.417836	1432	1484.9	1405	1459.6	1184.9	1508.2	1424	1490.4	1479.4	1506.8	5	11	5	1	538	60.6	6.37	31.57	5	0	High	High	High	High	High	High	High	High
High	Master Protein	Q961B3	CG2277, isoform A OS=Drosophila melanogaster GN=CG2277 PE=1 SV=1	0	14.801	8	0.925069	-0.112367	0.141383	0.222942	418.1	386.6	400.2	386.6	436.7	448.9	403.5	386.5	386.8	380.4	4	6	4	1	534	60.4	8.82	14.74	4	0	High	High	High	High	High	High	High	High
High	Master Protein	Q9VV89	Coat protein (Coatomer) zeta, isoform A OS=Drosophila melanogaster GN=zetaCOP PE=1 SV=2	0	10.706	24	0.937207	-0.0935602	0.384534	0.479615	1049.3	983.2	1078	1142.1	919.4	1021.3	927.5	979	987.4	1052.7	3	6	3	1	174	19.9	5.02	22.58	3	0	High	High	High	High	High	High	High	High
High	Master Protein	P10351	Xanthine dehydrogenase OS=Drosophila melanogaster GN=ry PE=2 SV=2	0	17.766	3	0.992063	-0.0114956	0.88361	0.910945	278.6	276.4	248.2	297.8	260.7	300.6	293.7	270.2	266.8	282.7	3	7	3	1	1335	146.8	6.67	28.78	3	0	High	High	High	High	High	High	High	High
High	Master Protein	Q9W3G0	RE52151p OS=Drosophila melanogaster GN=CG11190 PE=2 SV=1	0	16.702	9	0.851064	-0.232661	0.0224534	0.0673154	120.5	102.6	106.6	119.5	121.5	134.5	91.6	101.3	103.9	104.1	4	10	4	1	633	71.2	6.71	26.08	4	0	High	High	High	High	High	High	High	High
High	Master Protein	A0A0B4K7J2	Nucleoporin 358kD, isoform B OS=Drosophila melanogaster GN=Nup358 PE=1 SV=1	0	176.597	19	0.952381	-0.0703893	0.114943	0.190547	7294.1	6947.5	7162.1	7428.5	7154.1	8232.5	6947.3	6914.6	7022.2	6947.7	43	101	43	1	2718	298.7	6.11	334.31	43	0	High	High	High	High	High	High	High	High
High	Master Protein	Q9VW66	CG7646, isoform A OS=Drosophila melanogaster GN=CG7646 PE=1 SV=1	0	60.403	49	1.35318	0.436354	0.00383722	0.0260022	2336.6	3161.1	2326.5	2346.7	2208.9	2737.8	3420.5	3105.9	3148.5	3173.8	9	33	9	1	186	21.4	4.86	125.52	9	0	High	High	High	High	High	High	High	High
High	Master Protein	Q9VCB9	CG5515, isoform A OS=Drosophila melanogaster GN=CG5515-RA PE=1 SV=1	0	28.466	30	0.641849	-0.639695	0.0415319	0.0985582	1202.9	772	867.4	1059.9	1444	1365.3	803.4	758.7	775.5	768.4	9	18	9	1	244	28.5	4.34	55.14	9	0	High	High	High	High	High	High	High	High
High	Master Protein	Q7K126	LD13864p OS=Drosophila melanogaster GN=Not3 PE=1 SV=1	0	10.682	4	0.81367	-0.297485	0.0654486	0.132131	184.5	150.1	163.7	164.4	207.1	219.6	155.9	148.6	147.3	151.6	3	4	3	1	844	92.3	6.79	11.74	3	0	High	High	High	High	High	High	High	High
High	Master Protein	A8DYI9	Uncharacterized protein, isoform E OS=Drosophila melanogaster GN=CG15118 PE=1 SV=1	0	65.55	27	0.965251	-0.051024	0.629549	0.700766	2434.6	2349	2453.7	2415.7	2243.4	2514.4	2307.7	2486.3	2391.2	2287.5	14	33	14	1	630	70.8	6.02	132.16	14	0	High	High	High	High	High	High	High	High
High	Master Protein	Q00748	Multidrug resistance protein homolog 65 OS=Drosophila melanogaster GN=Mdr65 PE=1 SV=2	0	113.823	26	0.999001	-0.00144197	0.991872	0.992666	4717.7	4711.6	4828.9	4609.1	4268.3	5088.2	4573	4753.5	4674.8	4748.7	30	73	29	1	1302	143.7	6.49	222.15	30	0	High	High	High	High	High	High	High	High
High	Master Protein	P42325	Neurocalcin homolog OS=Drosophila melanogaster GN=Nca PE=1 SV=2	0	51.52	64	1.07875	0.109359	0.0258244	0.0740062	2023.5	2182	2073.3	1974.8	1887.9	2098.8	2277.3	2156.3	2208.1	2138.1	10	38	10	1	190	21.9	5.36	125.43	10	0	High	High	High	High	High	High	High	High
High	Master Protein	M9PEI1	Dumpy, isoform U OS=Drosophila melanogaster GN=dpy PE=4 SV=1	0	1278.14	16	1.06496	0.0908029	0.359602	0.454995	63454.6	67581.6	51813	59389.7	67797.8	71545.8	63554.6	67035.1	70607.6	68132.5	269	833	269	1	21657	2304.6	5.22	3023.3	269	0	High	High	High	High	High	High	High	High
High	Master Protein	Q9W4A6	RE56564p OS=Drosophila melanogaster GN=CG11473 PE=1 SV=1	0	170.47	24	1.4556	0.541618	0.00235059	0.0207839	1827.4	2658.3	1891.3	1765.7	1625.5	2104.5	2891.4	2590.4	2548.1	2728	24	142	5	1	916	99.3	8.15	537.62	24	0	High	High	High	High	High	High	High	High
High	Master Protein	Q9W3R0	CG9657, isoform A OS=Drosophila melanogaster GN=CG9657-RA PE=2 SV=2	0	11.637	7	1.19048	0.251539	0.0374814	0.0919318	197.3	234.9	196.4	198.3	167.3	221.8	242.6	227.4	219.6	256	3	4	3	1	601	66.3	8.81	13.07	3	0	High	High	High	High	High	High	High	High
High	Master Protein	Q9VZ24	GEO11412p1 OS=Drosophila melanogaster GN=CG15201 PE=2 SV=1	0	50.469	54	0.849618	-0.235114	0.0970288	0.167016	8550.1	7261.8	7154.2	8079	9110.8	9048.7	7568.7	7084	7444.1	7005.9	10	48	10	1	113	12.5	7.83	155.4	10	0	High	High	High	High	High	High	High	High
High	Master Protein	Q9VAV2	FI21480p1 OS=Drosophila melanogaster GN=mIF2 PE=1 SV=2	0	22.576	12	1.11111	0.152003	0.262019	0.357074	424.9	472	513.8	400.3	446.5	404.3	505.1	476.5	456.9	467.5	7	13	7	1	696	76.7	7.14	34.42	7	0	High	High	High	High	High	High	High	High
High	Master Protein	Q9VSL8	Rhea, isoform B OS=Drosophila melanogaster GN=rhea PE=1 SV=1	0	216.454	20	0.959693	-0.0593553	0.289834	0.386824	10523.5	10098.2	10458.5	10588.8	9837.3	11511.6	9977.1	10042.2	10421.5	10154.5	51	128	51	1	2836	306.8	6.21	422.19	51	0	High	High	High	High	High	High	High	High
High	Master Protein	Q9VA09	Guanylyl cyclase beta-subunit at 100B OS=Drosophila melanogaster GN=Gycbeta100B PE=1 SV=1	0	42.752	14	1.1534	0.205896	0.0225828	0.0675681	2192.7	2529.9	2201.4	2184.1	2035	2406.7	2598.2	2531.3	2479.3	2528.6	13	30	13	1	787	86.8	5.78	73.57	13	0	High	High	High	High	High	High	High	High
High	Master Protein	Q9VTJ4	Putative alpha-L-fucosidase OS=Drosophila melanogaster GN=Fuca PE=2 SV=2	0	20.176	15	1.31234	0.392137	0.000172575	0.00536915	1051.6	1379.3	1073.4	1030.2	1005.8	1095.1	1348.9	1402.6	1368.9	1389.7	9	17	9	1	494	57.7	5.87	42.57	9	0	High	High	High	High	High	High	High	High
High	Master Protein	A1Z6S7	FI02061p OS=Drosophila melanogaster GN=vimar PE=1 SV=1	0	26.474	17	1.23916	0.309359	0.0103514	0.0419994	463.6	574.3	480.9	470.9	380.3	456.5	615	564.4	542.8	584.4	9	18	7	1	635	70.3	5.16	44.71	9	1	High	High	High	High	High	High	High	High
High	Master Protein	Q9W5T4	RE33981p OS=Drosophila melanogaster GN=CG12547 PE=1 SV=2	0	23.138	14	0.954198	-0.0676387	0.0896721	0.158684	674.5	643.5	681.1	668	645.1	710.6	657.8	631.7	627.8	655.4	7	10	7	1	717	79.7	5.99	36.6	7	0	High	High	High	High	High	High	High	High
High	Master Protein	Q9VMY5	Beta-Mannosidase, isoform A OS=Drosophila melanogaster GN=beta-Man PE=1 SV=2	0	36.636	14	0.995025	-0.0071955	0.609862	0.684337	1331.4	1324.6	1293.4	1363.2	1300.3	1439.4	1300.5	1340.8	1362.2	1308.5	10	23	10	1	908	103.5	6.1	73.28	10	0	High	High	High	High	High	High	High	High
High	Master Protein	Q2MGK7	GEO13330p1 OS=Drosophila melanogaster GN=CG33995-RB PE=2 SV=1	0	16.104	26	0.970874	-0.0426443	0.71204	0.770178	231.2	224.5	212.2	200.9	252	257.6	226	222.9	237.9	207.3	4	8	4	1	127	14.4	5.26	28.61	4	0	High	High	High	High	High	High	High	High
High	Master Protein	Q9V434	Asparaginyl-tRNA synthetase, isoform A OS=Drosophila melanogaster GN=AsnRS PE=1 SV=1	0	96.367	33	1.08342	0.115597	0.000265834	0.00668867	5551.4	6015.2	5574.4	5449.9	5528.4	5619.5	6159.8	6073.3	5948.3	5957.6	24	63	24	1	558	63.9	5.96	223.7	24	0	High	High	High	High	High	High	High	High
High	Master Protein	A8Y560	Ribosomal protein L15 OS=Drosophila melanogaster GN=RpL15 PE=1 SV=2	0	39.141	39	0.912409	-0.132248	0.297148	0.394338	10438.1	9527.5	12074.9	10754.8	8848	10130.6	9121.3	9645.5	9411	10095.7	10	47	10	1	204	24.3	11.47	145.24	10	0	High	High	High	High	High	High	High	High
High	Master Protein	Q9V496	Apolipophorins OS=Drosophila melanogaster GN=Rfabg PE=1 SV=2	0	1301.17	52	1.40449	0.490051	0.0436036	0.101755	171732	241155	180689	233413	138935	163219	286509	233877	248659	224384	222	1216	221	1	3351	372.4	7.97	4543.66	222	1	High	High	High	High	High	High	High	High
High	Master Protein	O15971	LD39986p OS=Drosophila melanogaster GN=Rab10 PE=1 SV=1	0	40.175	46	1.13507	0.182786	0.0624575	0.127918	2387.9	2708.9	2385	2390.7	1911.8	2451.6	2567.1	2697.3	2720.6	2737.2	10	46	6	1	204	23.3	8.05	146.04	10	0	High	High	High	High	High	High	High	High
High	Master Protein	A8JQU3	Gasp, isoform B OS=Drosophila melanogaster GN=Gasp PE=1 SV=1	0	93.217	66	0.286615	-1.80281	0.0293731	0.0794229	66.7	19.1	27.4	56.1	115.5	79.5	23.6	18.6	16.3	19.7	13	91	1	1	235	26.1	4.75	370.89	13	0	High	High	High	High	High	High	High	High
High	Master Protein	E1JHB7	Receptor protein-tyrosine kinase OS=Drosophila melanogaster GN=Pvr PE=1 SV=1	0	43.115	8	0.947867	-0.077243	0.0832139	0.151184	1219	1154.9	1210.9	1227	1186	1365	1141.9	1168	1171.9	1124.8	11	23	11	1	1577	177.2	5.92	74.53	11	0	High	High	High	High	High	High	High	High
High	Master Protein	Q9VWA1	Clathrin light chain OS=Drosophila melanogaster GN=Clc PE=2 SV=1	0	46.326	37	0.982318	-0.0257376	0.528147	0.609801	6559.3	6441.7	6809.3	6240	7882.6	6318.4	6566.6	6319.2	6891.3	6310.6	9	45	9	1	219	23.8	4.78	125.72	9	0	High	High	High	High	High	High	High	High
High	Master Protein	E8NHA2	CG9153, isoform C OS=Drosophila melanogaster GN=Sherpa PE=1 SV=1	0	18.629	7	1.06383	0.0892673	0.208643	0.298153	934.5	993.8	850.1	955	914.4	1023.5	1002.6	978.3	1008.4	985.1	7	13	7	1	1062	119.4	6.27	38.59	7	0	High	High	High	High	High	High	High	High
High	Master Protein	Q24372	Lachesin OS=Drosophila melanogaster GN=Lac PE=1 SV=2	0	86.786	35	1.06724	0.093879	0.0992203	0.170227	6206.1	6620.3	6158.2	6254.4	5275.8	6277.6	6307.7	6638.7	6792.1	6601.9	14	69	14	1	359	39.9	5.45	272.25	14	0	High	High	High	High	High	High	High	High
High	Master Protein	Q9GU68	Eukaryotic translation initiation factor 5A OS=Drosophila melanogaster GN=eIF-5A PE=2 SV=2	0	50.864	48	0.768049	-0.380729	0.0188657	0.0607096	10693	8210	9808.4	11385.7	12898.8	10042.3	8509.3	8101.9	8291.3	8129.5	10	53	10	1	159	17.6	5.15	175.42	10	0	High	High	High	High	High	High	High	High
High	Master Protein	Q9VYT4	ATP7, isoform B OS=Drosophila melanogaster GN=ATP7 PE=3 SV=3	0	11.612	4	0.611995	-0.708408	0.0969896	0.166987	260.8	159.6	259.4	177.3	565.8	262.3	160	151.2	175.2	159.2	4	4	4	1	1254	136	6.2	10.56	4	0	High	High	High	High	High	High	High	High
High	Master Protein	A1Z6Z9	Dilute class unconventional myosin, isoform A OS=Drosophila melanogaster GN=didum PE=1 SV=1	0	396.633	47	1.10988	0.150401	0.0253109	0.0731051	24216.8	26883.7	24370.6	24064.1	21503.7	24778.4	25930.1	27163.4	27270.7	26607	88	267	88	1	1792	207.1	8.37	849.21	88	0	High	High	High	High	High	High	High	High
High	Master Protein	M9NE73	Calpain-B, isoform B OS=Drosophila melanogaster GN=CalpB PE=3 SV=1	0	22.677	8	0.834725	-0.260628	0.0510679	0.112143	1030.8	860.5	902	960.8	1105.9	1156.4	827.4	892.1	879.5	842	7	12	7	1	925	103.7	5.02	43.96	7	0	High	High	High	High	High	High	High	High
High	Master Protein	Q9VU17	HL01062p OS=Drosophila melanogaster GN=CG10960 PE=1 SV=1	0	37.961	12	1.41643	0.50226	0.00571727	0.0312906	2716.1	3845.4	2817.9	2618	2192.2	2827	3717.5	3909	3782.8	3946.8	7	35	7	1	539	58.4	6.4	118.39	7	0	High	High	High	High	High	High	High	High
High	Master Protein	Q8SXQ1	CG9629 OS=Drosophila melanogaster GN=CG9629 PE=1 SV=1	0	133.502	51	1.2285	0.296899	0.000906483	0.0125177	9269.9	11385.7	9556.4	9503.5	8631.6	9042.1	11513.4	11260.3	10925.8	11512.5	23	83	23	1	540	58.3	7.44	343.58	23	0	High	High	High	High	High	High	High	High
High	Master Protein	Q7JZY1	CG2310, isoform A OS=Drosophila melanogaster GN=CG2310 PE=1 SV=1	0	9.991	5	1.19332	0.254978	0.0481305	0.108113	517.6	617.4	549.5	552.4	416.3	487.6	586.1	633.1	610.5	624.4	1	6	1	1	251	28	8.38	25.45	1	0	High	High	High	High	High	High	High	High
High	Master Protein	P40421	Serine/threonine-protein phosphatase rdgC OS=Drosophila melanogaster GN=rdgC PE=2 SV=1	0	160.506	41	1.20048	0.263612	0.0383162	0.0935582	11258.8	13508.2	11298	12393.5	9492.8	11219.8	12530.7	13643.4	13419.1	13597.7	29	110	29	1	661	75.5	7.18	358.82	29	0	High	High	High	High	High	High	High	High
High	Master Protein	Q7PLV6	FI02158p OS=Drosophila melanogaster GN=CG40470-RA PE=2 SV=2	0	18.468	6	1.06496	0.0908029	0.317382	0.412003	629.3	670.5	572.7	608.7	650.5	705.3	688.4	691.5	641.8	653.1	6	11	6	1	941	109	7.78	29.16	6	0	High	High	High	High	High	High	High	High
High	Master Protein	Q9VAS7	Innexin inx3 OS=Drosophila melanogaster GN=Inx3 PE=1 SV=1	0	69.353	32	1.28535	0.362158	0.00567106	0.0311598	5960.1	7661.8	6201.6	5933.3	5136.5	5987	7460.8	7602.5	7721.6	7769.3	14	55	14	1	395	45.3	8.47	194.75	14	0	High	High	High	High	High	High	High	High
High	Master Protein	Q9W1G7	LD21576p OS=Drosophila melanogaster GN=Nap1 PE=1 SV=1	0	130.283	46	0.745156	-0.424385	0.0103184	0.0419395	8263.9	6156.4	7083	8235.3	9009.9	8292.5	6143.9	6168.8	6317.4	6033.3	20	80	20	1	370	42.7	4.79	287.75	20	0	High	High	High	High	High	High	High	High
High	Master Protein	M9MRG2	CG4747, isoform B OS=Drosophila melanogaster GN=CG4747 PE=4 SV=1	0	98.553	38	1.03093	0.0439433	0.763186	0.814804	4695	4841.8	5762.9	4684.9	4705.2	4496.1	4979.2	5080.4	4419.4	4708.2	19	51	19	1	603	65.3	5.97	198.75	19	0	High	High	High	High	High	High	High	High
High	Master Protein	Q9V9W3	RE08669p OS=Drosophila melanogaster GN=RpL6 PE=1 SV=1	0	57.236	35	0.869565	-0.201634	0.141206	0.222803	12657.6	11009.3	15364.5	13407.7	10988.3	11949.5	10786.5	11016.4	11002.1	11647.7	13	53	13	1	262	29.7	10.71	186.54	13	0	High	High	High	High	High	High	High	High
High	Master Protein	Q9W0C2	Neuronal synaptobrevin, isoform E OS=Drosophila melanogaster GN=nSyb PE=1 SV=1	0	100.422	47	1.1325	0.179515	0.00206774	0.0191625	3699.7	4188.6	3800.3	3484.7	3741.3	3658.6	4275.1	4061.1	4241	4136.9	8	75	8	1	192	19.8	5.19	388.51	8	0	High	High	High	High	High	High	High	High
High	Master Protein	Q7KTP7	LP22840p OS=Drosophila melanogaster GN=CG31919 PE=1 SV=2	0	20.913	28	0.933707	-0.0989585	0.303872	0.398738	937.5	875.7	878.3	862.6	1000.6	1054.6	890.1	858.1	943.9	861.6	4	13	4	1	181	20.4	7.2	45.14	4	0	High	High	High	High	High	High	High	High
High	Master Protein	Q7JS69	FI04632p OS=Drosophila melanogaster GN=nrv3 PE=1 SV=1	0	74.636	32	1.39276	0.477944	0.0134046	0.0503822	15846.7	22083.2	16891.4	16045.4	12060.5	15650.5	21055.3	21891.9	22276.2	22565.2	12	100	1	1	311	36.2	6.79	361.01	12	13	High	High	High	High	High	High	High	High
High	Master Protein	Q9VUL8	LD41491p OS=Drosophila melanogaster GN=Pex3 PE=1 SV=1	0	10.43	8	0.966184	-0.0496308	0.810243	0.851823	100.3	96.9	102.3	87.2	98.3	107.4	99.9	93.9	93.4	102.2	3	6	3	1	385	43.7	8.5	10.77	3	0	High	High	High	High	High	High	High	High
High	Master Protein	Q8SXY6	Transmembrane emp24 domain-containing protein bai OS=Drosophila melanogaster GN=bai PE=2 SV=1	0	24.165	21	1.0352	0.0499049	0.454348	0.541865	3750.7	3881.2	4043.9	3810.4	3219.1	3691.9	3657.5	3944.4	3830.8	3932.3	6	26	6	1	206	23.7	8.22	90.34	6	0	High	High	High	High	High	High	High	High
High	Master Protein	Q8ING0	Uncharacterized protein OS=Drosophila melanogaster GN=CG31326 PE=3 SV=1	0	13.92	10	0.851064	-0.232661	0.00782707	0.0365881	691.9	588.7	745.3	694.6	689.1	631.4	604.4	591.8	585.6	530.7	4	10	4	1	520	57.2	6.92	30.13	4	0	High	High	High	High	High	High	High	High
High	Master Protein	A0A0B4JDC9	RIM-binding protein, isoform F OS=Drosophila melanogaster GN=Rbp PE=1 SV=1	0	32.441	7	1.07066	0.0985055	0.266549	0.362128	1148.6	1229.6	1099.9	996	1199.4	1282.3	1284.6	1174.3	1244.7	1214.6	10	20	10	1	1844	193.9	6.76	61.76	10	0	High	High	High	High	High	High	High	High
High	Master Protein	A0A0B4K6I1	Scribbled, isoform N OS=Drosophila melanogaster GN=scrib PE=1 SV=1	0	212.077	21	0.816993	-0.291604	0.00379297	0.0259703	11912.7	9733.5	11281.8	11360.5	12561	12491.8	9660.1	9807.5	10007.6	9541.3	43	121	26	1	2554	277.2	5.44	434.25	43	13	High	High	High	High	High	High	High	High
High	Master Protein	Q9W1G0	Probable transaldolase OS=Drosophila melanogaster GN=Taldo PE=2 SV=2	0	109.566	56	1.03627	0.0513992	0.465203	0.551491	18098.7	18755.4	18966.5	20835	15387.7	17270.6	18819	18692	18613.9	19983	24	113	24	1	331	36.7	7.71	381.91	24	0	High	High	High	High	High	High	High	High
High	Master Protein	Q9VZW7	CG2107 OS=Drosophila melanogaster GN=CPT2 PE=1 SV=1	0	141.847	45	1.36799	0.452057	0.000267998	0.00672055	6995.8	9575.8	6988.6	6937.6	7003.1	7609.6	9560.5	9591.2	9455.2	9835.2	28	103	28	1	667	75.1	8.35	332.25	28	0	High	High	High	High	High	High	High	High
High	Master Protein	P92181	Cuticle protein DCP2 OS=Drosophila melanogaster GN=Lcp65Ac PE=1 SV=1	0	18.461	38	0.399202	-1.32481	0.00837194	0.0378008	1500.3	598.9	1027.8	1302.8	1727.7	1970	612.4	585.7	618	582.7	4	17	4	1	109	11.7	4.41	59.76	4	0	High	High	High	High	High	High	High	High
High	Master Protein	Q7K3W4	GH08941p OS=Drosophila melanogaster GN=qsm PE=1 SV=1	0	28.625	19	0.772201	-0.372952	0.0560753	0.119398	6481.5	5005.4	5384.7	6314.7	8147.6	6652.7	4961.7	4971.7	5388	5039.4	6	25	6	1	414	45.5	6.14	86.85	6	0	High	High	High	High	High	High	High	High
High	Master Protein	Q9V3J4	Sec13 ortholog, isoform A OS=Drosophila melanogaster GN=Sec13 PE=1 SV=1	0	53.581	38	0.797448	-0.326537	0.000122756	0.00469603	4134.8	3297.7	3919.1	4188.8	4253.3	4081.4	3254.1	3341.9	3389.1	3218.9	12	41	11	1	356	39.5	6.25	145.65	12	0	High	High	High	High	High	High	High	High
High	Master Protein	Q9VTK9	CG6084, isoform A OS=Drosophila melanogaster GN=CG6084 PE=1 SV=2	0	132.695	73	0.963391	-0.0538064	0.170182	0.256642	112.5	108.4	113.5	116.4	110.7	111.5	113.5	106.1	99.6	110.7	22	125	1	1	316	35.9	6.65	492.65	22	0	High	High	High	High	High	High	High	High
High	Master Protein	Q24583	V-type proton ATPase subunit F 1 OS=Drosophila melanogaster GN=Vha14-1 PE=1 SV=1	0	45.428	68	0.814996	-0.295135	0.00533265	0.0302525	2847.2	2319.9	2574.6	2954.3	2798.4	2896.8	2314.6	2325.2	2415.7	2283.9	9	36	9	1	124	13.8	6.38	125.27	9	0	High	High	High	High	High	High	High	High
High	Master Protein	M9PEG1	Uncharacterized protein OS=Drosophila melanogaster GN=CG44195 PE=1 SV=1	0	283.927	53	0.475737	-1.07176	0.0161612	0.0560223	30260.6	14395.8	19910	27298	38787.5	33544.6	14160.8	14634.7	15010.9	13898.2	27	215	26	1	694	75.6	4.41	1088.02	27	1	High	High	High	High	High	High	High	High
High	Master Protein	P08181	Casein kinase II subunit alpha OS=Drosophila melanogaster GN=CkIIalpha PE=1 SV=2	0	37.184	22	1.0929	0.128156	0.0134978	0.0504519	1137.7	1243.6	1144.2	1131.3	1061.8	1189.7	1224.1	1338.1	1226.1	1261.3	7	23	7	1	336	39.9	7.24	66.87	7	0	High	High	High	High	High	High	High	High
High	Master Protein	P54622	Single-stranded DNA-binding protein, mitochondrial OS=Drosophila melanogaster GN=mtSSB PE=1 SV=2	0	12.714	28	0.844595	-0.243669	0.085715	0.154053	662	559.3	560.3	610.5	717.8	725.7	567.9	533.7	569.6	550.8	4	8	4	1	146	16.4	9.85	22.38	4	0	High	High	High	High	High	High	High	High
High	Master Protein	Q9W5R8	60S ribosomal protein L5 OS=Drosophila melanogaster GN=RpL5 PE=1 SV=2	0	94.4	57	0.910747	-0.134878	0.0938272	0.163837	12548.7	11432.7	15539.8	12765.4	12062.9	12335.6	11118	11620.7	11247.7	11660.2	20	87	20	1	299	34	9.77	266.66	20	0	High	High	High	High	High	High	High	High
High	Master Protein	Q9VD00	CG5377 OS=Drosophila melanogaster GN=CG5377-RA PE=1 SV=1	0	46.635	43	1.25628	0.32916	0.000908827	0.0125177	3149.3	3956.8	2958.1	3115.5	3183.5	3309.5	4024.7	3860.6	3986.6	3927.3	11	34	11	1	278	31.7	8.27	129.74	11	0	High	High	High	High	High	High	High	High
High	Master Protein	Q9V9K7	Serrate RNA effector molecule homolog OS=Drosophila melanogaster GN=Ars2 PE=1 SV=2	0	28.56	10	0.715308	-0.483364	0.000193864	0.00579758	999.8	715.2	976.6	973.9	1023.6	1084.4	712.6	717.8	741.9	703.7	10	13	10	1	943	107.2	5.55	32.68	10	0	High	High	High	High	High	High	High	High
High	Master Protein	Q9VH76	Synaptosomal-associated protein OS=Drosophila melanogaster GN=Snap24 PE=1 SV=1	0	61.768	53	1.05152	0.0724828	0.307288	0.401497	1319.7	1387.9	1277.4	1363.3	1266.3	1456.7	1448.1	1367.6	1408.4	1359.8	10	33	8	1	212	23.5	4.79	123.8	10	0	High	High	High	High	High	High	High	High
High	Master Protein	Q9VDI1	LD46328p OS=Drosophila melanogaster GN=Synd PE=1 SV=2	0	223.456	68	1.02775	0.0394883	0.22432	0.315268	20285.3	20846.3	19931.1	20665.3	20645.9	19779	20697.1	21859.8	20996.6	19984.3	36	181	36	1	494	55.9	5.63	714.61	36	0	High	High	High	High	High	High	High	High
High	Master Protein	Q9W306	CG9691, isoform A OS=Drosophila melanogaster GN=CG9691 PE=1 SV=1	0	36.084	60	0.434972	-1.20101	0.00854594	0.0380056	22060.2	9596.1	14381.6	20087.7	28686.9	24226.4	11277.1	9447.3	9747.3	8527.9	11	47	11	1	121	12.9	5.96	125.49	11	0	High	High	High	High	High	High	High	High
High	Master Protein	A8JUZ7	Uncharacterized protein, isoform B OS=Drosophila melanogaster GN=CG15894 PE=1 SV=1	0	28.369	7	0.965251	-0.051024	0.518237	0.600578	520.2	502.3	520.2	485.8	520.3	606.9	545.5	501.3	502.8	501.7	9	15	9	1	1598	169.4	8.21	37.81	9	0	High	High	High	High	High	High	High	High
High	Master Protein	Q2M1E6	Chondrocyte-derived ezrin-like domain containing protein ortholog, isoform E OS=Drosophila melanogaster GN=Cdep PE=1 SV=1	0	49.322	14	1.14286	0.192645	0.0298809	0.0803336	1837.5	2099.7	1793.8	1882.2	1625.3	1960.3	2120.9	2159.1	2060.2	2078.7	14	29	7	1	1167	132	8.43	86.69	14	7	High	High	High	High	High	High	High	High
High	Master Protein	Q8IMW9	CG6454, isoform C OS=Drosophila melanogaster GN=CG6454 PE=4 SV=2	0	12.187	2	1.07411	0.103147	0.496305	0.580612	269.5	289.5	258	258.1	281.5	315.1	287.6	291.4	293.5	278.6	3	5	3	1	1569	172.1	6.68	18.37	3	0	High	High	High	High	High	High	High	High
High	Master Protein	Q8IR86	Bifocal, isoform B OS=Drosophila melanogaster GN=bif PE=1 SV=1	0	90.469	23	0.641437	-0.640621	0.00728838	0.0357646	47.1	30.2	45	42	49.3	61.6	32	29.7	30.7	28.4	19	44	1	1	1235	130	6.14	159.93	19	0	High	High	High	High	High	High	High	High
High	Master Protein	Q9VYY2	Signal peptidase complex subunit 2 OS=Drosophila melanogaster GN=Spase25 PE=2 SV=1	0	33.064	40	1.04932	0.0694519	0.184311	0.271666	7504.1	7874.8	7523.5	7951.6	6279.7	7484.9	7715.8	7917	7832.8	8364.7	10	32	10	1	199	22.2	8.78	96.96	10	0	High	High	High	High	High	High	High	High
High	Master Protein	Q9VL27	CG5731 OS=Drosophila melanogaster GN=CG5731 PE=2 SV=2	0	11.873	7	0.727273	-0.459432	0.00407981	0.0263907	357.6	260.2	381.3	335.4	409.6	327.3	263.4	246.6	279.9	257	3	6	3	1	413	47	5.59	14.65	3	0	High	High	High	High	High	High	High	High
High	Master Protein	B7YZX0	Uncharacterized protein, isoform G OS=Drosophila melanogaster GN=Hasp PE=1 SV=2	0	22.933	5	0.78064	-0.35727	0.103252	0.175313	626.2	488.8	482.2	583.7	671.8	763.4	527.6	493.1	484.6	465.4	5	12	5	1	1677	183.4	7.02	44.18	5	0	High	High	High	High	High	High	High	High
High	Master Protein	O76902	Pleckstrin homology domain-containing family F member 1 homolog OS=Drosophila melanogaster GN=rush PE=1 SV=1	0	34.561	28	1.02564	0.0365259	0.849168	0.883701	1910.4	1958.8	1929	1892.1	1890.1	2027.2	2000.7	2029.2	1836.4	1917.8	9	20	9	1	316	34.2	7.78	68.35	9	0	High	High	High	High	High	High	High	High
High	Master Protein	A0A0B4K897	CG5174, isoform O OS=Drosophila melanogaster GN=CG5174 PE=1 SV=1	0	75.026	35	0.97371	-0.0384362	0.477822	0.563763	1275.6	1242	1262.7	1288.6	1320.3	1226.4	1251.6	1232.4	1303.1	1231.8	11	56	2	1	369	41	5.05	228.48	11	0	High	High	High	High	High	High	High	High
High	Master Protein	Q7KN90	Cysteine--tRNA ligase, cytoplasmic OS=Drosophila melanogaster GN=Aats-cys PE=1 SV=1	0	84.774	32	1.15075	0.202572	0.017192	0.0571568	5923.4	6818.9	5790.4	6059.4	5466.4	6333.2	6729.1	6929.9	6856.1	6781.9	24	68	24	1	741	84.2	6.3	208.98	24	0	High	High	High	High	High	High	High	High
High	Master Protein	Q9VIK1	Transmembrane 9 superfamily member OS=Drosophila melanogaster GN=TM9SF2 PE=1 SV=1	0	18.046	7	0.93985	-0.0894982	0.342085	0.437258	727.4	683.9	642.7	739.7	715.4	776.9	673.5	672.5	699.5	694.6	4	11	4	1	659	74.6	7.77	34.93	4	0	High	High	High	High	High	High	High	High
High	Master Protein	Q9VMD3	CG9531, isoform A OS=Drosophila melanogaster GN=CG9531 PE=1 SV=1	0	13.389	12	0.715308	-0.483364	0.00138525	0.0149229	252.9	180.9	254	269.1	251.8	244.7	203.6	166.6	180.7	181.1	4	6	4	1	323	36.6	7.33	14.51	4	0	High	High	High	High	High	High	High	High
High	Master Protein	A0A0B4K7Z5	Regulatory particle non-ATPase 6, isoform C OS=Drosophila melanogaster GN=Rpn6 PE=1 SV=1	0	97.678	51	1.01626	0.0232698	0.43015	0.525288	7825.9	7952.8	7977.6	8192	6968.4	7677.1	7903.8	8033.8	7832.8	8002.2	26	67	26	1	422	47.2	5.88	226.38	26	0	High	High	High	High	High	High	High	High
High	Master Protein	M9PDW8	Uncharacterized protein, isoform T OS=Drosophila melanogaster GN=CG34417 PE=1 SV=1	0	212.907	9	0.751315	-0.412511	0.00138278	0.0149229	9827.7	7381.3	9987.2	8749.9	10246.2	9670.7	7579.5	7377.3	7385.2	6973.6	45	124	45	1	5182	579.9	9.04	452.78	45	0	High	High	High	High	High	High	High	High
High	Master Protein	Q0E8U4	FI09636p OS=Drosophila melanogaster GN=CG17224-RB PE=1 SV=1	0	13.793	15	1.14943	0.200913	0.0209164	0.0645927	466.2	536	480.2	452.6	424.5	497.3	547.2	538.8	528.6	533.2	4	9	4	1	300	33.3	6.43	28.17	4	0	High	High	High	High	High	High	High	High
High	Master Protein	O61491	Flotillin-1 OS=Drosophila melanogaster GN=Flo1 PE=2 SV=1	0	208.715	66	1.18343	0.242977	0.0166591	0.0566901	12305.1	14564.2	12714.6	11908.8	10983.5	13004.1	14157.5	14559.7	14610.9	14568.7	31	140	31	1	426	47.1	5.64	477.94	31	0	High	High	High	High	High	High	High	High
High	Master Protein	M9PC99	Sec24CD ortholog, isoform C OS=Drosophila melanogaster GN=Sec24CD PE=1 SV=1	0	91.174	19	1.0846	0.117161	0.0730412	0.140953	2882.2	3126	2850.4	2941.5	2465.5	2914.3	3042	3150.5	3107	3145.1	19	47	19	1	1231	133.7	7.96	159.73	19	0	High	High	High	High	High	High	High	High
High	Master Protein	Q9VW54	26S proteasome regulatory complex subunit p97 OS=Drosophila melanogaster GN=Rpn1 PE=1 SV=2	0	117.869	31	1.02775	0.0394883	0.238107	0.330004	10550.1	10845.7	10505.1	10803.3	8896	10595.2	10646.4	10958.9	10733.6	11135.9	28	81	28	1	919	102.2	5.85	242.92	28	0	High	High	High	High	High	High	High	High
High	Master Protein	Q9VPA7	Protein kinase, cAMP-dependent, regulatory subunit type 1, isoform O OS=Drosophila melanogaster GN=Pka-R1 PE=1 SV=2	0	42.796	19	1.07643	0.106249	0.183133	0.270355	1314.3	1415.4	1314.6	1313.9	1456	1311.6	1462.2	1402.5	1428.3	1357.3	10	23	1	1	463	51.7	5.52	94.27	10	7	High	High	High	High	High	High	High	High
High	Master Protein	A0A0B4KG03	Flyers-cup, isoform F OS=Drosophila melanogaster GN=f-cup PE=4 SV=1	0	12.614	5	0.884173	-0.177599	0.0707062	0.138156	151.3	133.8	135.3	142.8	160.4	176.6	119.7	135.9	134.6	133	3	6	3	1	802	91.1	6.37	19.68	3	0	High	High	High	High	High	High	High	High
High	Master Protein	X2JE14	Vacuolar H[+] ATPase 36kD subunit 3, isoform C OS=Drosophila melanogaster GN=Vha36-3 PE=4 SV=1	0	22.19	18	1.14025	0.189351	0.0939263	0.163971	576.5	657.7	528.4	592.9	668.5	560.4	654.5	672.6	658.6	656.7	6	16	1	1	249	28.1	9.58	42	6	0	High	High	High	High	High	High	High	High
High	Master Protein	Q8IPF5	A kinase anchor protein 200, isoform B OS=Drosophila melanogaster GN=Akap200 PE=1 SV=1	0	141.158	45	0.533049	-0.90766	0.0145999	0.0530635	1232.3	656.9	901.7	1077.8	1573.6	1409	674.7	639.5	680.5	615.6	19	92	1	1	372	38.1	4.54	375.72	19	0	High	High	High	High	High	High	High	High
High	Master Protein	Q9W0G1	Tyrosine-protein phosphatase non-receptor type 61F OS=Drosophila melanogaster GN=Ptp61F PE=1 SV=1	0	25.038	15	0.874126	-0.194087	0.00661597	0.0337541	1097.6	959.4	1071.3	1111.7	1083.7	1211.7	973.3	937.1	998.8	945.6	9	14	9	1	548	62.1	5.55	44.06	9	0	High	High	High	High	High	High	High	High
High	Master Protein	Q9W299	LD03212p OS=Drosophila melanogaster GN=CG11474 PE=1 SV=1	0	60.835	40	1.21212	0.277534	0.00987644	0.0407784	2694.2	3264.4	2599.1	2792.8	2450	2888.6	3307.8	3314	3160	3221.7	14	31	14	1	436	49.4	5.27	126.53	14	0	High	High	High	High	High	High	High	High
High	Master Protein	Q9W136	Uncharacterized protein OS=Drosophila melanogaster GN=CG42361 PE=1 SV=3	0	27.968	30	0.631313	-0.663572	0.0164833	0.0566414	1793.3	1131.9	1390.8	1700.8	2145.3	1890.9	1140.3	1108.4	1134.6	1129.3	6	18	6	1	207	24.2	5.26	71.3	6	0	High	High	High	High	High	High	High	High
High	Master Protein	Q53YH3	Calreticulin, isoform B OS=Drosophila melanogaster GN=Calr PE=1 SV=1	0	153.561	58	0.434783	-1.20163	0.0132277	0.0499656	38265.5	16638.6	25352.6	33465.1	50225.3	43754.4	16467.7	16811.3	17469.5	16386.7	27	145	27	1	406	46.8	4.58	547.45	27	0	High	High	High	High	High	High	High	High
High	Master Protein	Q9VXJ7	GH03748p1 OS=Drosophila melanogaster GN=CG42353-RA PE=2 SV=2	0	20.793	8	0.891266	-0.166073	0.166484	0.252947	552	491.9	555.2	460.9	548.7	602.2	509	475.4	510.1	450.4	7	9	7	1	1022	115.8	9.6	27.08	7	0	High	High	High	High	High	High	High	High
High	Master Protein	A1Z8U0	Pre-mRNA processing factor 8 OS=Drosophila melanogaster GN=Prp8 PE=1 SV=1	0	46.438	7	1.02775	0.0394883	0.703336	0.764682	1265.9	1301.7	1196.6	1326.5	1208.1	1399.2	1273.5	1305.5	1325.9	1297.9	17	23	17	1	2396	279.4	8.88	54.3	17	0	High	High	High	High	High	High	High	High
High	Master Protein	A0A0B4LHC9	CG5554, isoform B OS=Drosophila melanogaster GN=CG5554 PE=1 SV=1	0	30.209	22	0.969932	-0.0440443	0.879749	0.907714	2761.2	2677.7	2785.5	2737.2	2362.6	2863.1	2564	2724.6	2663.7	2691.7	8	19	8	1	330	37.2	4.68	64.22	8	0	High	High	High	High	High	High	High	High
High	Master Protein	Q07093	Head-specific guanylate cyclase OS=Drosophila melanogaster GN=Gycalpha99B PE=2 SV=2	0	41.152	15	1.20627	0.270556	0.00650242	0.0335779	2241.7	2705.1	2250	2233.3	2045.9	2404.5	2726	2684.4	2651.7	2789.5	11	25	11	1	676	75.6	5.52	86.13	11	0	High	High	High	High	High	High	High	High
High	Master Protein	A1Z8D3	Uncharacterized protein OS=Drosophila melanogaster GN=CG18003 PE=1 SV=1	0	41.865	32	0.839631	-0.252173	0.00276626	0.022309	2930.2	2459.3	3007.4	2964.4	2896.3	2883.2	2553	2420.2	2267.2	2499.1	11	31	11	1	366	39.7	8.13	89.89	11	0	High	High	High	High	High	High	High	High
High	Master Protein	Q9W0D9	CTP:phosphocholine cytidylyltransferase 2 OS=Drosophila melanogaster GN=Pcyt2 PE=2 SV=1	0	20.158	15	1.00806	0.011588	0.725851	0.781929	1091.4	1100.3	1117.8	1128.1	1065.7	1045.8	1108.2	1092.4	1121.2	1068.4	6	12	6	1	381	43.7	5.52	40.68	6	0	High	High	High	High	High	High	High	High
High	Master Protein	A1Z6Q0	Klaroid, isoform D OS=Drosophila melanogaster GN=koi PE=1 SV=1	0	68.603	35	0.986193	-0.0200577	0.838717	0.876384	3253	3207.1	3467.7	3328.8	2737.2	3178.9	3102.7	3196.9	3217.3	3297.8	12	36	6	1	449	51.7	9.1	163.75	12	7	High	High	High	High	High	High	High	High
High	Master Protein	Q9VRQ9	GH11174p OS=Drosophila melanogaster GN=QC PE=1 SV=2	0	11.893	11	1.04384	0.0619024	0.692095	0.756718	1093.9	1141.4	1167.1	1025.3	1300.1	997.7	1164.9	1138.5	1144.2	1138.6	4	9	4	1	340	38	7.36	22.16	4	0	High	High	High	High	High	High	High	High
High	Master Protein	P41042	40S ribosomal protein S4 OS=Drosophila melanogaster GN=RpS4 PE=1 SV=2	0	89.4	68	0.91659	-0.125651	0.248789	0.342027	14033.2	12865.9	17961.2	15156.4	12993.2	12641	12164.8	13387.7	12364.5	13868.6	21	84	20	1	261	29.1	10.18	263.36	21	0	High	High	High	High	High	High	High	High
High	Master Protein	Q8T9B6	LDLR chaperone boca OS=Drosophila melanogaster GN=boca PE=1 SV=2	0	71.375	74	0.568828	-0.813935	0.0235309	0.0695995	12707	7229.1	9262.6	11247.7	16619.4	14355.6	7298.2	7160.7	7590.9	7065.9	17	66	17	1	180	21	4.91	223.44	17	0	High	High	High	High	High	High	High	High
High	Master Protein	Q9VIX4	Acyl-coenzyme A oxidase OS=Drosophila melanogaster GN=CG17544-RA PE=1 SV=2	0	40.512	18	0.934579	-0.0976108	0.0484218	0.108274	1173.7	1097.3	1173.6	1173.7	1132.3	1278	1076.7	1130.9	1118.2	1072.6	9	25	9	1	693	77.2	7.03	95.14	9	0	High	High	High	High	High	High	High	High
High	Master Protein	Q9VXE3	Rho-associated protein kinase OS=Drosophila melanogaster GN=Rok PE=1 SV=1	0	9.125	3	0.801282	-0.319618	0.0602385	0.125012	221.7	177.6	195.2	198.3	247.9	274.9	170.3	182.8	187	172.6	4	8	3	1	1390	160.2	6.51	15.3	4	0	High	High	High	High	High	High	High	High
High	Master Protein	Q9VKY3	ATP-dependent Clp protease proteolytic subunit OS=Drosophila melanogaster GN=CG5045 PE=1 SV=1	0	23.01	29	0.962464	-0.0551957	0.246623	0.339797	1739.3	1674.8	1772	1646.6	1749.6	1729.1	1709.8	1733.7	1601.1	1640.6	8	19	8	1	253	27.6	7.8	49.78	8	0	High	High	High	High	High	High	High	High
High	Master Protein	Q9VZQ3	Karst, isoform A OS=Drosophila melanogaster GN=kst PE=1 SV=1	0	936.686	49	0.938967	-0.0908534	0.639309	0.70896	83.2	78.1	86	83.4	69.2	82.9	76.2	80.1	72.6	83	211	688	1	1	4097	471.4	6.32	2331.44	211	0	High	High	High	High	High	High	High	High
High	Master Protein	A0A021WW64	Uncharacterized protein, isoform G OS=Drosophila melanogaster GN=CG17162 PE=4 SV=1	0	27.516	18	0.928505	-0.107018	0.209197	0.298716	1434.5	1331.5	1314.3	1397.8	1723.2	1472.1	1330	1381.8	1333.1	1314.3	6	18	6	1	274	30.5	8.94	50.93	6	0	High	High	High	High	High	High	High	High
High	Master Protein	A0A0B4KGX1	Jaguar, isoform L OS=Drosophila melanogaster GN=jar PE=1 SV=1	0	193.736	37	1.05708	0.0800879	0.0735883	0.141551	16451.4	17392.4	16641	16264	14743.5	16661.1	17003.8	17521	17264.7	17561.5	47	140	47	1	1268	144.8	8.68	462.51	47	0	High	High	High	High	High	High	High	High
High	Master Protein	Q9VTX5	ADP-ribosylation factor GTPase activating protein 1, isoform A OS=Drosophila melanogaster GN=ArfGAP1 PE=1 SV=1	0	22.701	16	1.06157	0.086201	0.0560879	0.119398	749.6	795.8	762.1	737.3	785.9	712.8	781.7	833.3	810.1	773	6	12	6	1	468	50.5	7.37	42.69	6	0	High	High	High	High	High	High	High	High
High	Master Protein	Q8SYG2	COP9 signalosome complex subunit 3 OS=Drosophila melanogaster GN=CSN3 PE=2 SV=2	0	19.688	17	1	0	0.986554	0.988135	762.9	763.2	750.6	775.4	731.9	829.7	755	759	801.9	767.4	8	13	8	1	445	50.7	6.25	30.76	8	0	High	High	High	High	High	High	High	High
High	Master Protein	A0A0B4LGH8	Oxysterol-binding protein OS=Drosophila melanogaster GN=CG3860 PE=1 SV=1	0	23.39	16	1.31752	0.397828	0.000576208	0.00985305	1445.9	1905.7	1421.3	1470.9	1387.4	1589.3	1984.5	1967.4	1845.8	1809.2	6	18	6	1	457	52.4	7.15	59.46	6	0	High	High	High	High	High	High	High	High
High	Master Protein	Q9VAQ0	Cullin 5 OS=Drosophila melanogaster GN=Cul5 PE=1 SV=1	0	13.218	6	1.08932	0.123434	0.0509224	0.111935	846.8	922.7	846.7	892.3	741.2	846.9	901.4	919.2	926.3	990.4	5	8	5	1	852	96.9	8.34	24.69	5	0	High	High	High	High	High	High	High	High
High	Master Protein	Q9VLG9	CG9510, isoform B OS=Drosophila melanogaster GN=CG9510 PE=1 SV=3	0	72.457	41	0.913242	-0.130931	0.12048	0.196853	7281.9	6650.9	7361	7629.9	6457.4	7203.7	6792.8	6569.5	6404.8	6733.3	18	58	18	1	469	52.2	6.37	184.29	18	0	High	High	High	High	High	High	High	High
High	Master Protein	Q7KS16	Extended synaptotagmin-like protein 2 ortholog, isoform B OS=Drosophila melanogaster GN=Esyt2 PE=1 SV=1	0	106.639	35	1.20192	0.265345	0.00592138	0.0319644	6816.1	8188.2	6990.7	6846.4	5985.8	6785.9	7936.1	8111.4	8265.8	8426.8	26	68	26	1	849	94.4	6.09	254.46	26	0	High	High	High	High	High	High	High	High
High	Master Protein	Q8MSS1	Protein lava lamp OS=Drosophila melanogaster GN=lva PE=1 SV=2	0	354.625	33	0.65445	-0.611645	0.0109692	0.0437485	10559.1	6911.5	8895.2	9493.2	12164.3	11744.7	7046.3	6779.2	7196.5	6713.1	81	164	81	1	2779	315.7	4.86	571.86	81	0	High	High	High	High	High	High	High	High
High	Master Protein	A1ZAA5	Glutamate oxaloacetate transaminase 1, isoform B OS=Drosophila melanogaster GN=Got1 PE=1 SV=1	0	113.662	49	1.39276	0.477944	0.00222343	0.0200552	11873.6	16539.8	11802.8	12379.6	10270.1	11944.8	16467.3	16612.6	16349.3	17068.9	24	91	24	1	437	48.5	8	325.6	24	0	High	High	High	High	High	High	High	High
High	Master Protein	Q9VCC2	CG5510 OS=Drosophila melanogaster GN=CG5510 PE=1 SV=1	0	29.918	25	1.1274	0.172994	0.0967476	0.166709	1536	1732.3	1496.1	1699.5	1270.6	1577	1703.7	1788.5	1736.7	1727.9	8	26	8	1	329	37.6	6.87	91.74	8	0	High	High	High	High	High	High	High	High
High	Master Protein	P25455	1-phosphatidylinositol 4,5-bisphosphate phosphodiesterase classes I and II OS=Drosophila melanogaster GN=Plc21C PE=2 SV=3	0	38.213	10	1.09409	0.129734	0.127668	0.206273	999.2	1092.9	976.7	903.9	1022.3	1132.2	1213	1117.6	1068.7	1060.4	13	20	13	1	1318	146.3	7.31	50.68	13	0	High	High	High	High	High	High	High	High
High	Master Protein	E1JH15	Protein kinase N, isoform H OS=Drosophila melanogaster GN=Pkn PE=1 SV=1	0	74.551	18	0.95511	-0.0662614	0.562797	0.641314	4265.2	4075.5	4281.7	4374.4	3792.1	4248.8	4047.8	4128.2	4071.9	4079.1	22	49	21	1	1284	142.1	7.28	142.54	22	0	High	High	High	High	High	High	High	High
High	Master Protein	Q9VCK0	Eukaryotic translation initiation factor 3 subunit D-1 OS=Drosophila melanogaster GN=eIF-3p66 PE=1 SV=1	0	64.605	31	0.98912	-0.015783	0.358583	0.454418	2218.1	2193.8	2219.1	2217.1	2177	2593.9	2154.8	2240.6	2169.1	2218.8	15	43	15	1	560	63.8	7.02	120.61	15	0	High	High	High	High	High	High	High	High
High	Master Protein	Q9VD30	GH05294p OS=Drosophila melanogaster GN=rdhB PE=1 SV=1	0	172.215	75	1.43678	0.522841	0.00575513	0.0314748	16306.2	23436.1	17608.7	17365.4	13525.6	15311.5	22081.2	23619.2	23254.4	24173.8	20	124	20	1	248	27.2	7.78	480.92	20	0	High	High	High	High	High	High	High	High
High	Master Protein	Q9VQ91	GH18329p OS=Drosophila melanogaster GN=papi PE=1 SV=1	0	15.508	9	0.982318	-0.0257376	0.416031	0.510708	125.6	123.4	119.7	127.3	123.9	144.2	116.7	125.9	129.8	120.9	5	5	5	1	576	63.8	6.3	14.42	5	0	High	High	High	High	High	High	High	High
High	Master Protein	Q9VPX6	Adenylyl cyclase-associated protein OS=Drosophila melanogaster GN=capt PE=1 SV=2	0	94.653	23	0.812348	-0.299831	0.0034842	0.0251594	6774.2	5503.7	7065.1	7309.1	6366	6495.3	5636.6	5707.1	5373.9	5338.7	19	65	19	1	783	84.4	5.19	234.73	19	0	High	High	High	High	High	High	High	High
High	Master Protein	Q9VFS1	Adenosine deaminase-related growth factor D OS=Drosophila melanogaster GN=Adgf-D PE=1 SV=3	0	22.177	13	1.1236	0.168123	0.218353	0.308796	1034.3	1162.1	980.7	1005	1064.4	1269.5	1226.6	1156.1	1155.3	1168.1	8	15	8	1	502	58	8.25	36.51	8	0	High	High	High	High	High	High	High	High
High	Master Protein	Q9VWX8	FI18190p1 OS=Drosophila melanogaster GN=Frq2 PE=1 SV=1	0	28.047	42	1.17925	0.237864	0.0665606	0.133134	147.4	173.8	149.9	131.1	145	167.8	175.6	156.6	173.8	173.8	9	18	2	1	187	21.9	5.01	53.79	9	0	High	High	High	High	High	High	High	High
High	Master Protein	Q9VR51	RE68036p OS=Drosophila melanogaster GN=CG14615 PE=1 SV=1	0	9.152	11	1.12613	0.171368	0.0127605	0.0485431	694.5	781.7	713.5	678	637.7	711.5	774.5	787.6	775.9	792.1	3	7	3	1	304	34.8	7.43	23.51	3	0	High	High	High	High	High	High	High	High
High	Master Protein	X2JFR6	Eukaryotic translation initiation factor 2alpha, isoform B OS=Drosophila melanogaster GN=eIF2alpha PE=4 SV=1	0	78.238	65	0.963391	-0.0538064	0.227383	0.318197	7792	7505.7	7713.4	7871.4	7919	7279.7	7533.6	7581.2	7477.9	7269.9	21	69	21	1	341	38.6	4.94	231.46	21	0	High	High	High	High	High	High	High	High
High	Master Protein	Q7KLX3	GEO05407p1 OS=Drosophila melanogaster GN=Tapdelta PE=1 SV=1	0	26.985	25	0.915751	-0.126973	0.170104	0.256642	1769	1619.7	1896.3	1650.2	1977.5	1572	1591.8	1648.2	1500.1	1662.3	5	19	5	1	166	17.6	8.54	59.89	5	0	High	High	High	High	High	High	High	High
High	Master Protein	A0A0B4KFE9	Megator, isoform B OS=Drosophila melanogaster GN=Mtor PE=1 SV=1	0	136.8	17	0.700771	-0.512985	0.00334341	0.0246724	4456.7	3123.9	4021.2	4137.7	4858	4800.2	3213.3	3041.4	3208.6	3025.5	37	67	37	1	2346	262.2	5.1	196.44	37	0	High	High	High	High	High	High	High	High
High	Master Protein	Q9W2M2	Trehalase OS=Drosophila melanogaster GN=Treh PE=1 SV=1	0	77.652	30	0.735294	-0.443607	0.00222539	0.0200552	8211.9	6039.7	7528	8702.5	7831.8	8610.5	5873.1	6156.1	6016	6063.5	18	61	18	1	596	67.6	4.98	201.86	18	0	High	High	High	High	High	High	High	High
High	Master Protein	Q9VR62	GM14138p OS=Drosophila melanogaster GN=CG17598 PE=2 SV=2	0	14.664	8	1.11857	0.161653	0.011442	0.0449881	449	502.1	463	437.8	460.4	432	519.5	509.1	495.1	468.3	5	5	5	1	651	72.8	6.46	15.83	5	0	High	High	High	High	High	High	High	High
High	Master Protein	Q9W370	GEO12084p1 OS=Drosophila melanogaster GN=CG15369 PE=1 SV=1	0	16.446	48	0.723589	-0.466758	0.00429246	0.0270688	311.5	225.3	269.5	295.3	328.6	335.2	222.9	214.1	247.3	227.8	4	12	4	1	122	13.2	5.87	38.88	4	0	High	High	High	High	High	High	High	High
High	Master Protein	Q10714	Angiotensin-converting enzyme OS=Drosophila melanogaster GN=Ance PE=1 SV=3	0	10.766	6	0.595593	-0.747602	0.00480098	0.0288213	229.2	136.5	185.8	207	253.7	269.5	145.9	135.3	137.7	120.7	4	7	4	1	615	70.9	5.15	9.14	4	0	High	High	High	High	High	High	High	High
High	Master Protein	M9NDI3	Sorting nexin 6, isoform B OS=Drosophila melanogaster GN=Snx6 PE=1 SV=1	0	67.195	32	1.03199	0.0454314	0.0685293	0.135683	4808	4961.1	4907.7	4893	4608.2	4724.5	4955.4	5135.5	4966.7	4887.5	17	49	17	1	455	50.8	6.49	143.18	17	0	High	High	High	High	High	High	High	High
High	Master Protein	Q9VRZ7	RE68357p OS=Drosophila melanogaster GN=CG10075 PE=2 SV=1	0	19.449	22	1.04493	0.0634092	0.898426	0.922537	805.5	841.6	796.9	814.2	779.6	913.5	841.2	779.3	842	855.9	6	10	6	1	259	29.4	8.84	33.27	6	0	High	High	High	High	High	High	High	High
High	Master Protein	Q7K3V6	AT01345p OS=Drosophila melanogaster GN=mEFTu2 PE=1 SV=1	0	16.052	12	1.20919	0.274041	2.15432e-05	0.00190037	842.2	1018.3	830.1	833.5	871.5	851	1034.8	1022.1	1014.4	994.4	5	10	5	1	456	49.6	7.69	33.34	5	0	High	High	High	High	High	High	High	High
High	Master Protein	Q9VAN0	Probable phosphoserine aminotransferase OS=Drosophila melanogaster GN=CG11899 PE=2 SV=1	0	113.539	45	1.20773	0.272297	0.00444126	0.0274505	8776.3	10602.6	9101	8919.4	7767.3	8635.6	10689.2	10516.7	10164.5	11068.9	17	90	17	1	364	39.5	8.41	305.75	17	0	High	High	High	High	High	High	High	High
High	Master Protein	Q9Y128	BcDNA.GH07688 OS=Drosophila melanogaster GN=cert PE=1 SV=1	0	29.129	15	1.12867	0.174621	0.140592	0.222116	621.6	701.7	543.7	611	632.3	722.2	684.2	711.8	715.5	691.8	9	14	9	1	601	68.5	5.35	40.28	9	0	High	High	High	High	High	High	High	High
High	Master Protein	P25823	Maternal protein tudor OS=Drosophila melanogaster GN=tud PE=1 SV=2	0	13.176	2	0.600601	-0.735522	0.00558517	0.0308825	1332.3	800.2	1095.9	1247.2	1423.2	1559.1	792	760	808.5	831.3	6	12	6	1	2515	285.1	6.46	30.66	6	0	High	High	High	High	High	High	High	High
High	Master Protein	A0A0S0X7W8	Protein tweety homolog OS=Drosophila melanogaster GN=CG3638 PE=3 SV=1	0	11.646	3	1.0101	0.0144996	0.76561	0.815927	472	476.5	477.3	442.9	466.7	561.7	466.1	466.7	486.6	489	4	6	2	1	1224	134.8	9.11	17.73	4	1	High	High	High	High	High	High	High	High
High	Master Protein	Q9VQE0	Dynamin related protein 1, isoform A OS=Drosophila melanogaster GN=Drp1 PE=1 SV=1	0	97.704	34	1.13122	0.177882	0.035269	0.0886513	4025.1	4552.6	3977.6	4073.3	3670.7	4354.7	4528.9	4552.6	4604.8	4552.7	22	60	22	1	735	82.5	6.98	206.95	22	0	High	High	High	High	High	High	High	High
High	Master Protein	M9PB90	Cullin-associated and neddylation-dissociated 1, isoform B OS=Drosophila melanogaster GN=Cand1 PE=1 SV=1	0	91.572	23	1.16279	0.217591	0.0239403	0.0702836	2877.8	3345.4	2789.6	2968.9	2690.1	3164.7	3418.6	3327.8	3316.4	3363	27	54	27	1	1248	139.3	5.87	166.59	27	0	High	High	High	High	High	High	High	High
High	Master Protein	Q9Y1A3	Mitochondrial import inner membrane translocase subunit Tim8 OS=Drosophila melanogaster GN=Tim8 PE=3 SV=1	0	20.017	49	1.09769	0.134477	0.300084	0.395456	2399.2	2632.7	2147.6	2541.4	2801.4	2265	2735.2	2534.6	2734.6	2482.8	4	14	4	1	88	10.1	5.16	43.28	4	0	High	High	High	High	High	High	High	High
High	Master Protein	P20348	Sex-regulated protein janus-A OS=Drosophila melanogaster GN=janA PE=2 SV=2	0	19.724	44	0.903342	-0.146655	0.0826367	0.150963	1373.4	1241	1251.4	1322.6	1448.4	1426.2	1292.4	1243.5	1222.3	1238.4	7	21	7	1	135	15.2	7.49	47.49	7	0	High	High	High	High	High	High	High	High
High	Master Protein	Q9VMY9	Dihydropterin deaminase OS=Drosophila melanogaster GN=DhpD PE=1 SV=1	0	50.035	27	0.962464	-0.0551957	0.563078	0.641538	3292.1	3170.1	3482.5	3356.5	3229	2959	3212.7	3159.5	3158.5	3180.7	12	30	12	1	448	48.9	6.43	100.09	12	0	High	High	High	High	High	High	High	High
High	Master Protein	P11146	Heat shock 70 kDa protein cognate 2 OS=Drosophila melanogaster GN=Hsc70-2 PE=1 SV=2	0	27.39	9	1.12994	0.176251	0.0947839	0.165008	44.1	49.8	49.4	43.4	44.7	37.1	52.3	48.2	50.9	48.7	5	32	1	1	633	69.7	7.18	128.71	5	0	High	High	High	High	High	High	High	High
High	Master Protein	Q8MQS4	GH06923p OS=Drosophila melanogaster GN=Reps PE=1 SV=1	0	24.828	8	0.844595	-0.243669	0.10401	0.176202	855.5	722.8	737.6	775.4	943.7	956.3	761.9	733.7	706.3	712	7	11	7	1	907	96.4	5.76	36.14	7	0	High	High	High	High	High	High	High	High
High	Master Protein	Q9VJ87	Pre-mRNA-splicing factor CWC22 homolog OS=Drosophila melanogaster GN=ncm PE=1 SV=3	0	10.39	3	0.846024	-0.24123	0.0134717	0.0503965	95	80.4	97.2	92.8	92	112.5	85.6	73.8	83.8	77.1	3	3	3	1	1330	151.5	9.38	9.63	3	0	High	High	High	High	High	High	High	High
High	Master Protein	Q59DP8	Calcium-transporting ATPase OS=Drosophila melanogaster GN=PMCA PE=1 SV=3	0	274.55	42	0.986193	-0.0200577	0.709211	0.767672	186.7	184.1	160.1	179.9	193.8	257.6	183.9	183.2	195.9	184.2	47	203	1	1	1120	123.3	6.7	786.14	47	0	High	High	High	High	High	High	High	High
High	Master Protein	Q9VSL9	CG6638 OS=Drosophila melanogaster GN=CG6638 PE=1 SV=1	0	44.454	25	1.22249	0.289827	0.00205172	0.0190629	2911.5	3559.7	2988.2	2832.1	2857.9	2966.2	3747.8	3360.9	3424	3700.6	12	29	12	1	420	46.2	8.18	86.79	12	0	High	High	High	High	High	High	High	High
High	Master Protein	Q8MLR7	CG3530, isoform A OS=Drosophila melanogaster GN=BcDNA:GH04637 PE=1 SV=1	0	16.305	9	1.07066	0.0985055	0.6	0.675394	387.1	414.4	341.7	359.2	417.2	455.2	410.3	424.6	418.5	376.2	6	6	6	1	761	87	7.25	18.58	6	0	High	High	High	High	High	High	High	High
High	Master Protein	Q9VEP8	GH11385p OS=Drosophila melanogaster GN=Irc PE=1 SV=2	0	11.517	7	0.929368	-0.105678	0.19219	0.280249	346.8	322.1	344.8	364.4	311.5	348.7	334.6	320.2	313.8	324.1	5	7	5	1	697	78.2	7.33	21.03	5	0	High	High	High	High	High	High	High	High
High	Master Protein	Q00963	Spectrin beta chain OS=Drosophila melanogaster GN=beta-Spec PE=1 SV=2	0	1048.12	68	0.625391	-0.67717	0.0209832	0.0646924	100.8	63.1	89.5	73.3	113.5	115	54.4	64.7	74.1	61.5	181	923	1	1	2291	265.6	5.34	3315.76	181	0	High	High	High	High	High	High	High	High
High	Master Protein	F0JAG6	Alpha actinin, isoform F OS=Drosophila melanogaster GN=Actn PE=1 SV=1	0	181.608	46	0.875657	-0.191563	0.149341	0.232122	59.6	52.2	52.3	57.9	62.1	61.3	57.1	48.8	55.7	41.1	42	116	1	1	897	103.9	5.64	396.46	42	0	High	High	High	High	High	High	High	High
High	Master Protein	A0A0B4KGT8	Cheerio, isoform M OS=Drosophila melanogaster GN=cher PE=1 SV=1	0	292.301	34	0.790514	-0.339137	0.00144396	0.0152531	15915.9	12583.4	15827	16005.3	14871.7	16524.8	12580.7	12554.6	12829.1	12586.1	73	170	73	1	2429	262.6	6.04	551.31	73	0	High	High	High	High	High	High	High	High
High	Master Protein	Q7K2N3	GH23975p OS=Drosophila melanogaster GN=MFS9 PE=2 SV=1	0	17.024	10	1.25156	0.323733	0.0380647	0.0930387	753.2	942.1	749.9	756.5	656.1	888.4	923	961.7	891.2	965	5	14	5	1	502	56.1	6.61	46.34	5	0	High	High	High	High	High	High	High	High
High	Master Protein	B7Z0P8	CG6364, isoform B OS=Drosophila melanogaster GN=CG6364 PE=1 SV=1	0	14.378	10	1.06838	0.0954196	0.381428	0.476259	276.1	294.8	263.9	261.1	288.9	317.6	302.1	284.2	311.6	287.7	4	5	4	1	305	34.4	6.25	14.31	4	0	High	High	High	High	High	High	High	High
High	Master Protein	Q9V9R2	Cullin 2, isoform A OS=Drosophila melanogaster GN=Cul2 PE=1 SV=3	0	25.003	12	1.02249	0.0320936	0.646146	0.715417	805.8	824.3	797.5	796.7	814.2	967.6	822.8	810.3	825.7	826.2	8	12	8	1	753	87.3	6.92	32.55	8	0	High	High	High	High	High	High	High	High
High	Master Protein	E1JJA4	Shibire, isoform L OS=Drosophila melanogaster GN=shi PE=1 SV=1	0	409.491	65	1.33511	0.416962	0.00791246	0.0367298	33857.6	45188.9	35107.5	32909.3	27866	34833.3	45913.7	44758.4	44107	45623.5	74	312	3	1	883	98.4	8.24	1064.49	74	75	High	High	High	High	High	High	High	High
High	Master Protein	Q9W3R8	CG2059, isoform A OS=Drosophila melanogaster GN=CG2059 PE=1 SV=1	0	14.739	19	1.30548	0.384584	0.000812816	0.0117882	553.4	722.7	546.7	524.1	604.7	560.1	721.5	758.4	723.9	699.7	5	9	5	1	308	35.4	8.27	27.39	5	0	High	High	High	High	High	High	High	High
High	Master Protein	Q9VF27	GM02062p OS=Drosophila melanogaster GN=ND-23 PE=1 SV=1	0	90.355	63	0.619579	-0.690641	0.00647829	0.0334994	15361	9519.8	12940.3	14508.4	18113.4	16263.7	9611.2	9429.2	9979.4	9421.6	18	97	18	1	217	24.6	5.88	308.16	18	0	High	High	High	High	High	High	High	High
High	Master Protein	Q9VUQ7	CG7739 OS=Drosophila melanogaster GN=CG7739 PE=1 SV=1	0	24.156	9	0.968054	-0.0468403	0.551025	0.632128	711.9	689	650.2	683.9	743.8	741.1	689.1	688.9	701.1	673.6	6	11	6	1	596	67.4	5.91	32.51	6	0	High	High	High	High	High	High	High	High
High	Master Protein	Q9VL06	CG5604 OS=Drosophila melanogaster GN=CG5604 PE=1 SV=1	0	13.308	2	0.859845	-0.217851	0.0565394	0.119958	311.4	267.7	334.1	290.2	280.2	348.4	262.3	273.2	278.4	257	4	7	4	1	2727	302	5.43	18.38	4	0	High	High	High	High	High	High	High	High
High	Master Protein	Q9V416	Anoctamin OS=Drosophila melanogaster GN=CG15270 PE=1 SV=1	0	29.024	7	1.05485	0.077041	0.366562	0.462008	501.4	529.1	473.9	465.2	530.5	560.4	533.7	524.5	551	515.8	8	11	8	1	1338	147.4	7.78	26.27	8	0	High	High	High	High	High	High	High	High
High	Master Protein	Q9VSU7	Vesicle transport protein USE1 OS=Drosophila melanogaster GN=Use1 PE=2 SV=3	0	11.04	18	0.974659	-0.0370307	0.228029	0.318926	535.5	521.7	538.8	515	532.2	567.3	521	522.4	536.1	504.1	5	6	5	1	250	28.3	9.44	11.46	5	0	High	High	High	High	High	High	High	High
High	Master Protein	Q9W385	Frataxin homolog, mitochondrial OS=Drosophila melanogaster GN=fh PE=2 SV=1	0	13.781	17	1.00301	0.00433459	0.836694	0.874911	591.3	593.2	622.6	551.5	561.5	625.2	618.2	572.2	597.1	589.4	3	8	3	1	190	20.9	6.18	22.09	3	0	High	High	High	High	High	High	High	High
High	Master Protein	Q9VKM3	ATP synthase, isoform A OS=Drosophila melanogaster GN=ATPsynG PE=1 SV=1	0	16.677	44	1.26422	0.33825	0.0168262	0.0566929	1132.5	1432.1	1298	1124.6	1038.6	1140.4	1391.4	1439.6	1437.9	1426.4	4	28	4	1	99	10.9	9.76	91.58	4	0	High	High	High	High	High	High	High	High
High	Master Protein	A0A0B4LEZ1	Sec31 ortholog, isoform D OS=Drosophila melanogaster GN=Sec31 PE=1 SV=1	0	72.657	18	0.917431	-0.124328	0.0845912	0.152541	3165.7	2905.2	3206.6	3125.3	2881.1	3228.2	2864.7	2888.9	2974.5	2921.5	19	46	19	1	1260	138.1	5.83	150.93	19	0	High	High	High	High	High	High	High	High
High	Master Protein	Q9VV36	GH14803p OS=Drosophila melanogaster GN=retinin PE=1 SV=2	0	50.527	33	0.982318	-0.0257376	0.858861	0.892126	9219.8	9057.3	9896.7	8589.1	10150.1	7873.8	8718.7	9187.8	9990.1	8928.7	6	86	6	1	191	20	6.06	315.38	6	0	High	High	High	High	High	High	High	High
High	Master Protein	M9NEW0	LD39232p2 OS=Drosophila melanogaster GN=CG43346-RA PE=2 SV=1	0	20.273	49	0.947867	-0.077243	0.163	0.24846	617.4	585	603.4	577.7	645.9	631.8	583.2	573.5	603.1	586.8	7	9	7	1	150	17.6	8.95	15.2	7	0	High	High	High	High	High	High	High	High
High	Master Protein	Q9VF20	Heavy metal tolerance factor 1 OS=Drosophila melanogaster GN=Hmt-1 PE=1 SV=1	0	40.188	11	1.05263	0.0740006	0.135848	0.216031	1017.1	1071	1036.8	950.4	997.8	1074.4	1072.3	1073.9	1060.9	1069.6	7	17	7	1	866	97.8	8.37	64.26	7	0	High	High	High	High	High	High	High	High
High	Master Protein	P52034	ATP-dependent 6-phosphofructokinase OS=Drosophila melanogaster GN=Pfk PE=2 SV=2	0	173.135	43	1.35685	0.440263	0.00297722	0.0232291	13065.3	17722.4	13006.4	13124.6	11477.3	13662.6	17457	17850.6	17661.3	17783.6	32	130	32	1	788	86.6	6.83	444.67	32	0	High	High	High	High	High	High	High	High
High	Master Protein	A0A0B4KFA6	CD98 heavy chain, isoform D OS=Drosophila melanogaster GN=CD98hc PE=1 SV=1	0	113.138	35	1.11857	0.161653	0.0358528	0.0892511	8045.5	8997.6	8014.1	8362.6	6961.2	8077	9009.2	9233.6	8986	8977.8	17	69	17	1	567	62.9	5.81	271.49	17	0	High	High	High	High	High	High	High	High
High	Master Protein	Q9VIT0	Proliferating cell nuclear antigen OS=Drosophila melanogaster GN=pcna2 PE=2 SV=1	0	11.42	20	0.897666	-0.155749	0.0191576	0.0612553	557.1	500.1	555.3	561.1	541.3	558.9	532.3	486.3	514.2	485.1	5	6	5	1	255	28.4	5.06	14.85	5	0	High	High	High	High	High	High	High	High
High	Master Protein	P48809	Heterogeneous nuclear ribonucleoprotein 27C OS=Drosophila melanogaster GN=Hrb27C PE=1 SV=2	0	99.615	46	0.788022	-0.343692	0.00443934	0.0274505	6431.2	5067.6	6020	6155.7	7066.7	6719	5144.3	5183.4	4992	4913.8	13	74	13	1	421	44.7	6.8	316.76	13	0	High	High	High	High	High	High	High	High
High	Master Protein	P09491	Tropomyosin-2 OS=Drosophila melanogaster GN=Tm2 PE=2 SV=1	0	181.829	70															35	144	1	1	284	33	4.83	454.6	35	0	High	Not Found	Not Found	Not Found	High	High	Not Found	Not Found
High	Master Protein	Q9VV60	Tyrosine--tRNA ligase OS=Drosophila melanogaster GN=TyrRS PE=1 SV=1	0	84.257	48	1.0395	0.0558912	0.237003	0.328762	6271.2	6519.4	6084.4	6463.9	5700.4	6625.1	6525.3	6630.8	6426.3	6513.5	27	55	26	1	525	58.1	6.87	176.5	27	0	High	High	High	High	High	High	High	High
High	Master Protein	O76876	EG:132E8.1 protein OS=Drosophila melanogaster GN=ssx PE=1 SV=1	0	10.183	8	0.798085	-0.325386	0.0631836	0.128842	375.5	299.8	447.7	322.5	418.7	336.8	328.5	283.8	312.1	287.9	4	7	4	1	485	53.4	7.01	17.99	4	0	High	High	High	High	High	High	High	High
High	Master Protein	Q9W3C4	Hexosaminidase 2 OS=Drosophila melanogaster GN=Hexo2 PE=1 SV=1	0	126.774	46	1.34953	0.432455	0.000605142	0.010128	7543.5	10186	7634.1	7453.9	6644.5	7874.1	9980.1	11035.8	10174.6	10197.5	24	81	24	1	622	70.6	7.74	291.97	24	0	High	High	High	High	High	High	High	High
High	Master Protein	Q7K5M0	GH05918p OS=Drosophila melanogaster GN=scaf PE=1 SV=1	0	76.192	31	0.563063	-0.828632	0.00826716	0.037568	4155.4	2339.4	4316.5	3597.5	5943.9	4000.4	2259.1	2270.2	2410.7	2560.2	13	40	13	1	655	71.4	7.05	159.16	13	0	High	High	High	High	High	High	High	High
High	Master Protein	P16914	Protein elav OS=Drosophila melanogaster GN=elav PE=2 SV=1	0	32.935	22	0.792393	-0.335712	0.0275139	0.0771789	2030.1	1608.2	2168.6	1900.3	2303.1	1770.2	1606.7	1553.2	1621.6	1609.7	9	25	7	1	483	50.8	9	82.16	9	2	High	High	High	High	High	High	High	High
High	Master Protein	Q9VWP4	Probable sulfite oxidase, mitochondrial OS=Drosophila melanogaster GN=CG7280 PE=2 SV=1	0	12.313	5	0.992063	-0.0114956	0.843335	0.879216	129.2	128.2	125.6	133	141.9	120.9	138	134.1	122.5	121.7	3	3	3	1	573	64.3	6.47	9.25	3	0	High	High	High	High	High	High	High	High
High	Master Protein	A4V0S1	Syntaxin 5, isoform B OS=Drosophila melanogaster GN=Syx5 PE=1 SV=1	0	18.187	10	0.954198	-0.0676387	0.188836	0.276272	358.7	342.1	363.3	342.1	354.2	370.7	330.5	359.6	351.4	333.1	4	6	4	1	467	51.8	6.55	21.35	4	0	High	High	High	High	High	High	High	High
High	Master Protein	Q9VRM3	Sinuous OS=Drosophila melanogaster GN=sinu PE=1 SV=3	0	9.649	9	1.01729	0.0247367	0.926043	0.945848	498	506.6	525.3	462.9	472.1	561.1	498.2	469.6	545.9	515.1	3	8	3	1	247	27.7	9.03	28.45	3	0	High	High	High	High	High	High	High	High
High	Master Protein	Q9V3Z4	GH11341p OS=Drosophila melanogaster GN=Rpn5 PE=1 SV=1	0	63.186	29	0.938086	-0.0922074	0.153541	0.237273	7753	7271.1	7911.9	7597.3	7137.4	8089	7204.3	7303.1	7400.1	7239.3	18	63	17	1	502	57.7	5.8	197.27	18	1	High	High	High	High	High	High	High	High
High	Master Protein	Q7JYX0	Glutathione S-transferase E14 OS=Drosophila melanogaster GN=GstE14 PE=1 SV=1	0	62.834	48	0.930233	-0.104337	0.0477408	0.107528	2570.3	2390.8	2547.4	2593.5	2529.5	2860.9	2383.8	2397.8	2485.5	2369	11	41	11	1	232	26.6	5.6	167.53	11	0	High	High	High	High	High	High	High	High
High	Master Protein	Q9Y162	BcDNA.GH02678 OS=Drosophila melanogaster GN=Vps4 PE=1 SV=1	0	82.124	44	1.19474	0.2567	2.14742e-05	0.00190037	6091	7277.4	6317.9	6143.2	6039.2	6026.9	7346.5	7490.7	7209	7194.6	22	67	22	1	442	49.6	6.96	196.26	22	0	High	High	High	High	High	High	High	High
High	Master Protein	E1JIJ8	Carboxylic ester hydrolase OS=Drosophila melanogaster GN=Ace PE=1 SV=1	0	68.746	27	1.30208	0.380822	0.000101066	0.00409617	4337.3	5649.5	4459.3	4218.7	4077.5	4464.3	5880.2	5387.5	5699.8	5599.7	14	50	14	1	649	71.8	6.1	203.81	14	0	High	High	High	High	High	High	High	High
High	Master Protein	Q7K0F7	Carbonyl reductase, isoform A OS=Drosophila melanogaster GN=CG11200 PE=1 SV=1	0	13.406	15	0.957854	-0.0621217	0.219235	0.309746	786.4	753.3	753.4	822.2	746.4	820.9	754.1	752.6	743.3	763.8	6	9	6	1	355	39.6	9.16	18.69	6	0	High	High	High	High	High	High	High	High
High	Master Protein	M9MS14	Moody, isoform C OS=Drosophila melanogaster GN=moody PE=3 SV=1	0	20.807	12	0.813008	-0.298658	0.0266827	0.0756577	339.8	276.2	304.2	318.5	362.5	388	288.3	264	279.5	272.9	6	14	6	1	633	69	8.79	41.22	6	0	High	High	High	High	High	High	High	High
High	Master Protein	Q9W3X7	NADH dehydrogenase [ubiquinone] 1 beta subcomplex subunit 8, mitochondrial OS=Drosophila melanogaster GN=ND-ASHI PE=1 SV=1	0	50.393	47	0.932836	-0.100305	0.0620235	0.127412	6847.7	6386.8	7048.5	6615.2	7488.8	6652.7	6575.9	6432.5	6341.4	6261.2	10	54	10	1	175	20.2	8.09	197.99	10	0	High	High	High	High	High	High	High	High
High	Master Protein	Q9VXY7	Lipid storage droplets surface-binding protein 2 OS=Drosophila melanogaster GN=Lsd-2 PE=1 SV=1	0	67.105	39	1.31752	0.397828	0.00793974	0.0367298	3907	5149.4	4526.6	4107.7	3450	3716	5308.5	4993.1	4995.2	5896.8	15	42	15	1	352	38.2	8.41	159.42	15	0	High	High	High	High	High	High	High	High
High	Master Protein	Q07171	Gelsolin OS=Drosophila melanogaster GN=Gel PE=1 SV=2	0	92.09	25	0.96432	-0.0524159	0.47808	0.563889	6771.9	6527.6	6834.6	7277.4	6709.8	6201	7093.4	6471.1	6584.7	5861.2	20	62	20	1	798	88.3	5.1	208.6	20	0	High	High	High	High	High	High	High	High
High	Master Protein	A0A0B4JCR2	Cuticular protein 47Ef, isoform D OS=Drosophila melanogaster GN=Cpr47Ef PE=4 SV=1	0	86.013	29	0.411692	-1.28036	0.00886848	0.0385533	6758	2781.9	8269.5	5070.6	9245.6	5522.7	2743.8	2735.3	2927.7	2820.6	8	63	1	1	601	50	9.25	357.03	8	7	High	High	High	High	High	High	High	High
High	Master Protein	M9NHG9	Sluggish A, isoform N OS=Drosophila melanogaster GN=slgA PE=1 SV=1	0	319.757	63	1.44928	0.535332	0.00267895	0.0220492	29605.3	42888.8	30751.9	29438.2	25054.4	29773.3	41977.7	43493.4	42778.8	42999.2	53	285	3	1	681	77.2	8.9	1007.81	53	59	High	High	High	High	High	High	High	High
High	Master Protein	X2JB24	GEO09628p1 OS=Drosophila melanogaster GN=Nplp2 PE=2 SV=1	0	62.115	76	0.551268	-0.859174	0.0266593	0.0756577	21824.6	12033.6	13541.1	22720.3	22881.1	20964.3	15784.5	11836	12234.5	9767.1	10	86	10	1	86	9.4	5.4	326.7	10	0	High	High	High	High	High	High	High	High
High	Master Protein	Q8SXD5	GH02216p OS=Drosophila melanogaster GN=vir-1 PE=1 SV=1	0	33.577	29	0.743494	-0.427606	0.17567	0.262792	1171.6	870.8	877.7	925.2	1489.4	1483.7	849.5	861.1	1002.9	880.6	8	21	1	1	234	25.7	4.65	79.41	8	0	High	High	High	High	High	High	High	High
High	Master Protein	Q9VQR2	CG8844 protein OS=Drosophila melanogaster GN=ND-PDSW PE=1 SV=1	0	90.729	72	1.17371	0.231075	0.00402175	0.0262446	9225.1	10829.1	9152	8428.2	9634.8	9298.8	11144.2	10556.5	11108.7	10277.7	16	84	16	1	159	18.9	7.01	298.69	16	0	High	High	High	High	High	High	High	High
High	Master Protein	Q9VY24	CG5321, isoform B OS=Drosophila melanogaster GN=CG5321 PE=4 SV=2	0	53.651	32	1.71821	0.780909	7.15661e-06	0.00119245	1934.3	3322.5	1943.9	1924.8	1891.1	2072.4	3426.2	3222	3178.7	3562.4	15	33	15	1	413	48	6.37	107.25	15	0	High	High	High	High	High	High	High	High
High	Master Protein	Q9VSN9	GM04779p OS=Drosophila melanogaster GN=SrpRbeta PE=1 SV=2	0	9.137	12	1.01833	0.0262051	0.362669	0.457871	555	565.3	507.7	561.8	548.3	591.2	574.2	556.6	550	619.7	3	7	3	1	244	27.1	8.97	19.09	3	0	High	High	High	High	High	High	High	High
High	Master Protein	D3DMW7	MIP16962p OS=Drosophila melanogaster GN=RhoL PE=1 SV=1	0	28.788	31	1.21212	0.277534	0.00526823	0.0301803	2676.5	3244.7	2746.5	2658.1	2386.9	2695.1	3159.1	3271.3	3238.5	3250.9	8	21	8	1	214	24.8	9.22	70.08	8	0	High	High	High	High	High	High	High	High
High	Master Protein	Q8ML70	Immune-induced peptides OS=Drosophila melanogaster GN=IMPP PE=1 SV=3	0	144.337	62	0.826446	-0.275007	0.158276	0.242689	15905.1	13141.6	12932	13931.7	19831.5	18158	12127	13118.5	14397.2	13164.8	16	115	16	1	257	28	10.78	524.38	16	0	High	High	High	High	High	High	High	High
High	Master Protein	Q9V426	LD07162p OS=Drosophila melanogaster GN=vig PE=1 SV=1	0	153.375	56	0.917431	-0.124328	0.372847	0.468668	7656.3	7021.4	18407.3	6160.2	9055.1	6473.6	8414.4	7824.5	5368.1	6300.7	29	100	29	1	490	52.7	9.74	386.22	29	0	High	High	High	High	High	High	High	High
High	Master Protein	Q9VK39	CG9928, isoform A OS=Drosophila melanogaster GN=CG9928-RA PE=1 SV=1	0	17.529	27	0.490196	-1.02857	0.00312233	0.023892	4825.3	2365.7	3739	4307.3	5855.1	5405.5	2500.9	2237.8	2560.2	2131.1	4	24	4	1	106	11.5	5	94.02	4	0	High	High	High	High	High	High	High	High
High	Master Protein	Q5U124	LP11544p OS=Drosophila melanogaster GN=Mal-A5 PE=1 SV=1	0	39.554	20	0.886525	-0.173767	0.0286144	0.0784655	963.8	854.5	984.6	966.3	866.2	961.3	837.3	872	879.3	816.1	11	25	11	1	630	72.3	5.81	85.11	11	0	High	High	High	High	High	High	High	High
High	Master Protein	P17276	Protein henna OS=Drosophila melanogaster GN=Hn PE=2 SV=3	0	115.297	48	0.727273	-0.459432	0.00837385	0.0378008	8131	5911.4	8485.9	9469.1	7299.1	7790.9	5981.2	6078.9	5765.4	5842.4	19	68	19	1	452	51.6	5.86	270.36	19	0	High	High	High	High	High	High	High	High
High	Master Protein	Q0E8Y1	Phosphatidylinositol 4-phosphate 5-kinase at 59B, isoform I OS=Drosophila melanogaster GN=PIP5K59B PE=1 SV=3	0	52.427	19	1.16414	0.21927	0.000576394	0.00985305	1548.2	1802.2	1535.5	1561	1495.9	1618.2	1823.5	1849.7	1733	1781.1	12	25	12	1	781	86	8.76	83.88	12	0	High	High	High	High	High	High	High	High
High	Master Protein	D1FYT3	GEO09079p1 OS=Drosophila melanogaster GN=Obp99b PE=1 SV=1	0	40.484	65	0.309598	-1.69153	0.00420415	0.0267823	4157.5	1287.2	2679.2	3524.5	4904.2	4951.6	1352.9	1295.3	1279.2	1204.1	8	39	8	1	149	17.2	6.6	146.17	8	0	High	High	High	High	High	High	High	High
High	Master Protein	Q02748	Eukaryotic initiation factor 4A OS=Drosophila melanogaster GN=eIF-4a PE=1 SV=3	0	134.16	61	1.02249	0.0320936	0.714765	0.772346	14913.6	15243.2	16173.5	17277.1	12319.7	13751.8	15031.2	15338.1	15156.7	15330.2	25	116	23	1	403	45.8	5.66	423.57	25	2	High	High	High	High	High	High	High	High
High	Master Protein	P04950	Opsin Rh3 OS=Drosophila melanogaster GN=Rh3 PE=1 SV=1	0	57.489	27	1.0395	0.0558912	0.152037	0.235822	6856.8	7128	6914.8	7066.5	6303.1	6799.4	6848.7	7004.5	7253.7	7340.6	11	52	9	1	383	42.9	7.56	192.95	11	3	High	High	High	High	High	High	High	High
High	Master Protein	Q9VHE5	RH48056p OS=Drosophila melanogaster GN=RpL34b PE=1 SV=1	0	21.223	34	0.862813	-0.212881	0.108646	0.182407	6061.5	5231.2	7961.8	6188	5278	5937.7	4681	5248.4	5214	5573	8	27	2	1	168	18.4	11.52	82.21	8	3	High	High	High	High	High	High	High	High
High	Master Protein	Q9VN02	GH14561p OS=Drosophila melanogaster GN=Vps24 PE=1 SV=1	0	26.129	30	1.04167	0.0588937	0.746464	0.800828	380.4	396.4	344.7	345.3	419.1	453.9	429.1	395.1	397.8	372.7	5	12	5	1	223	25.3	5.11	52.47	5	0	High	High	High	High	High	High	High	High
High	Master Protein	X2J979	Synaptotagmin 1, isoform H OS=Drosophila melanogaster GN=Syt1 PE=4 SV=1	0	197.046	53	1.40647	0.492079	0.00861156	0.0382068	13756	19357.7	14112.8	13408.2	11374.7	15207.9	19695	19026.1	19004.1	19721.7	30	154	3	1	473	53.1	6.01	512.1	30	28	High	High	High	High	High	High	High	High
High	Master Protein	Q9VF33	Alpha-mannosidase OS=Drosophila melanogaster GN=alpha-Man-IIb PE=2 SV=2	0	16.02	5	0.947867	-0.077243	0.197765	0.286927	705.9	669.2	710.9	701	652.7	802	649.4	676.6	671.5	666.9	6	10	6	1	1249	141.8	6.76	23.62	6	0	High	High	High	High	High	High	High	High
High	Master Protein	Q9W3Q0	FI07418p OS=Drosophila melanogaster GN=Rab39 PE=2 SV=1	0	24.73	28	1.11359	0.155213	0.0596926	0.124361	738.2	822.4	781.1	724.6	634.7	752.1	809.2	833.5	811.5	834.9	6	29	5	1	218	24.7	6.23	90.58	6	0	High	High	High	High	High	High	High	High
High	Master Protein	M9NFP8	Uncharacterized protein, isoform H OS=Drosophila melanogaster GN=CG43078 PE=1 SV=1	0	66.426	8	0.888889	-0.169925	0.0508631	0.111932	1434.8	1275.8	1346	1361.6	1512	1627.3	1275.9	1275.7	1328.3	1215.5	17	30	17	1	2540	285.6	4.98	94.95	17	0	High	High	High	High	High	High	High	High
High	Master Protein	Q8IPU1	AT19489p OS=Drosophila melanogaster GN=CG33054-RB PE=1 SV=1	0	15.984	21	1.20627	0.270556	0.000709007	0.011245	181.9	219.3	177.6	177.3	187.3	186.3	223.8	220.8	217.9	204	2	8	2	1	161	17.8	7.94	42.79	2	0	High	High	High	High	High	High	High	High
High	Master Protein	Q8IQG1	MOB kinase activator-like 2 OS=Drosophila melanogaster GN=Mob2 PE=1 SV=3	0	13.709	7	0.924214	-0.1137	0.168915	0.25545	1458.5	1348.3	1431.5	1434.3	2141.4	1483.1	1346.5	1351.4	1350.2	1309.7	4	14	4	1	566	58.9	6.84	37.01	4	0	High	High	High	High	High	High	High	High
High	Master Protein	X2JAX3	Ubiquitin conjugating enzyme 4, isoform B OS=Drosophila melanogaster GN=Ubc4 PE=1 SV=1	0	15.116	28	0.927644	-0.108357	0.0230091	0.0684611	1067.8	990.7	1134.9	1051.3	1023.4	1084.4	1011.7	1009.5	946.3	972.2	5	9	5	1	199	22.5	5.47	28.56	5	0	High	High	High	High	High	High	High	High
High	Master Protein	Q9VUV8	RE41485p OS=Drosophila melanogaster GN=CG17032 PE=1 SV=1	0	16.384	8	0.564334	-0.825379	0.00384354	0.0260022	786.3	443.8	675.2	772.7	970.4	800.1	443.4	447	444.2	429	2	8	2	1	312	30.9	9.31	33.38	2	0	High	High	High	High	High	High	High	High
High	Master Protein	Q8T0I9	GH27479p OS=Drosophila melanogaster GN=Tsp PE=2 SV=1	0	17.486	18	0.70922	-0.495695	0.0176651	0.0579978	1268.4	899.4	1076.7	1167.2	1378.5	1479	901.4	884.7	952.6	897.3	7	16	7	1	419	47.3	8.1	40.36	7	0	High	High	High	High	High	High	High	High
High	Master Protein	A0A0B4KGE1	Signal transducer and activator of transcription OS=Drosophila melanogaster GN=Stat92E PE=3 SV=1	0	17.189	7	1.44509	0.531156	0.00138783	0.0149229	1383.5	2000.7	1337	1431.7	1306.2	1508.8	2020.7	2005.7	1995.7	1976.1	5	14	5	1	818	92.5	5.69	46.74	5	0	High	High	High	High	High	High	High	High
High	Master Protein	Q9VAA9	CG7946, isoform A OS=Drosophila melanogaster GN=CG7946 PE=1 SV=1	0	12.722	13	0.908265	-0.138814	0.175982	0.263102	466.5	423.6	463.4	401.2	469.7	513	436.8	428.9	418.4	398.3	5	7	5	1	475	52.8	8.18	20.27	5	0	High	High	High	High	High	High	High	High
High	Master Protein	Q9VT33	CG6767, isoform B OS=Drosophila melanogaster GN=CG6767 PE=1 SV=3	0	176.485	59	1.48368	0.56918	3.46998e-05	0.00245452	11939.5	17712.9	12485.4	12407.9	11342.1	11488.7	17503.1	17925.2	16312.6	18197	29	116	29	1	388	42.7	7.4	451.33	29	0	High	High	High	High	High	High	High	High
High	Master Protein	Q95RE4	LD37574p OS=Drosophila melanogaster GN=yps PE=1 SV=1	0	129.317	63	0.877193	-0.189034	0.291594	0.38862	7364.6	6461.6	13295.7	7403.5	7325.8	6120.5	7338.2	6807.5	6133.4	6031.4	24	93	24	1	352	38.2	9.85	373.06	24	0	High	High	High	High	High	High	High	High
High	Master Protein	Q9VJ46	UDP-glucuronosyltransferase OS=Drosophila melanogaster GN=CG17323 PE=2 SV=1	0	13.028	6	1.07411	0.103147	0.0976931	0.167967	633.4	680.5	611	664.8	573.4	656.6	678.5	689.5	660.6	682.6	3	6	3	1	519	58.2	8.7	27.35	3	0	High	High	High	High	High	High	High	High
High	Master Protein	Q7KUA4	LD22577p OS=Drosophila melanogaster GN=Uba2 PE=1 SV=1	0	38.048	18	1.0352	0.0499049	0.343264	0.43854	2566	2656.3	2422.8	2565.3	2566.8	2732.1	2671.3	2641.4	2565.5	2701.3	13	27	13	1	700	77.6	5.02	76.06	13	0	High	High	High	High	High	High	High	High
High	Master Protein	Q9VTX3	RE56970p OS=Drosophila melanogaster GN=CG4392 PE=1 SV=2	0	26.444	25	1.287	0.364013	0.00131245	0.0147759	1324.7	1704.4	1374.8	1315.4	1191.8	1334.2	1680.5	1728.7	1643.2	1740	8	15	8	1	363	40.7	9.28	49.51	8	0	High	High	High	High	High	High	High	High
High	Master Protein	Q960Y8	Aluminum tubes, isoform G OS=Drosophila melanogaster GN=alt PE=1 SV=1	0	158.678	46	0.853242	-0.228973	0.0421849	0.09956	8014.3	6836.4	7890.2	7803.3	8140.4	10109.9	6884.2	6789	7287.3	6725.5	39	97	39	1	874	98.5	7.34	332.48	39	0	High	High	High	High	High	High	High	High
High	Master Protein	Q9VG04	CG8031 OS=Drosophila melanogaster GN=CG8031 PE=1 SV=1	0	13.914	14	0.912409	-0.132248	0.0173326	0.0573775	563.9	514.3	544.3	601.5	554.3	573.6	529.8	516.2	512.5	510	4	8	4	1	295	33.2	6.93	25.1	4	0	High	High	High	High	High	High	High	High
High	Master Protein	A1Z9N0	Optic atrophy 1 ortholog, isoform A OS=Drosophila melanogaster GN=Opa1 PE=1 SV=1	0	188.039	39	1.15741	0.210897	0.0403406	0.0968845	13231.8	15309	15050.9	13461.9	12570.2	13005.7	15416.6	15791	15202.2	15076.4	45	147	45	1	972	111.7	8.65	498.13	45	0	High	High	High	High	High	High	High	High
High	Master Protein	Q9VU92	CG8757 OS=Drosophila melanogaster GN=CG8757 PE=3 SV=2	0	81.256	60	1.0661	0.0923402	0.0365329	0.0904038	5190.3	5536.2	5331.9	5394.6	5052.5	4779.1	5517.4	5990	5545.1	5527.4	10	56	10	1	252	27.6	8.79	197.06	10	0	High	High	High	High	High	High	High	High
High	Master Protein	Q9VHK1	Polychaetoid, isoform J OS=Drosophila melanogaster GN=pyd PE=1 SV=4	0	60.404	10	0.75815	-0.399445	0.00037827	0.00796705	117.9	89.4	113.4	118	117.9	131.3	89	92.4	89.9	80.5	15	31	1	1	1735	187.7	8.69	94.11	15	0	High	High	High	High	High	High	High	High
High	Master Protein	Q7PL91	GEO11417p1 OS=Drosophila melanogaster GN=ND-AGGG PE=2 SV=1	0	22.634	23	1.02775	0.0394883	0.0889599	0.157837	2530.2	2601.4	2595.2	2408.9	2580.9	2480.5	2589.4	2760.4	2603.1	2599.7	5	16	5	1	94	10.7	9.63	55.22	5	0	High	High	High	High	High	High	High	High
High	Master Protein	Q8SXQ5	RH03087p OS=Drosophila melanogaster GN=CG14407 PE=1 SV=1	0	38.223	33	1.00908	0.013043	0.769626	0.819347	1368.3	1380.1	1292.1	1316.2	1494.2	1422.5	1375.6	1362.1	1459.7	1384.7	6	20	6	1	159	17.7	7.9	76.8	6	0	High	High	High	High	High	High	High	High
High	Master Protein	Q9VJJ0	Proteasome subunit beta type OS=Drosophila melanogaster GN=Prosbeta4 PE=1 SV=1	0	42.279	57	1.00503	0.00723157	0.418561	0.513561	3923.5	3944.9	3949.7	3907.7	3720.9	3939.4	4001.5	3889.1	4004.7	3854.2	11	33	11	1	201	22.5	6.39	110.85	11	0	High	High	High	High	High	High	High	High
High	Master Protein	M9NFI9	Spinophilin, isoform J OS=Drosophila melanogaster GN=Spn PE=1 SV=1	0	23.499	4	0.777605	-0.362891	0.00848803	0.0378604	247	192.1	226.9	228	267.6	277.4	199.2	177.7	193.8	190.4	6	8	6	1	2148	233.3	5.36	31.19	6	0	High	High	High	High	High	High	High	High
High	Master Protein	Q9W2X6	ATP synthase, delta subunit, isoform A OS=Drosophila melanogaster GN=ATPsyndelta PE=1 SV=1	0	65.812	53	0.877193	-0.189034	0.0837015	0.151698	16628.8	14586.4	15106	16853.3	20513.3	16407.3	14524	13668	15485.9	14649.1	7	61	7	1	157	16.7	5.99	253.15	7	0	High	High	High	High	High	High	High	High
High	Master Protein	Q7JZW2	GEO07301p1 OS=Drosophila melanogaster GN=RpS15 PE=1 SV=1	0	27.248	42	0.780031	-0.358396	0.0965898	0.166605	2584	2015.6	4589.9	2501.1	2669.7	2280.4	1750.4	1965.5	2067	2247.2	5	23	5	1	148	17	10.26	72.81	5	0	High	High	High	High	High	High	High	High
High	Master Protein	Q9GYU8	Nuclear pore complex protein Nup88 OS=Drosophila melanogaster GN=mbo PE=1 SV=2	0	10.158	6	0.93985	-0.0894982	0.323122	0.417921	169.2	158.9	160.9	177.9	155.8	195.4	158.1	152.2	174.8	159.8	4	5	4	1	702	78.6	5.91	13.21	4	0	High	High	High	High	High	High	High	High
High	Master Protein	Q9VXK7	LD31474p OS=Drosophila melanogaster GN=ND-20 PE=1 SV=1	0	35.229	28	1.15075	0.202572	0.0401143	0.0966198	3376	3884.6	3566.7	3543.8	2865.3	3216.2	3837.1	4058.9	3728	3932.6	9	33	9	1	221	24.6	9.74	112.33	9	0	High	High	High	High	High	High	High	High
High	Master Protein	Q9VB79	IP09473p OS=Drosophila melanogaster GN=CG14259 PE=2 SV=1	0	23.058	21	0.849618	-0.235114	0.0431218	0.100945	1591.4	1352.5	1743.8	1713.8	1442.1	1477.7	1320.7	1371.5	1360.1	1345	8	13	8	1	289	33.1	7.8	33.56	8	0	High	High	High	High	High	High	High	High
High	Master Protein	M9PCD4	Liprin-alpha, isoform E OS=Drosophila melanogaster GN=Liprin-alpha PE=1 SV=1	0	28.33	8	1.01626	0.0232698	0.782197	0.829666	530.6	539.1	510.4	508.4	551.5	638.7	540.2	538	549.8	536.2	10	17	10	1	1214	136	6.16	37.67	10	0	High	High	High	High	High	High	High	High
High	Master Protein	A0A0B4K6L1	Carboxylic ester hydrolase OS=Drosophila melanogaster GN=alpha-Est10 PE=1 SV=1	0	9.189	7	0.957854	-0.0621217	0.26586	0.36165	589.6	565	633.6	592.8	542.2	586.5	543.8	557.3	575.4	572.9	4	7	4	1	581	65.7	7.94	13.16	4	0	High	High	High	High	High	High	High	High
High	Master Protein	P19109	ATP-dependent RNA helicase p62 OS=Drosophila melanogaster GN=Rm62 PE=1 SV=3	0	108.633	36	0.968992	-0.045443	0.38613	0.481091	5659	5485.4	7310.7	5675.3	5642.8	5330.1	5910.1	5791.6	5186.5	5195.4	24	76	22	1	719	78.5	9.6	275.86	24	2	High	High	High	High	High	High	High	High
High	Master Protein	Q9V3W9	DNA repair protein Rad23 OS=Drosophila melanogaster GN=Rad23 PE=1 SV=1	0	63.397	36	0.915751	-0.126973	0.0470655	0.106388	4963.8	4543.6	4808.2	4805.7	5560.8	5124.4	4603.7	4484.3	4721.6	4420.9	15	53	15	1	414	45.8	4.67	191.57	15	0	High	High	High	High	High	High	High	High
High	Master Protein	Q9VV76	Syntaxin 8 OS=Drosophila melanogaster GN=Syx8 PE=1 SV=1	0	17.141	19	1.0395	0.0558912	0.83814	0.875993	991.3	1030.5	961.3	995	987.6	1135.3	1027.3	1036.8	1033.8	1007.2	6	15	6	1	232	26.5	5.22	47.25	6	0	High	High	High	High	High	High	High	High
High	Master Protein	Q709R6	LEM domain-containing protein Bocksbeutel OS=Drosophila melanogaster GN=bocks PE=1 SV=1	0	26.412	15	1.02564	0.0365259	0.0479133	0.107755	1079.9	1107.8	1097.3	1068.7	1091.1	1057.1	1132.1	1114.2	1101.4	1093	5	13	5	1	399	44.2	9.23	48.73	5	0	High	High	High	High	High	High	High	High
High	Master Protein	Q9VBT1	Uncharacterized protein OS=Drosophila melanogaster GN=CG31098 PE=1 SV=2	0	11.205	7	0.898473	-0.154454	0.0176605	0.0579978	400.7	360.2	392.3	376.9	409.4	419.1	359.7	364.1	353.5	360.7	3	5	3	1	417	47.9	5.64	11.62	3	0	High	High	High	High	High	High	High	High
High	Master Protein	Q9VP46	CG7324, isoform A OS=Drosophila melanogaster GN=CG7324 PE=1 SV=1	0	26.476	7	0.986193	-0.0200577	0.497416	0.581119	777.8	767.1	760.6	770.5	785.1	907.3	757.8	767	819.9	767.1	7	15	7	1	1291	147.2	5.82	49.67	7	0	High	High	High	High	High	High	High	High
High	Master Protein	Q9W3Z3	Serine--pyruvate aminotransferase OS=Drosophila melanogaster GN=Spat PE=1 SV=1	0	60.641	41	1.00503	0.00723157	0.58543	0.661676	3675.8	3693.3	3713.8	4088.5	2963.4	3638.1	3790.5	3598.6	3589.9	3966.6	15	29	15	1	394	43.8	7.71	111.92	15	0	High	High	High	High	High	High	High	High
High	Master Protein	Q9V3Y4	LD43650p OS=Drosophila melanogaster GN=Mtch PE=1 SV=1	0	70.722	57	1.76678	0.821126	0.000152262	0.00507403	1994.8	3523.9	1867.2	2085	1908.5	2189.9	3332.7	3589.9	3525.5	3522.3	13	41	13	1	316	35	9.06	140.5	13	0	High	High	High	High	High	High	High	High
High	Master Protein	Q7JN06	Boundary element associated factor OS=Drosophila melanogaster GN=BEAF-32 PE=1 SV=1	0	10.998	10	0.729395	-0.455229	0.00110247	0.0136859	926.8	675.9	911.3	811.9	942.4	948.4	718.5	681	670.9	644.8	3	10	3	1	283	31.6	6.54	23.85	3	0	High	High	High	High	High	High	High	High
High	Master Protein	E1JIT4	CG7048, isoform B OS=Drosophila melanogaster GN=Pfdn5 PE=1 SV=1	0	13.781	20	0.865801	-0.207893	0.0250174	0.0727885	409.9	354.9	425.2	395.1	459.7	386.4	360.5	349.3	375.1	349.2	3	7	3	1	168	19.1	7.33	24.63	3	0	High	High	High	High	High	High	High	High
High	Master Protein	O62621	Coatomer subunit beta' OS=Drosophila melanogaster GN=beta'COP PE=2 SV=2	0	126.881	40	1.07527	0.104697	0.109548	0.183427	10281.4	11052.1	10169.5	10394.5	9250.6	11070.5	10975.4	11270.1	11102.7	11001.8	30	89	30	1	914	102.6	5.26	317.13	30	0	High	High	High	High	High	High	High	High
High	Master Protein	Q94900	Glutamate-gated chloride channel OS=Drosophila melanogaster GN=GluClalpha PE=1 SV=2	0	30.593	16	1.20919	0.274041	0.042615	0.100291	3295.1	3982.2	3305.3	3284.9	3005.7	3848.3	3925.2	3969.5	3994.9	4027.2	9	27	9	1	456	52.3	8.75	83.23	9	0	High	High	High	High	High	High	High	High
High	Master Protein	Q8STG9	DSec61alpha OS=Drosophila melanogaster GN=Sec61alpha PE=1 SV=1	0	34.148	18	0.909091	-0.137504	0.338316	0.433178	3028.1	2752.4	3451.2	3140.3	2492.4	2920	2624.3	2751.4	2753.4	2890.2	9	19	9	1	476	52.2	8.24	58.7	9	0	High	High	High	High	High	High	High	High
High	Master Protein	E1JGZ9	Proteasome subunit alpha type OS=Drosophila melanogaster GN=CG30382 PE=1 SV=1	0	83.21	55	0.999001	-0.00144197	0.83748	0.875425	8812.8	8804.4	8823.8	8801.8	8890.1	8153.4	8936.7	8968.3	8289.2	8674	16	68	16	1	244	27.1	7.66	223.95	16	0	High	High	High	High	High	High	High	High
High	Master Protein	Q9VVA7	Tumor suppressor protein 101 OS=Drosophila melanogaster GN=TSG101 PE=1 SV=2	0	34.383	17	0.996016	-0.00575927	0.961224	0.969096	2518.4	2507.9	2536.6	2500.2	2322.9	2658.3	2468.2	2537.8	2507.7	2508.2	8	21	8	1	408	45.2	6.37	59.88	8	0	High	High	High	High	High	High	High	High
High	Master Protein	Q9Y105	Probable glutamine--tRNA ligase OS=Drosophila melanogaster GN=Aats-gln PE=2 SV=1	0	50.711	22	1.00604	0.00868224	0.876154	0.905001	1691	1700.5	1647.2	1736	1607.2	1895.6	1677.7	1719.1	1682.1	1750.7	14	28	14	1	778	87.5	7.21	97.23	14	0	High	High	High	High	High	High	High	High
High	Master Protein	A1ZA77	CG8320 OS=Drosophila melanogaster GN=CG8320-RA PE=1 SV=1	0	13.973	15	0.968992	-0.045443	0.842923	0.87891	1060.8	1028.2	1062.8	1058.7	960	1122.8	1025.1	1025.1	1031.3	1086.1	3	12	3	1	174	19.6	9.54	39.35	3	0	High	High	High	High	High	High	High	High
High	Master Protein	Q9VN25	Eukaryotic translation initiation factor 3 subunit A OS=Drosophila melanogaster GN=eIF3-S10 PE=1 SV=1	0	167.581	36	0.961538	-0.0565835	0.281195	0.377579	11671	11224.9	13370.5	11908	11438.7	10977.9	11271.1	11362.5	11179	11175.2	49	116	49	1	1140	133.8	9.01	347.81	49	0	High	High	High	High	High	High	High	High
High	Master Protein	H8F4T3	MIP34848p1 OS=Drosophila melanogaster GN=smp-30 PE=1 SV=1	0	76.393	42	0.94697	-0.0786098	0.17601	0.263102	3145.6	2979.1	3146	3644.1	3145.3	3102.5	3281.7	2958	2845.7	3000.3	12	41	12	1	306	33.7	6.61	171.59	12	0	High	High	High	High	High	High	High	High
High	Master Protein	P49963	Signal recognition particle 19 kDa protein OS=Drosophila melanogaster GN=Srp19 PE=2 SV=2	0	11.739	23	0.764526	-0.387363	0.0136285	0.0506758	216.3	165.5	245.7	188.6	218.8	213.9	162.2	173.8	168.6	162.4	3	5	3	1	160	18.4	10.04	17.65	3	0	High	High	High	High	High	High	High	High
High	Master Protein	Q9VA41	GEO08227p1 OS=Drosophila melanogaster GN=Npc2h PE=1 SV=1	0	35.198	48	1.2837	0.360305	0.0160289	0.0555896	1747.9	2243.5	1601.3	2076.6	1664.1	1835.9	2650	2226.8	2260.4	2109.5	7	22	4	1	157	17.5	7.61	68.19	7	2	High	High	High	High	High	High	High	High
High	Master Protein	A0A0B4KI57	CG1969, isoform F OS=Drosophila melanogaster GN=CG1969 PE=1 SV=1	0	10.887	16	0.893655	-0.16221	0.00068591	0.0111079	434.3	388.1	439.5	440.9	424.3	429.1	389.7	390.5	386.5	386.5	3	7	3	1	228	25.3	8.38	20.97	3	0	High	High	High	High	High	High	High	High
High	Master Protein	A1Z7H7	CG8586, isoform A OS=Drosophila melanogaster GN=CG8586-RA PE=1 SV=1	0	33.438	16	0.860585	-0.21661	0.0367641	0.0907963	2074.4	1785.9	1863.6	2219.7	2199.4	1956.5	1894.1	1758.8	1813.5	1646.6	7	23	7	1	444	49.6	5.94	73.83	7	0	High	High	High	High	High	High	High	High
High	Master Protein	E2QCY9	Synapsin, isoform D OS=Drosophila melanogaster GN=Syn PE=1 SV=1	0	174.712	34	1.26904	0.343732	0.00181973	0.0175829	7478	9485.1	7617.2	7157.3	7341.5	8297.3	10061	9405.7	9154.2	9565.2	31	100	7	1	1041	109.4	7.94	340.01	31	24	High	High	High	High	High	High	High	High
High	Master Protein	Q0KHU2	IGF-II mRNA-binding protein, isoform K OS=Drosophila melanogaster GN=Imp PE=1 SV=2	0	30.68	13	0.953289	-0.0690147	0.155187	0.238816	1487.6	1417.9	1655.3	1539.9	1437.1	1434.4	1451.2	1441.6	1394.7	1394	8	18	8	1	631	69.4	9.25	53.04	8	0	High	High	High	High	High	High	High	High
High	Master Protein	Q9VLM9	GH05949p OS=Drosophila melanogaster GN=CG17294 PE=1 SV=1	0	23.079	31	1.2987	0.37707	0.000141495	0.00501671	1446.9	1880.1	1481.5	1354.6	1480.9	1413.7	1960.5	1873.2	1887	1758.7	8	14	8	1	255	28	5.95	42.96	8	0	High	High	High	High	High	High	High	High
High	Master Protein	Q9I7Q5	Cuticular protein 65Au, isoform A OS=Drosophila melanogaster GN=Cpr65Au PE=1 SV=2	0	85.106	65	0.665336	-0.587845	0.125495	0.203451	10304.7	6853.9	6033.3	10017.2	10600.4	11806.3	6369.1	6218.7	7375.7	7460.1	7	73	7	1	106	11.4	4.53	373.34	7	0	High	High	High	High	High	High	High	High
High	Master Protein	Q9W0H8	IP16409p OS=Drosophila melanogaster GN=scf PE=1 SV=2	0	84.232	59	0.613874	-0.703987	0.0483238	0.108274	7857.7	4822.4	5363.4	6745	9866.8	9153.9	4838.3	4886.8	4806.5	4684.1	20	57	20	1	329	38	4.69	209.47	20	0	High	High	High	High	High	High	High	High
High	Master Protein	Q9VXZ0	GEO07190p1 OS=Drosophila melanogaster GN=ND-B18 PE=1 SV=1	0	40.743	48	1.10497	0.14401	0.101385	0.173281	1122.5	1240.1	969.3	1052.2	1204.4	1197.5	1281	1227.5	1252.7	1216.3	5	27	5	1	117	13.9	7.81	108.61	5	0	High	High	High	High	High	High	High	High
High	Master Protein	Q9W4C1	IP13321p OS=Drosophila melanogaster GN=CG15784 PE=1 SV=1	0	25.226	13	2.13675	1.09542	0.0085649	0.0380448	984.6	2105.3	1494.2	980.1	989.1	913.5	2076	2122	2088.7	2183.8	6	16	6	1	554	62.3	10.33	47.34	6	0	High	High	High	High	High	High	High	High
High	Master Protein	Q9VKQ9	Protein dpy-30 homolog OS=Drosophila melanogaster GN=Dpy-30L1 PE=1 SV=1	0	17.635	36	0.664452	-0.589763	0.0423505	0.0998208	504.5	335.3	373.7	447	569.5	610.7	335.4	335.1	347.3	324.7	3	9	3	1	134	13.8	5.35	27.64	3	0	High	High	High	High	High	High	High	High
High	Master Protein	A0A126BEE6	CG8223, isoform B OS=Drosophila melanogaster GN=CG8223 PE=4 SV=1	0	19.902	15	0.880282	-0.183963	0.218356	0.308796	271.8	239.4	227.7	247.1	299.1	314.8	255.3	237.8	241	223.6	5	9	5	1	492	51.9	4.39	39.41	5	0	High	High	High	High	High	High	High	High
High	Master Protein	Q9VN82	Canoe, isoform E OS=Drosophila melanogaster GN=cno PE=1 SV=2	0	87.515	12	0.938086	-0.0922074	0.0595467	0.124171	4391.7	4119.2	4319.3	4308.2	4465.3	4960.7	4070.6	4168.3	4210.6	3969.5	23	54	23	1	2051	226.8	7.23	170.89	23	0	High	High	High	High	High	High	High	High
High	Master Protein	A0A0B4KHZ4	Diacylglycerol kinase OS=Drosophila melanogaster GN=CG31140 PE=1 SV=1	0	63.307	10	1.1655	0.22095	0.0285586	0.0784559	3157.9	3681.2	3117.3	3199.1	2610	3320.9	3916.7	3713.9	3552.2	3648.7	17	37	17	1	1571	172.6	6.51	110	17	0	High	High	High	High	High	High	High	High
High	Master Protein	A1Z6X6	Glyoxalase 1 OS=Drosophila melanogaster GN=Glo1 PE=1 SV=1	0	28.677	29	1.15741	0.210897	0.0607419	0.125845	2803.3	3245.3	2865.8	3152.6	2472.4	2742.2	3295	3234.6	3165.8	3256	5	24	5	1	176	20	6.55	73.26	5	0	High	High	High	High	High	High	High	High
High	Master Protein	E6EK18	Calcium-transporting ATPase OS=Drosophila melanogaster GN=PMCA PE=1 SV=1	0	280.532	42	1.11111	0.152003	0.919163	0.940102	152.2	169.1	146.9	149.3	155.2	220.5	166.2	144.5	173.6	172	50	206	1	1	1210	133.3	6.58	790.96	50	0	High	High	High	High	High	High	High	High
High	Master Protein	Q9VES8	RE28913p OS=Drosophila melanogaster GN=CG10340 PE=1 SV=3	0	22.12	22	0.765111	-0.386259	0.0195665	0.0621969	921.8	705.2	821.8	870.3	1111.5	976.4	760.4	700	710.4	677.8	7	14	7	1	278	32	6.55	41.61	7	0	High	High	High	High	High	High	High	High
High	Master Protein	Q7KT16	FI17352p1 OS=Drosophila melanogaster GN=vari PE=1 SV=2	0	88.436	29	1.01317	0.018878	0.939409	0.95373	7931.4	8031.8	8614.4	8221.1	7651.8	7414.5	7994.3	8069.5	8195.1	7690.9	19	79	19	1	636	72.3	7.31	291.01	19	0	High	High	High	High	High	High	High	High
High	Master Protein	A1Z8N1	Facilitated trehalose transporter Tret1-1 OS=Drosophila melanogaster GN=Tret1-1 PE=1 SV=1	0	33.192	10	1.09649	0.132894	0.11924	0.195168	2280.1	2499.1	2306.4	2254.2	2038.3	2539.9	2481.7	2516.7	2453.6	2585.6	11	25	11	1	857	95.1	8.31	64.55	11	0	High	High	High	High	High	High	High	High
High	Master Protein	X2JG90	Serine/threonine-protein phosphatase OS=Drosophila melanogaster GN=Pp4-19C PE=3 SV=1	0	19.412	18	1.02041	0.0291463	0.393921	0.488524	223.8	228.4	221.6	226.1	208.4	234.4	230.2	221.1	226.6	235.6	4	9	3	1	307	35.3	5.26	40.58	4	0	High	High	High	High	High	High	High	High
High	Master Protein	P45884	Attacin-A OS=Drosophila melanogaster GN=AttA PE=3 SV=1	0	24.027	24	4.21941	2.07704	8.48911e-06	0.00123936	1296.9	5472.7	1184.6	1155	1419.9	1487.2	4476.4	5419.9	6460.5	5526	5	21	5	1	224	23.2	9.99	83.18	5	0	High	High	High	High	High	High	High	High
High	Master Protein	Q9VN86	AT14148p OS=Drosophila melanogaster GN=CG2604 PE=1 SV=1	0	38.643	24	0.990099	-0.0143553	0.406958	0.50154	2410.2	2386.2	2392.7	2427.8	1960	2439	2380.1	2361.7	2392.4	2542.7	11	34	11	1	430	47.2	8.97	90.39	11	0	High	High	High	High	High	High	High	High
High	Master Protein	G7H829	Crinkled, isoform C OS=Drosophila melanogaster GN=ck PE=1 SV=1	0	31.59	5	1.0395	0.0558912	0.677216	0.744104	503.1	523.2	506.3	500	499.6	571.1	510.4	512	552.5	534.6	10	14	10	1	2167	250.2	8.92	47.86	10	0	High	High	High	High	High	High	High	High
High	Master Protein	A8DY43	Uncharacterized protein OS=Drosophila melanogaster GN=CG43795 PE=4 SV=2	0	67.155	14	1.03734	0.0528949	0.682539	0.748066	2133.3	2213.7	2134.6	2131.9	1996.8	2369.6	2084.7	2245.2	2259.9	2182.6	19	39	19	1	1420	156.6	5.45	116.68	19	0	High	High	High	High	High	High	High	High
High	Master Protein	Q9W1N3	Levy, isoform A OS=Drosophila melanogaster GN=levy PE=1 SV=1	0	23.807	37	1.06838	0.0954196	0.182026	0.269304	944.7	1009.2	893.7	837	1004.1	998.7	1027.7	1013.2	973.9	1005.2	5	18	5	1	109	12.5	9.7	50.28	5	0	High	High	High	High	High	High	High	High
High	Master Protein	A0A0B4LFT2	Cytochrome P450-4e2, isoform B OS=Drosophila melanogaster GN=Cyp4e2 PE=3 SV=1	0	45.922	20	0.94162	-0.0867838	0.15538	0.238983	1446.4	1362.3	1399	1495.4	1398.4	1711.8	1344.8	1336	1380.2	1411.8	10	22	9	1	526	60.7	8.87	71.4	10	1	High	High	High	High	High	High	High	High
High	Master Protein	A1Z7Z4	CG1648, isoform B OS=Drosophila melanogaster GN=CG1648 PE=1 SV=1	0	162.956	85	1.04822	0.0679388	0.708575	0.767168	42514.2	44542	40645.8	42926	48725.3	42106.4	46171.6	43580	45525.2	41977.8	25	188	1	1	232	24.2	9.09	726.33	25	23	High	High	High	High	High	High	High	High
High	Master Protein	Q7PLE6	Uncharacterized protein, isoform C OS=Drosophila melanogaster GN=CG17691 PE=1 SV=3	0	11.258	13	1.25786	0.330973	0.00414195	0.0264381	568.2	714.7	566.9	536	569.5	637.4	712.1	833.4	697.3	717.3	4	11	4	1	364	40.2	7.42	35.12	4	0	High	High	High	High	High	High	High	High
High	Master Protein	Q9W350	C11.1, isoform A OS=Drosophila melanogaster GN=c11.1 PE=1 SV=2	0	161.073	28	1.17096	0.227692	0.0157329	0.0553125	6399.4	7494.9	6304.9	6495.3	5966.2	6939.2	7345.9	7519.1	7488.4	7501.4	45	103	45	1	1742	193	6.37	299.54	45	0	High	High	High	High	High	High	High	High
High	Master Protein	A0A0B4KFE4	Acyl-CoA synthetase long-chain, isoform J OS=Drosophila melanogaster GN=Acsl PE=1 SV=1	0	237.541	58	1.45138	0.537424	0.000290339	0.00696166	28781.9	41771.2	28849	29247.9	24735.1	28714.9	40785.4	42611.4	40947.5	45148.1	42	230	42	1	728	81.8	8.29	857.39	42	0	High	High	High	High	High	High	High	High
High	Master Protein	Q9W1F8	GEO08248p1 OS=Drosophila melanogaster GN=Orcokinin PE=2 SV=2	0	9.6	28	1.05152	0.0724828	0.268305	0.364254	689.8	725.3	688.9	690.7	755.8	653.1	756.1	729.9	701.4	720.6	3	6	3	1	133	14.8	7.8	18.31	3	0	High	High	High	High	High	High	High	High
High	Master Protein	Q9V8F5	Immune-induced peptide 23 OS=Drosophila melanogaster GN=IM23 PE=1 SV=2	0	11.016	19	0.95511	-0.0662614	0.96092	0.969062	502.5	480	387.1	441.2	583.9	572.4	472.4	476.2	513.1	483.9	3	9	3	1	117	11.5	7.71	37.61	3	0	High	High	High	High	High	High	High	High
High	Master Protein	P08928	Lamin Dm0 OS=Drosophila melanogaster GN=Lam PE=1 SV=4	0	262.779	66	0.739098	-0.436162	0.00194536	0.0184224	38217	28242.1	37688.5	37150.4	44521.9	38752.9	28766.9	27726.9	29109.2	27232.4	57	264	57	1	622	71.3	6.47	937.61	57	0	High	High	High	High	High	High	High	High
High	Master Protein	A0A0B4KFT9	Quaking related 54B, isoform E OS=Drosophila melanogaster GN=qkr54B PE=1 SV=1	0	12.599	6	0.919963	-0.120352	0.12831	0.206763	740.3	681.3	698.3	729.1	846.7	751.8	676.8	685.8	734.9	673	5	9	4	1	617	66.7	8.72	25.3	5	0	High	High	High	High	High	High	High	High
High	Master Protein	Q9VCM8	CG4408, isoform A OS=Drosophila melanogaster GN=CG4408 PE=1 SV=2	0	62.022	30	0.881834	-0.181421	0.0837542	0.151698	3253.4	2869.2	2901.6	3732.3	3241	3265.9	3085.8	2760.8	2981.9	2664.4	12	40	12	1	479	54.4	6.33	135	12	0	High	High	High	High	High	High	High	High
High	Master Protein	Q94521	Dopamine N-acetyltransferase OS=Drosophila melanogaster GN=Dat PE=1 SV=1	0	15.503	21	1.3089	0.388355	0.00175906	0.0171069	2031.9	2661.2	1922.3	2061.3	2002.9	2267.8	3054.6	2654.4	2560.9	2668	6	16	6	1	275	31	5.34	50.39	6	0	High	High	High	High	High	High	High	High
High	Master Protein	Q9W2S1	FI17817p1 OS=Drosophila melanogaster GN=Tango5 PE=1 SV=1	0	10.68	7	0.899281	-0.153157	0.493804	0.578251	229.8	206.6	234.5	234.5	182.8	225.2	192	224.3	196.7	217	3	4	3	1	530	58.1	9.96	10.25	3	0	High	High	High	High	High	High	High	High
High	Master Protein	O46098	Protein bcn92 OS=Drosophila melanogaster GN=bcn92 PE=3 SV=1	0	9.039	41	1.4881	0.573467	0.000913303	0.0125177	254.2	378.3	264.1	215.8	273.5	244.7	420.3	400.6	357.2	348.5	4	6	4	1	92	11	10.14	11.99	4	0	High	High	High	High	High	High	High	High
High	Master Protein	E1JGN0	Non-specific serine/threonine protein kinase OS=Drosophila melanogaster GN=par-1 PE=1 SV=1	0	98.733	21	0.833333	-0.263034	0.00435578	0.0272569	249.6	208	252.1	247.1	240.1	258.5	220.8	209	207.1	189.7	26	61	4	1	1141	124.5	9.73	184.19	26	0	High	High	High	High	High	High	High	High
High	Master Protein	Q9VHL2	LD47396p OS=Drosophila melanogaster GN=CCT7 PE=1 SV=2	0	110.525	50	1.09409	0.129734	0.0271625	0.0764219	5527.4	6048.8	5503.6	5760.6	5052.7	5551.3	5944.4	6208.6	6026.2	6071.4	23	66	23	1	544	59.3	6.34	225.75	23	0	High	High	High	High	High	High	High	High
High	Master Protein	P45594	Cofilin/actin-depolymerizing factor homolog OS=Drosophila melanogaster GN=tsr PE=1 SV=1	0	94.052	69	1.12867	0.174621	0.120036	0.19617	18214.3	20546.6	18263.8	17374.2	21300.3	18164.9	21865	20362	20732.9	19533.1	17	95	17	1	148	17.1	7.17	329.35	17	0	High	High	High	High	High	High	High	High
High	Master Protein	Q8T4G5	CG6512, isoform A OS=Drosophila melanogaster GN=CG6512 PE=1 SV=1	0	148.026	40	1.21507	0.281036	0.00113037	0.0139024	11185.9	13586.1	11651	10966.3	10817.1	11409.8	13475.1	13704.7	13597.2	13575	34	108	34	1	826	89.6	8.95	360.68	34	0	High	High	High	High	High	High	High	High
High	Master Protein	M9PHR2	Upheld, isoform O OS=Drosophila melanogaster GN=up PE=1 SV=1	0	86.276	44	0.800641	-0.320773	0.0137334	0.0508508	6812.6	5452.4	6850.9	6527.3	7051.7	6774.6	6343.2	5434.4	5258.9	5470.5	23	59	23	1	397	47.5	4.67	159.15	23	0	High	High	High	High	High	High	High	High
High	Master Protein	Q9W078	Cuticular protein 62Bb, isoform A OS=Drosophila melanogaster GN=Cpr62Bb PE=1 SV=2	0	34.764	38	0.680272	-0.555816	0.0733974	0.141401	1950.1	1326.9	1574	1547.4	2850.5	2416.1	1336.4	1291.9	1409.5	1317.5	5	32	4	1	194	21.2	6.51	144.12	5	0	High	High	High	High	High	High	High	High
High	Master Protein	A0A0B4LHA6	CG7694, isoform C OS=Drosophila melanogaster GN=CG7694 PE=2 SV=1	0	12.739	33	0.908265	-0.138814	0.501889	0.584978	128.3	116.5	99.5	104	160.2	158.3	119.9	113.2	122.4	105.7	3	4	3	1	147	17	4.81	14.08	3	0	High	High	High	High	High	High	High	High
High	Master Protein	Q9VV42	HL08057p OS=Drosophila melanogaster GN=Pdh PE=1 SV=1	0	342.864	87	1.10988	0.150401	0.147544	0.22971	61808.6	68617.3	67868.9	62331.4	61290.2	48603.3	66636.9	73378.8	63603.6	70656.7	31	257	31	1	278	30.1	9.13	1061.82	31	0	High	High	High	High	High	High	High	High
High	Master Protein	Q9V3P0	Peroxiredoxin 1 OS=Drosophila melanogaster GN=Jafrac1 PE=1 SV=1	0	98.867	47	1.08932	0.123434	0.10895	0.182713	19247	20963.6	18915.2	19584.7	21253.4	18096.1	21183.1	20746.5	21480.8	20427.4	11	113	11	1	194	21.7	5.71	404.21	11	0	High	High	High	High	High	High	High	High
High	Master Protein	Q9VXN2	Protein stunted OS=Drosophila melanogaster GN=sun PE=1 SV=1	0	16.047	59	1.48148	0.567041	0.00226748	0.0202328	1871.7	2772.9	1794.8	1914.7	2221.9	1829.6	2838.8	2865.7	2610.6	2708.7	3	16	3	1	61	6.8	10.59	60.27	3	0	High	High	High	High	High	High	High	High
High	Master Protein	A8DYB7	Dystrobrevin, isoform F OS=Drosophila melanogaster GN=Dyb PE=4 SV=1	0	21.724	11	0.875657	-0.191563	0.066656	0.133134	610.2	534.4	593.8	582.4	627.1	757.1	539	522.3	573.3	529.8	8	13	8	1	816	90.4	6.43	34.84	8	0	High	High	High	High	High	High	High	High
High	Master Protein	Q9V393	Kurtz arrestin OS=Drosophila melanogaster GN=krz PE=1 SV=1	0	19.698	11	1.17647	0.234465	0.0422152	0.099597	652.2	767	687.3	738.2	597.8	618.9	749	785.4	748.9	796.4	5	8	5	1	470	51.2	6.15	18.7	5	0	High	High	High	High	High	High	High	High
High	Master Protein	Q9VD29	RE74312p OS=Drosophila melanogaster GN=Sar1 PE=1 SV=1	0	37.329	56	1.12233	0.166503	0.00514797	0.0300151	2448.1	2746.6	2528.1	2347.7	2370.6	2554.6	2699.1	2863.7	2720.7	2772.8	9	28	9	1	193	21.8	6.93	93.58	9	0	High	High	High	High	High	High	High	High
High	Master Protein	A0A0B4K6C3	Cytochrome c oxidase subunit 7A, isoform B OS=Drosophila melanogaster GN=COX7A PE=4 SV=1	0	45.48	71	1.42857	0.514573	0.169492	0.256066	6680.2	9548	7850.4	5332.2	10044.6	5684.5	9755.7	9564.8	7784.4	9531.2	10	40	10	1	98	10.8	9.6	124.18	10	0	High	High	High	High	High	High	High	High
High	Master Protein	P0DKM0	Cytochrome c oxidase assembly factor 3, mitochondrial OS=Drosophila melanogaster GN=Ccdc56 PE=3 SV=1	0	13.378	22	1.06383	0.0892673	0.336584	0.431477	708.7	753.8	699	620.5	814.2	718.5	803.3	762.7	745.1	722.7	3	8	3	1	87	9.9	9.28	24.32	3	0	High	High	High	High	High	High	High	High
High	Master Protein	A1ZBW0	Heterogeneous nuclear ribonucleoprotein K, isoform C OS=Drosophila melanogaster GN=HnRNP-K PE=1 SV=1	0	60.648	33	0.863558	-0.211635	0.00519988	0.0301537	3080.8	2661.5	3272.5	3033.9	3128.3	2890.5	2780.7	2670.7	2652.3	2556.4	15	36	15	1	502	51	9.2	115.33	15	0	High	High	High	High	High	High	High	High
High	Master Protein	Q9W011	Probable cytochrome P450 4d20 OS=Drosophila melanogaster GN=Cyp4d20 PE=3 SV=1	0	20.111	14	0.820345	-0.285698	0.0342185	0.086767	534.3	438.2	531.7	536.9	468	599.7	433.2	419.3	494.4	443.2	5	11	4	1	510	58.2	8.57	37.25	5	0	High	High	High	High	High	High	High	High
High	Master Protein	Q9W3T9	CG3040 OS=Drosophila melanogaster GN=CG3040 PE=1 SV=2	0	31.328	42	1.13766	0.186065	0.0045049	0.0275736	1950.6	2218.5	1965.8	1822.4	2021.6	1935.5	2236.2	2239.6	2098.9	2201	10	22	10	1	238	26.9	8.03	65.52	10	0	High	High	High	High	High	High	High	High
High	Master Protein	P20353	G protein alpha i subunit OS=Drosophila melanogaster GN=Galphai PE=1 SV=2	0	29.678	20	1.05708	0.0800879	0.450964	0.539287	447.4	473	408.4	452.6	442.3	521.5	493.9	468.3	477.7	461.7	6	22	3	1	355	40.6	7.64	73.25	6	0	High	High	High	High	High	High	High	High
High	Master Protein	A1ZBU5	GNBP-like 3 OS=Drosophila melanogaster GN=GNBP-like3 PE=4 SV=1	0	16.829	22	0.868056	-0.204141	0.0992349	0.170227	240.8	209	219.8	218.4	289.3	263.9	212	192.4	228	206	2	8	2	1	152	17.1	7.62	29.43	2	0	High	High	High	High	High	High	High	High
High	Master Protein	Q9Y136	Uncharacterized protein OS=Drosophila melanogaster GN=CG14526 PE=4 SV=2	0	14.703	8	0.912409	-0.132248	0.0401356	0.0966399	717.5	654.7	687	753.9	686.5	749.2	680.8	655.4	654	650.8	5	7	5	1	707	81.6	6.44	22.59	5	0	High	High	High	High	High	High	High	High
High	Master Protein	A0A0C4DHF6	Dystroglycan, isoform D OS=Drosophila melanogaster GN=Dg PE=1 SV=1	0	16.829	6	0.897666	-0.155749	0.095042	0.165074	774.6	695.3	760.8	788.6	717.6	920.5	687.6	736.5	703.1	673.9	6	8	6	1	1262	137.6	5.21	22.1	6	0	High	High	High	High	High	High	High	High
High	Master Protein	Q8IQH0	FI12817p OS=Drosophila melanogaster GN=Nrx-IV PE=1 SV=2	0	230.144	35	1.03306	0.046921	0.260609	0.355346	18003.3	18590.6	18223.7	18106.4	15010.2	17900.7	17732.1	18504.2	18760.1	18677.3	47	171	47	1	1284	145	6.51	568.36	47	0	High	High	High	High	High	High	High	High
High	Master Protein	Q9XZ19	CG3909 OS=Drosophila melanogaster GN=CG3909 PE=1 SV=1	0	22.09	16	0.681199	-0.553852	0.0084826	0.0378604	633.9	431.9	577.5	574.4	762.1	695.8	454.5	429.7	434.1	417.9	5	12	5	1	331	36.1	5.25	47.25	5	0	High	High	High	High	High	High	High	High
High	Master Protein	M9MRD0	Ubiquitin carboxyl-terminal hydrolase OS=Drosophila melanogaster GN=Uch PE=3 SV=1	0	64.146	63	0.738007	-0.438293	0.0183706	0.0596807	4428.9	3269.2	3751.6	4192.6	5282.5	4678.6	3312.2	3226.8	3345	3039.5	12	42	12	1	227	25.8	5.49	154.35	12	0	High	High	High	High	High	High	High	High
High	Master Protein	Q9W0H6	CG9149 OS=Drosophila melanogaster GN=CG9149 PE=1 SV=2	0	28.207	27	1.01215	0.0174171	0.700025	0.762351	761.2	770.5	717	686.8	808.1	817.4	794.8	777.9	763.2	743.8	6	10	6	1	392	41.1	7.05	38.34	6	0	High	High	High	High	High	High	High	High
High	Master Protein	Q7JWD3	ATPase ASNA1 homolog OS=Drosophila melanogaster GN=CG1598 PE=2 SV=1	0	17.17	11	1.21065	0.275786	0.0012053	0.0140988	1363.7	1650	1401	1447.9	1327.5	1313.4	1577	1680.4	1634.2	1666	4	13	4	1	336	37.6	5.02	27.91	4	0	High	High	High	High	High	High	High	High
High	Master Protein	A0A0B4KH03	Tetraspanin OS=Drosophila melanogaster GN=Tsp96F PE=1 SV=1	0	26.947	19	1.23153	0.300448	0.0738692	0.141764	570.1	701.8	572	568.2	487.3	723.2	793.6	689.4	684.4	714.4	5	17	5	1	284	31.8	5.83	46.72	5	0	High	High	High	High	High	High	High	High
High	Master Protein	Q9VI10	Probable small nuclear ribonucleoprotein Sm D2 OS=Drosophila melanogaster GN=SmD2 PE=1 SV=1	0	13.522	32	0.668449	-0.58111	0.0345743	0.0874904	885.6	592.1	1383.1	800.9	979.3	788.8	579.3	585.8	598.4	632.9	4	8	4	1	119	13.5	9.95	24.04	4	0	High	High	High	High	High	High	High	High
High	Master Protein	Q9VM14	AT21758p OS=Drosophila melanogaster GN=muc PE=1 SV=1	0	143.085	43	1.25471	0.327348	0.177964	0.265192	22012.9	27612.2	31126.9	21696	22334.3	18262.6	31227.1	29083.2	25448.1	26215.6	25	147	25	1	512	54.2	9.57	489.07	25	0	High	High	High	High	High	High	High	High
High	Master Protein	Q7K569	Glycerol-3-phosphate dehydrogenase OS=Drosophila melanogaster GN=Gpo-1 PE=1 SV=1	0	198.603	45	1.27226	0.347399	0.00133983	0.0149229	17901.8	22764	17762	18108	15915.3	18042.7	23081.4	22451	22162	23392.1	40	166	40	1	724	80.4	7.65	594.21	40	0	High	High	High	High	High	High	High	High
High	Master Protein	B7Z0Q1	5PtaseI, isoform F OS=Drosophila melanogaster GN=5PtaseI PE=4 SV=1	0	44.772	16	1.07411	0.103147	0.178907	0.266212	2149.6	2307.8	2029.4	2132.7	2166.6	2348.6	2295	2320.6	2322.8	2203.9	10	27	10	1	786	88.5	5.62	84.16	10	0	High	High	High	High	High	High	High	High
High	Master Protein	Q24179	Protein sly1 homolog OS=Drosophila melanogaster GN=Slh PE=2 SV=4	0	45.72	26	1.07643	0.106249	0.144019	0.226005	1574.5	1694.3	1507.8	1568.1	1581	1740.4	1717.6	1671.3	1739.5	1653.9	14	29	14	1	639	72.3	6.19	68.27	14	0	High	High	High	High	High	High	High	High
High	Master Protein	Q9VXV4	RH04535p OS=Drosophila melanogaster GN=CG11655 PE=1 SV=1	0	15.178	8	1.14679	0.1976	0.196601	0.285467	326.5	374.5	327.3	318.2	325.8	399.9	384.7	356.3	387.4	364.5	3	7	3	1	455	49.6	8.66	23.15	3	0	High	High	High	High	High	High	High	High
High	Master Protein	Q9VSA9	CG7409 OS=Drosophila melanogaster GN=CG7409 PE=2 SV=1	0	33.366	52	1.17925	0.237864	0.0878677	0.156344	2075	2447.1	2162.2	1846.6	2197.6	1991.4	2647.2	2022.3	2338.3	2561	8	23	8	1	154	18	8.92	71.26	8	0	High	High	High	High	High	High	High	High
High	Master Protein	M9NFC0	Wings up A, isoform I OS=Drosophila melanogaster GN=wupA PE=1 SV=1	0	19.078	29	0.706215	-0.501821	0.140456	0.221947	22.5	15.9	25.3	16.1	20	38	20.5	15.9	15.9	13.7	7	12	2	1	199	23.4	9.91	18.92	7	0	High	High	High	High	High	High	High	High
High	Master Protein	Q7K3H0	LD28067p OS=Drosophila melanogaster GN=Pi3K68D PE=2 SV=1	0	31.778	4	0.857633	-0.221568	0.206282	0.295849	1629.6	1397.8	1317	1472.2	2042.9	1803.8	1390.3	1405.4	1434.5	1351	7	19	7	1	1876	210.3	6.68	62.6	7	0	High	High	High	High	High	High	High	High
High	Master Protein	Q8MRM0	GH16740p OS=Drosophila melanogaster GN=GstT4 PE=1 SV=1	0	23.932	30	1.21655	0.28279	0.0322748	0.0842883	1343.5	1633.6	1431.4	1258.7	1530.2	1261	1621.5	1626.5	1640.7	1661.3	6	15	6	1	237	27.6	8.79	58.74	6	0	High	High	High	High	High	High	High	High
High	Master Protein	P21914	Succinate dehydrogenase [ubiquinone] iron-sulfur subunit, mitochondrial OS=Drosophila melanogaster GN=SdhB PE=2 SV=2	0	141.266	65	1.31579	0.395929	0.00124766	0.0143922	15024.1	19769.1	16229.7	14710.2	15344.7	13881.9	19306	20271.7	19010.2	20243.4	22	134	21	1	297	33.7	8.66	403.29	22	1	High	High	High	High	High	High	High	High
High	Master Protein	Q08012	Protein enhancer of sevenless 2B OS=Drosophila melanogaster GN=drk PE=1 SV=1	0	41.625	53	0.947867	-0.077243	0.354028	0.449611	3428.5	3251.1	3087.7	3307	3985.2	3554.6	3248.8	3253.3	3370.1	3193.4	10	37	10	1	211	24.4	5.36	111.13	10	0	High	High	High	High	High	High	High	High
High	Master Protein	Q9V3G8	RH73259p OS=Drosophila melanogaster GN=BG:DS00180.2 PE=2 SV=1	0	68.57	47	0.355872	-1.49057	0.0206039	0.064263	11658.5	4148.8	19062.2	8639.3	15732.8	7328.1	4445.1	4126.6	4080.6	4171.2	19	69	19	1	373	43	8.06	211.11	19	0	High	High	High	High	High	High	High	High
High	Master Protein	M9MRL0	Slowpoke binding protein, isoform F OS=Drosophila melanogaster GN=Slob PE=4 SV=1	0	13.672	8	1.0395	0.0558912	0.794716	0.839856	286.9	298.2	287.3	286.6	276.1	333	293.2	294.9	304.7	301.4	4	4	4	1	578	65.1	9.29	12.66	4	0	High	High	High	High	High	High	High	High
High	Master Protein	Q6NLJ9	AT19138p OS=Drosophila melanogaster GN=CG30109 PE=1 SV=1	0	12.094	39	0.74129	-0.43189	0.264492	0.360116	265.7	197	162.6	217.2	324.9	340.5	197.7	176.9	216.7	196.4	2	6	2	1	88	9.9	5.19	25.28	2	0	High	High	High	High	High	High	High	High
High	Master Protein	Q32KD4	Argonaute-1, isoform A OS=Drosophila melanogaster GN=AGO1 PE=1 SV=1	0	31.538	12	1.01523	0.0218044	0.359538	0.454995	2131.8	2164.2	2104.8	2218.8	1886.4	2159.1	2161.7	2157.2	2166.7	2195.8	10	18	10	1	984	109.8	9.07	55.24	10	0	High	High	High	High	High	High	High	High
High	Master Protein	A0A0B4LID7	CG4538, isoform C OS=Drosophila melanogaster GN=CG4538 PE=1 SV=1	0	18.039	10	1.00604	0.00868224	0.972545	0.977368	601.2	604.8	565.2	598.7	603.6	672.6	599.6	603.9	605.6	623	5	8	5	1	679	71.6	7.46	25.96	5	0	High	High	High	High	High	High	High	High
High	Master Protein	P29993	Inositol 1,4,5-trisphosphate receptor OS=Drosophila melanogaster GN=Itp-r83A PE=2 SV=3	0	31.393	4	0.929368	-0.105678	0.0817379	0.14981	836.8	777.6	832.5	798	841.1	948.1	785	750.2	806.5	770.3	10	14	10	1	2838	318.9	5.83	39.5	10	0	High	High	High	High	High	High	High	High
High	Master Protein	A0A0B4KI34	CIN85 and CD2AP orthologue, isoform J OS=Drosophila melanogaster GN=cindr PE=1 SV=1	0	68.305	24	0.940734	-0.0881416	0.168776	0.255395	3086.3	2904.4	3379.6	3072	3100.5	2862.5	3023.4	2938.7	2870.4	2819.6	18	34	18	1	941	98.5	9.36	125.38	18	0	High	High	High	High	High	High	High	High
High	Master Protein	Q9W0P5	UDP-glucose 4-epimerase OS=Drosophila melanogaster GN=Gale PE=1 SV=1	0	67.317	45	1.02987	0.0424568	0.380931	0.475971	3354.7	3455.8	3461.9	3666.7	3246.2	3250.8	3736.3	3461.8	3436.2	3449.8	18	47	18	1	350	38.7	7.46	149.64	18	0	High	High	High	High	High	High	High	High
High	Master Protein	Q8T017	Double hit, isoform B OS=Drosophila melanogaster GN=Dhit PE=1 SV=1	0	9.957	15	1.12233	0.166503	0.183557	0.270713	375.1	421.2	366.4	384	331	435.7	421.3	431.9	392.8	421	3	5	3	1	274	29.8	5.76	15.09	3	0	High	High	High	High	High	High	High	High
High	Master Protein	Q9VZR2	Drosomycin-like 5 OS=Drosophila melanogaster GN=Drsl5 PE=2 SV=1	0	17.26	32	0.514403	-0.959028	0.157701	0.241957	7582.1	3901.2	3116.7	5977.8	11328.6	9617	3809	3898.3	4003.3	3904.1	3	27	2	1	69	7.7	6.93	109.61	3	0	High	High	High	High	High	High	High	High
High	Master Protein	Q9W4X7	Eukaryotic translation initiation factor 3 subunit G-A OS=Drosophila melanogaster GN=eIF3ga PE=1 SV=1	0	9.467	16	0.883392	-0.178874	0.159936	0.244735	765.1	676.2	946.1	821.3	712.8	665.4	722.3	725.3	610.7	633	4	5	4	1	269	29.9	8.79	13.62	4	0	High	High	High	High	High	High	High	High
High	Master Protein	A8JTM7	Megalin, isoform A OS=Drosophila melanogaster GN=mgl PE=1 SV=2	0	106.144	9	0.960615	-0.0579701	0.128078	0.206611	6004.1	5769.2	5978.1	6030.2	5792.6	6576	5707.5	5831.7	5874	5610.4	41	80	41	1	4769	529.8	5.57	211.03	41	0	High	High	High	High	High	High	High	High
High	Master Protein	E1JJ71	Dementin, isoform H OS=Drosophila melanogaster GN=Dmtn PE=4 SV=1	0	35.331	15	1.0582	0.0816138	0.0857173	0.154053	1845.6	1952.6	1883.5	1751.6	1808.5	1965.9	1928.8	2056.1	1976.6	1923.9	11	28	11	1	679	72.1	9.11	75	11	0	High	High	High	High	High	High	High	High
High	Master Protein	P18929	NADH-ubiquinone oxidoreductase chain 1 OS=Drosophila melanogaster GN=mt:ND1 PE=3 SV=2	0	9.457	8	1.05708	0.0800879	0.337519	0.432453	182.5	193.1	182.2	195.2	134.6	182.8	177.7	194	192.8	193.3	3	4	3	1	312	35.9	8.06	13.75	3	0	High	High	High	High	High	High	High	High
High	Master Protein	Q9VAW3	GH12731p OS=Drosophila melanogaster GN=Gfat2 PE=1 SV=1	0	51.819	24	1.18064	0.239566	0.0418081	0.0988886	1191.4	1406.8	1161.7	1207.8	1175.3	1379.1	1409.1	1398.9	1404.6	1409.7	14	30	14	1	683	76.5	6.62	92.79	14	0	High	High	High	High	High	High	High	High
High	Master Protein	Q9VLM7	UT01133p OS=Drosophila melanogaster GN=CG13392 PE=1 SV=1	0	13.569	18	1.05932	0.0831412	0.191929	0.280031	266.9	282.6	253.6	280.8	248.5	291.8	276.8	283.7	307.6	281.4	4	8	4	1	223	25.5	9.39	25.78	4	0	High	High	High	High	High	High	High	High
High	Master Protein	Q9VGP2	Neither inactivation nor afterpotential protein G OS=Drosophila melanogaster GN=ninaG PE=2 SV=2	0	34.723	18	0.969932	-0.0440443	0.912984	0.934547	1708.8	1656.7	1681.4	1736.7	1465.3	1770.2	1654	1616.8	1659.3	1672.3	10	22	10	1	581	63.4	9.25	72.77	10	0	High	High	High	High	High	High	High	High
High	Master Protein	Q9VB68	Gram-positive specific serine protease, isoform B OS=Drosophila melanogaster GN=grass PE=1 SV=1	0	36.441	32	1.02987	0.0424568	0.886524	0.913071	1488	1531.7	1428.2	1414.7	1637.6	1550.3	1531.5	1549	1531.9	1374.4	11	19	11	1	377	41.5	6.81	59.93	11	0	High	High	High	High	High	High	High	High
High	Master Protein	Q8IQS5	Uncharacterized protein, isoform A OS=Drosophila melanogaster GN=CG32195 PE=4 SV=1	0	12.065	10	1.28041	0.356606	0.0019096	0.0181703	1032.4	1321.3	992.7	1051.3	1013.8	1121.8	1342.5	1332.9	1309.8	1298.1	5	12	5	1	401	45.7	5.66	29.76	5	0	High	High	High	High	High	High	High	High
High	Master Protein	Q03043	cGMP-dependent protein kinase, isozyme 2 forms cD4/T1/T3A/T3B OS=Drosophila melanogaster GN=for PE=1 SV=3	0	51.198	15	0.904159	-0.145351	0.123246	0.200891	2368.8	2141.4	2383.2	2354.5	2083.9	2498.1	2152	2198.3	2130.8	2092.6	18	29	18	1	1088	121.3	6.24	70.18	18	0	High	High	High	High	High	High	High	High
High	Master Protein	Q9VL00	Ubiquitin thioesterase otubain-like OS=Drosophila melanogaster GN=CG4968 PE=2 SV=1	0	12.068	23	1.00604	0.00868224	0.630098	0.701123	876.1	881.2	847.7	909.7	827	905.4	910.4	863.8	898	864.8	5	10	5	1	262	30.4	4.98	24.92	5	0	High	High	High	High	High	High	High	High
High	Master Protein	Q7K110	LD18774p OS=Drosophila melanogaster GN=OstDelta PE=1 SV=1	0	132.45	39	0.931966	-0.10165	0.586812	0.662893	12096.9	11269.5	12349.5	12295.5	9994.9	11901.5	10842.6	11349.5	11190	11582.7	24	91	24	1	634	69.2	9.17	343.48	24	0	High	High	High	High	High	High	High	High
High	Master Protein	Q9VCY3	COP9 signalosome complex subunit 6 OS=Drosophila melanogaster GN=CSN6 PE=1 SV=1	0	11.025	14	0.882613	-0.180148	0.00505923	0.029729	954.9	842.6	946.4	953.1	956.8	969.1	857.3	889.1	828.2	821.5	5	9	5	1	341	38.3	5.82	22.62	5	0	High	High	High	High	High	High	High	High
High	Master Protein	Q7K161	CG6805, isoform A OS=Drosophila melanogaster GN=CG6805 PE=1 SV=1	0	18.849	17	1.03734	0.0528949	0.377756	0.472936	723.1	750	736.4	710	670.2	788.5	733.2	744.9	755.2	773.6	7	15	7	1	357	40.5	6.15	31.86	7	0	High	High	High	High	High	High	High	High
High	Master Protein	Q9VYY3	Ubiquitin-like modifier-activating enzyme 5 OS=Drosophila melanogaster GN=CG1749 PE=2 SV=1	0	12.825	12	0.861326	-0.215368	0.0406045	0.0972719	592.5	510.4	576.6	591.6	593.4	752.1	506.7	484.2	532.9	514.2	5	7	5	1	404	44.1	4.73	20.49	5	0	High	High	High	High	High	High	High	High
High	Master Protein	Q9VX35	CG8289, isoform A OS=Drosophila melanogaster GN=CG8289 PE=1 SV=1	0	43.339	26	0.888889	-0.169925	0.188685	0.276105	3848.5	3421.1	6722	3582.3	3987.4	3714.5	3331	3517.7	3198.9	3513.6	12	39	12	1	336	37.4	9.73	121.74	12	0	High	High	High	High	High	High	High	High
High	Master Protein	P10090	Protein white OS=Drosophila melanogaster GN=w PE=2 SV=2	0	12.312	4	1.03199	0.0454314	0.151041	0.234425	756.2	780.1	772.7	758.8	666.8	753.6	784.3	818	766.5	776	3	8	3	1	687	75.6	8.54	27.91	3	0	High	High	High	High	High	High	High	High
High	Master Protein	M9PEW1	Uncharacterized protein, isoform E OS=Drosophila melanogaster GN=CG18815 PE=1 SV=1	0	56.156	41	1.1274	0.172994	0.0173828	0.0574448	5123.8	5776	5221.9	5257	5027.5	4549.2	5830.6	5951.3	5721.8	5699.2	7	48	7	1	232	25	6.52	210.1	7	0	High	High	High	High	High	High	High	High
High	Master Protein	Q24368	Chromatin-remodeling complex ATPase chain Iswi OS=Drosophila melanogaster GN=Iswi PE=1 SV=1	0	65.602	18	0.988142	-0.0172093	0.336414	0.431333	2273.4	2247.3	2299.8	2197	2247.3	2564.4	2276	2283.3	2147.7	2219	20	29	20	1	1027	118.8	8.29	86.37	20	0	High	High	High	High	High	High	High	High
High	Master Protein	A1ZB70	Glutathione S transferase E5 OS=Drosophila melanogaster GN=GstE5 PE=3 SV=1	0	16.474	24	0.926784	-0.109695	0.175697	0.262792	801.9	743.3	741.2	765	914.6	840.7	786.6	714	755.6	731.2	5	10	5	1	222	25.3	5.31	24.52	5	0	High	High	High	High	High	High	High	High
High	Master Protein	P08841	Tubulin beta-3 chain OS=Drosophila melanogaster GN=betaTub60D PE=2 SV=2	0	116.545	26	0.774593	-0.368489	0.0430127	0.100752	22.8	17.7	20.4	19.8	25.6	26.7	16.8	18.6	20.6	15.6	13	117	2	1	454	50.8	4.88	384.28	13	0	High	High	High	High	High	High	High	High
High	Master Protein	P18053	Proteasome subunit alpha type-4 OS=Drosophila melanogaster GN=Prosalpha3 PE=1 SV=2	0	71.39	56	0.93985	-0.0894982	0.385114	0.480144	9141.6	8592.9	9592.2	9876.1	8057.9	8712.2	8762.8	8633.7	8506.3	8552.3	14	64	14	1	264	29.4	7.15	203.66	14	0	High	High	High	High	High	High	High	High
High	Master Protein	Q9VPE8	CG5955 OS=Drosophila melanogaster GN=CG5955 PE=2 SV=1	0	14.08	12	1.28535	0.362158	0.00331861	0.0245636	120.5	154.9	126.4	118.2	100.5	122.8	178	151.6	151.6	158.3	3	7	3	1	367	41.7	8.65	22.61	3	0	High	High	High	High	High	High	High	High
High	Master Protein	Q03427	Lamin-C OS=Drosophila melanogaster GN=LamC PE=1 SV=2	0	268.065	69	1.01215	0.0174171	0.900927	0.92473	25640.5	25942.2	26135.3	23952.8	30093.6	25155	26038.5	25846.4	27126.7	25256.1	51	219	51	1	621	69.8	6.84	777.99	51	0	High	High	High	High	High	High	High	High
High	Master Protein	Q9W334	40S ribosomal protein S28 OS=Drosophila melanogaster GN=RpS28b PE=1 SV=2	0	32.379	60	0.876424	-0.190299	0.0314667	0.0830266	3718	3259.3	3631.1	3529.1	4297.1	3806.8	3469.5	3241.2	3277.4	3111.3	5	31	5	1	65	7.5	10.37	113.76	5	0	High	High	High	High	High	High	High	High
High	Master Protein	A1Z713	Vacuolar protein sorting 13, isoform A OS=Drosophila melanogaster GN=Vps13 PE=1 SV=2	0	267.964	23	1.0661	0.0923402	0.087548	0.156071	12388.8	13214.5	12316.6	12461.4	11181.9	12991.9	13042.7	13390.8	13084.1	13346.1	73	165	73	1	3321	374.3	5.85	502.54	73	0	High	High	High	High	High	High	High	High
High	Master Protein	M9PG43	Tricornered, isoform B OS=Drosophila melanogaster GN=trc PE=3 SV=1	0	30.072	21	1.04603	0.0649175	0.108789	0.182524	1557.8	1629.4	1575.4	1593.2	1388.2	1540.3	1579.8	1695	1640.3	1618.7	8	26	8	1	463	53.3	6.43	84.65	8	0	High	High	High	High	High	High	High	High
High	Master Protein	Q9VNL0	Gasp, isoform A OS=Drosophila melanogaster GN=Gasp PE=1 SV=1	0	111.182	66	0.26455	-1.91839	0.0076424	0.0360848	24125.6	6382.9	13792.9	20451.5	33999.6	28459.9	6684	6308.2	6420	6346	15	103	3	1	258	28.3	4.88	419.21	15	12	High	High	High	High	High	High	High	High
High	Master Protein	Q8MT58	RE11562p OS=Drosophila melanogaster GN=CG17337 PE=1 SV=1	0	134.689	51	0.902527	-0.147958	0.0115878	0.0453238	12613.2	11385.3	12676.6	13303.4	11992.2	12550.2	11664.1	11371.7	11176.1	11398.9	24	107	24	1	478	53.1	5.66	401.92	24	0	High	High	High	High	High	High	High	High
High	Master Protein	Q9VHC8	CG8149 OS=Drosophila melanogaster GN=CG8149 PE=1 SV=1	0	20.276	19	0.831947	-0.265437	0.0141782	0.051883	623.4	518.7	575.2	594.7	653.5	680.8	554.9	522.8	514.6	509.1	6	10	6	1	308	32.9	6.24	28.49	6	0	High	High	High	High	High	High	High	High
High	Master Protein	Q9VKV9	Methionine aminopeptidase OS=Drosophila melanogaster GN=CG5188 PE=3 SV=2	0	11.037	13	0.94162	-0.0867838	0.152532	0.236152	217.9	205.2	207.6	204.4	228.8	240	201.8	187.1	214.3	208.8	3	4	3	1	317	34.8	5.82	13.09	3	0	High	High	High	High	High	High	High	High
High	Master Protein	C9QP21	Carboxylic ester hydrolase OS=Drosophila melanogaster GN=Est-6 PE=1 SV=1	0	111.516	42	0.82713	-0.273814	0.0135282	0.050467	12660.4	10471.3	11692.7	14789.1	12611.8	12709.1	11026.2	10573.4	10370.2	9642.1	22	93	22	1	544	61.1	5.85	328.33	22	0	High	High	High	High	High	High	High	High
High	Master Protein	Q0E8X7	Uncharacterized protein, isoform A OS=Drosophila melanogaster GN=roh PE=1 SV=1	0	34.269	59	1.41443	0.500218	0.0276376	0.0772946	16465.8	23284.2	21334.4	17680.6	15334.5	15281.1	21769.8	24309.4	22563	24028.4	9	45	9	1	82	9.5	9.67	121.86	9	0	High	High	High	High	High	High	High	High
High	Master Protein	Q9VK60	CG6180 OS=Drosophila melanogaster GN=CG6180 PE=1 SV=2	0	121.985	63	0.895255	-0.159629	0.157435	0.241697	10376.9	9293.6	9023.6	10585.5	11639.7	10172.4	9352.7	9208.4	9586.6	9235	17	106	17	1	257	28.7	8.82	413.67	17	0	High	High	High	High	High	High	High	High
High	Master Protein	P22465	Annexin B10 OS=Drosophila melanogaster GN=AnxB10 PE=2 SV=3	0	172.105	71	0.831947	-0.265437	0.0986369	0.169319	17273.8	14376.7	13926.5	16600.1	18439.4	17974.9	14400.7	14352.7	14803.2	13837.7	21	141	21	1	321	35.7	4.74	594.32	21	0	High	High	High	High	High	High	High	High
High	Master Protein	X2JCS6	Ribosomal protein L7A, isoform E OS=Drosophila melanogaster GN=RpL7A PE=4 SV=1	0	89.8	58	0.928505	-0.107018	0.174989	0.262004	8157	7574.8	9741.8	8322.8	7553.7	7994.4	7158.3	7502.9	7647.4	8064.7	19	61	18	1	271	30.7	10.71	207.36	19	0	High	High	High	High	High	High	High	High
High	Master Protein	Q9VTU4	Eukaryotic translation initiation factor 3 subunit L OS=Drosophila melanogaster GN=CG5642 PE=2 SV=1	0	48.457	25	0.91659	-0.125651	0.496907	0.580706	2803.8	2570.1	2901.4	2906.4	2272.9	2709.5	2541.6	2614.7	2512.9	2598.9	13	28	13	1	539	63.2	5.96	87.03	13	0	High	High	High	High	High	High	High	High
High	Master Protein	Q0E8X8	FI01416p OS=Drosophila melanogaster GN=CG13551 PE=1 SV=1	0	65.642	59	0.49456	-1.01578	0.0182674	0.0594895	37168.5	18383.6	25349.5	31806.4	47494.4	43434.6	18145.5	17727.4	19263.2	18624.8	11	116	11	1	107	11.9	9	416.03	11	0	High	High	High	High	High	High	High	High
High	Master Protein	Q9VDG1	SD04019p OS=Drosophila melanogaster GN=CG17278 PE=2 SV=2	0	12.717	44	0.49776	-1.00648	0.0871304	0.155734	1645	819	773.1	1428.3	2088.7	1894.6	974.9	791.4	847.5	739.2	3	7	3	1	80	8.8	6.42	21	3	0	High	High	High	High	High	High	High	High
High	Master Protein	Q86BR8	Mitochondrial transcription factor A, isoform B OS=Drosophila melanogaster GN=TFAM PE=1 SV=1	0	46.351	41	0.737463	-0.439357	0.207307	0.296898	2513.5	1854.1	5013	1987.7	2742.2	2304	2717.2	1931.8	1761.6	1779.5	14	29	14	1	284	33	9.96	87.43	14	0	High	High	High	High	High	High	High	High
High	Master Protein	Q7JVZ8	Glutathione S transferase E11, isoform A OS=Drosophila melanogaster GN=GstE11 PE=1 SV=1	0	29.41	41	1.17096	0.227692	0.010414	0.042185	756	885.5	760	813.2	696.7	752.1	884.7	902.6	839.8	886.3	7	17	6	1	225	25.1	5.87	66.67	7	0	High	High	High	High	High	High	High	High
High	Master Protein	Q8SZA8	Ferredoxin 2 OS=Drosophila melanogaster GN=Fdx2 PE=1 SV=1	0	22.263	24	0.719424	-0.475085	0.116524	0.192377	3610.1	2597.4	2459.7	3221.2	4589.5	4045.9	2714.7	2436.1	2600.2	2594.6	4	17	4	1	152	16.4	5.35	58.27	4	0	High	High	High	High	High	High	High	High
High	Master Protein	Q9VL16	CG5676 OS=Drosophila melanogaster GN=CG5676 PE=2 SV=1	0	27.924	31	1.21359	0.279284	0.0256095	0.0737403	7031.1	8528.7	7936.7	7204.1	6375.8	6862.2	8446.2	8632.3	8362.3	8612.1	9	41	9	1	156	17.3	9.2	101.49	9	0	High	High	High	High	High	High	High	High
High	Master Protein	Q9VH39	Protein NDUFAF4 homolog OS=Drosophila melanogaster GN=CG11722 PE=2 SV=1	0	23.104	33	1.07411	0.103147	0.0385369	0.0939368	671.2	720.8	708.2	653.2	661.6	681.1	721.3	725.6	699	720.2	5	13	5	1	203	23.7	8.81	50.27	5	0	High	High	High	High	High	High	High	High
High	Master Protein	P55828	40S ribosomal protein S20 OS=Drosophila melanogaster GN=RpS20 PE=1 SV=1	0	18.155	31	0.943396	-0.0840643	0.292315	0.389511	2695.1	2542.7	3960.9	2591.8	2802.5	2461	2831.3	2766.8	2128.6	2336.7	6	23	6	1	120	13.5	10.33	63.3	6	0	High	High	High	High	High	High	High	High
High	Master Protein	Q8MLN7	Cuticular protein 60D, isoform A OS=Drosophila melanogaster GN=Cpr60D PE=1 SV=1	0	20.532	59	0.948767	-0.0758749	0.69743	0.760852	667.3	632.9	580.2	538.5	767.5	813.3	629.5	623.8	655.4	636.2	3	9	3	1	93	10.2	4.88	39.8	3	0	High	High	High	High	High	High	High	High
High	Master Protein	Q9XZL8	Protein sarah OS=Drosophila melanogaster GN=sra PE=1 SV=1	0	41.26	37	1.07527	0.104697	0.125361	0.203366	293.5	315.7	263.1	294.3	317.3	292.8	317.9	313.4	324.6	306.9	9	19	9	1	292	31.4	5.19	47.36	9	0	High	High	High	High	High	High	High	High
High	Master Protein	A0A0B4LGD3	Kazachoc, isoform G OS=Drosophila melanogaster GN=kcc PE=1 SV=1	0	198.579	32	1.50376	0.588574	0.00501304	0.0294806	18494.7	27799.4	19089.5	17918.5	15072.1	20368.7	28295.8	26623.3	27311.6	28723.5	37	156	5	1	1077	119.6	6.89	524.42	37	34	High	High	High	High	High	High	High	High
High	Master Protein	Q9VDI5	Uncharacterized protein, isoform A OS=Drosophila melanogaster GN=CG17271 PE=1 SV=2	0	47.51	30	0.516529	-0.953079	0.0196682	0.062356	2772	1431.8	1938.5	2470.1	3710	3110.7	1437.6	1426.1	1473.8	1409.4	6	27	3	1	281	32.5	6.37	111.37	6	5	High	High	High	High	High	High	High	High
High	Master Protein	Q94514	Cytochrome c oxidase subunit 5A, mitochondrial OS=Drosophila melanogaster GN=COX5A PE=2 SV=2	0	104.407	58	0.825083	-0.27739	0.0172488	0.0572264	19443.6	16042.1	17848.6	19694.7	22135.9	19195.7	16182.1	15826.3	17099.8	15903.4	11	115	11	1	149	16.6	5.68	386.61	11	0	High	High	High	High	High	High	High	High
High	Master Protein	Q9VN77	LD31216p OS=Drosophila melanogaster GN=CG12007 PE=1 SV=1	0	17.213	11	1.24069	0.311148	0.000854155	0.0121296	455.5	565.3	447.3	464.3	416.7	464	573.6	619.8	539.2	557	5	10	5	1	515	59.8	6.62	28.13	5	0	High	High	High	High	High	High	High	High
High	Master Protein	Q9VZU0	GH26392p OS=Drosophila melanogaster GN=CG12032 PE=2 SV=2	0	11.275	28	0.97561	-0.0356239	0.522653	0.604202	2951.4	2880.2	3752	2972.3	2652.1	2930.7	2654.9	2895.2	2865.2	3140.6	6	13	6	1	111	12.1	10.45	27.47	6	0	High	High	High	High	High	High	High	High
High	Master Protein	M9PDX8	Nervana 3, isoform E OS=Drosophila melanogaster GN=nrv3 PE=1 SV=1	0	80.426	33	0.962464	-0.0551957	0.660355	0.728459	1434.8	1381.4	1614.4	1635.7	1185.5	1275.1	1246.9	1361.4	1401.6	1421.6	12	105	1	1	313	36.5	6.86	385.33	12	0	High	High	High	High	High	High	High	High
High	Master Protein	Q9VMH2	Actin-related protein 2/3 complex subunit 4 OS=Drosophila melanogaster GN=Arpc4 PE=1 SV=1	0	17.448	34	1.06724	0.093879	0.0917929	0.16135	1609.1	1717.2	1639.1	1579.7	1536.5	1716.5	1663.9	1724.1	1710.4	1750.8	6	15	6	1	168	19.6	8.46	44.56	6	0	High	High	High	High	High	High	High	High
High	Master Protein	O44386	Integrin alpha-PS3 OS=Drosophila melanogaster GN=scb PE=1 SV=2	0	11.304	5	1	0	0.750635	0.804727	755.9	756.2	717	741.5	770.5	843.2	726.1	742.8	788.8	769.8	5	8	5	1	1115	124.5	6	16.27	5	0	High	High	High	High	High	High	High	High
High	Master Protein	O18335	Drab11 OS=Drosophila melanogaster GN=Rab11 PE=1 SV=1	0	62.45	64	1.11359	0.155213	0.03607	0.0895506	7657.1	8525.8	7734.9	7649	6568.3	7665.2	8484.4	8530.6	8521	8532.8	13	53	13	1	214	24.2	5.73	184.04	13	0	High	High	High	High	High	High	High	High
High	Master Protein	Q9VHJ5	Carbonic anhydrase OS=Drosophila melanogaster GN=CAHbeta PE=3 SV=1	0	37.335	39	1.17786	0.236164	0.000190745	0.00579758	1509.7	1777.5	1487.1	1472.4	1532.6	1534.3	1764.3	1701.3	1790.9	1822.9	11	30	11	1	255	30	6.99	85.57	11	0	High	High	High	High	High	High	High	High
High	Master Protein	P15372	Phosrestin-2 OS=Drosophila melanogaster GN=Arr1 PE=1 SV=1	0	327.825	84	1.09769	0.134477	0.0792045	0.147334	37577.1	41261.6	37069.8	40395.1	34108.1	38091.3	38802.1	42123.1	40886.7	41639.9	36	301	36	1	364	40.7	8.51	1203.99	36	0	High	High	High	High	High	High	High	High
High	Master Protein	Q27597	NADPH--cytochrome P450 reductase OS=Drosophila melanogaster GN=Cpr PE=2 SV=2	0	149.977	54	1.002	0.00288828	0.529755	0.611563	13289.9	13322.1	13750.8	13388.6	11813.7	13192	13012.6	13727.4	13021.2	13630	35	120	35	1	679	76.3	5.9	382.12	35	0	High	High	High	High	High	High	High	High
High	Master Protein	Q9VKQ3	Ribosome biogenesis protein WDR12 homolog OS=Drosophila melanogaster GN=CG6724 PE=2 SV=1	0	9.368	11	0.84246	-0.24732	0.0762282	0.143998	232.4	195.8	220.5	215.8	245	255.4	232	180.6	207.2	185	4	4	4	1	420	47.2	5.38	11.39	4	0	High	High	High	High	High	High	High	High
High	Master Protein	A0A0B4LIT4	Microtubule-associated protein OS=Drosophila melanogaster GN=tau PE=1 SV=1	0	63.105	54	0.931099	-0.102994	0.542869	0.623917	6192.5	5765.5	12513.4	5150.1	6946	5520.8	8257.1	6376.9	4886	5212.7	17	50	17	1	367	39.2	9.64	156.67	17	0	High	High	High	High	High	High	High	High
High	Master Protein	Q9W1Y1	ER membrane protein complex subunit 8/9 homolog OS=Drosophila melanogaster GN=EMC8-9 PE=3 SV=1	0	36.453	49	0.996016	-0.00575927	0.792711	0.838801	1824.4	1817.7	1807.4	1887.5	1841.4	1691.1	1842.4	1793.3	1917.7	1735.9	7	23	7	1	203	22.8	6.05	81.5	7	0	High	High	High	High	High	High	High	High
High	Master Protein	M9NF46	Myosin heavy chain, isoform R OS=Drosophila melanogaster GN=Mhc PE=1 SV=1	0	987.408	58	1.26743	0.341903	0.00765808	0.0360907	740.7	939.3	735.3	851.8	736.7	744.8	982.7	863.2	897.9	1006.2	168	774	0	1	1962	224.1	6.19	2965.63	168	2	Not Found	Not Found	Not Found	Not Found	Not Found	Not Found	Not Found	Not Found
High	Master Protein	Q9VYY4	Cytochrome P450 4g15 OS=Drosophila melanogaster GN=Cyp4g15 PE=2 SV=1	0	16.122	10	1.12994	0.176251	0.0967839	0.166709	582.9	658.4	552.4	615.1	495.1	640.2	629	666.5	650.5	679.4	6	12	6	1	574	65.3	8.75	37.17	6	0	High	High	High	High	High	High	High	High
High	Master Protein	P33270	Cytochrome P450 6a2 OS=Drosophila melanogaster GN=Cyp6a2 PE=2 SV=2	0	106.527	49	0.846024	-0.24123	0.0570784	0.120387	9375.4	7932.5	9616.2	9590.7	7942.2	9164.9	7792.2	7717.6	8075.3	8214.7	23	93	21	1	506	58.6	8.34	340.67	23	2	High	High	High	High	High	High	High	High
High	Master Protein	F3YDH0	Heat shock 70-kDa protein cognate 3, isoform E OS=Drosophila melanogaster GN=Hsc70-3 PE=1 SV=1	0	310.66	53	0.764526	-0.387363	0.00345347	0.0250912	48410.9	37005.4	48000.1	48825.2	50698.3	43352	36908.3	37102.7	38150.7	36529.8	44	332	38	1	656	72.2	5.36	1205.16	44	0	High	High	High	High	High	High	High	High
High	Master Protein	P50887	60S ribosomal protein L22 OS=Drosophila melanogaster GN=RpL22 PE=1 SV=2	0	98.951	59	0.839631	-0.252173	0.0876168	0.156157	12348.5	10366.3	19636.3	13125.4	11542.9	11617.5	8457.3	10433	10300	11203.4	20	74	20	1	299	30.6	10.11	243.97	20	0	High	High	High	High	High	High	High	High
High	Master Protein	Q9VSN3	Cuticular protein 66D OS=Drosophila melanogaster GN=Cpr66D PE=1 SV=2	0	106.947	56	0.311139	-1.68437	0.000428133	0.00836661	27989.8	8708.2	26003.7	27604.9	36586.4	28380.1	8808.3	8508.7	8910.6	8609.3	16	129	16	1	270	30.8	6.4	527.62	16	0	High	High	High	High	High	High	High	High
High	Master Protein	Q27268	ATP-dependent RNA helicase WM6 OS=Drosophila melanogaster GN=Hel25E PE=1 SV=1	0	74.936	34	1.01626	0.0232698	0.370432	0.466337	4559.7	4634.1	4595.6	4775.3	3778.6	4524	4631.6	4636.5	4559.4	4775.7	16	51	16	1	424	48.6	5.66	169.79	16	0	High	High	High	High	High	High	High	High
High	Master Protein	P12613	T-complex protein 1 subunit alpha OS=Drosophila melanogaster GN=T-cp1 PE=2 SV=2	0	82.65	45	0.954198	-0.0676387	0.849988	0.884431	6371.5	6079	6494.2	6598.9	5421.2	6251.2	6142.5	6383.5	5923.6	6016.3	24	60	24	1	557	59.5	6.39	200.47	24	0	High	High	High	High	High	High	High	High
High	Master Protein	L0MQ04	ATP synthase subunit beta OS=Drosophila melanogaster GN=ATPsynbeta PE=1 SV=1	0	465.943	81	1.001	0.00144342	0.58695	0.662893	58797.9	58836.4	58221.2	62300.7	59380.2	52315.3	59065.1	57596.6	62139.8	58608.6	35	518	35	1	511	54.6	5.27	2197.82	35	0	High	High	High	High	High	High	High	High
High	Master Protein	M9MSK4	Sh3beta, isoform D OS=Drosophila melanogaster GN=Sh3beta PE=4 SV=1	0	91.992	64	0.684463	-0.546956	0.0151202	0.0540119	7362.9	5040.2	6154.9	7257	9042.5	7470.4	5102.2	4979	5272.4	4919.2	14	64	3	1	216	23.6	4.49	222.68	14	15	High	High	High	High	High	High	High	High
High	Master Protein	Q9W3Y3	CG3226 OS=Drosophila melanogaster GN=CG3226 PE=1 SV=1	0	24.489	34	1.15473	0.207561	0.0165773	0.0566442	795.8	919	881.4	797.6	794	747.4	939.1	974.2	899.4	895.3	8	14	8	1	230	25.8	6.96	41.97	8	0	High	High	High	High	High	High	High	High
High	Master Protein	Q9Y112	BcDNA.GH10614 OS=Drosophila melanogaster GN=BcDNA.GH10614 PE=1 SV=1	0	167.378	73	1.26422	0.33825	0.00712292	0.0353225	19638.2	24828	20580.9	21140.8	18738.7	17383.7	25202.4	25670.9	23212.7	24459.2	28	152	28	1	316	36.3	7.08	568.78	28	0	High	High	High	High	High	High	High	High
High	Master Protein	Q86PD3	RE56416p OS=Drosophila melanogaster GN=CG30022;CG30023 PE=1 SV=1	0	39.607	37	1.05152	0.0724828	0.47949	0.565374	3687.7	3876.6	3039	3488.9	4277.8	3897.9	3911.4	3674.1	4081.2	3842	11	32	11	1	279	31.4	6.93	95.8	11	0	High	High	High	High	High	High	High	High
High	Master Protein	Q8IRD6	Dro4 protein OS=Drosophila melanogaster GN=Drsl4 PE=2 SV=1	0	22.056	45	0.88968	-0.168642	0.99044	0.991498	6949.5	6180.7	3400.1	5813.1	9534.5	8307.9	6156	6205.5	6840	6064.2	4	41	4	1	71	7.7	7.55	155.41	4	0	High	High	High	High	High	High	High	High
High	Master Protein	Q95RV5	Ribulose-phosphate 3-epimerase OS=Drosophila melanogaster GN=CG1364 PE=1 SV=1	0	18.264	31	0.831947	-0.265437	0.012695	0.0484413	774.8	644.3	760.3	789.5	836.7	702.1	655.4	633.4	631	660.5	5	11	5	1	221	24.2	5.4	34.18	5	0	High	High	High	High	High	High	High	High
High	Master Protein	Q9VC18	RE29555p OS=Drosophila melanogaster GN=CG11089 PE=1 SV=1	0	203.378	57	1.07411	0.103147	0.142822	0.224739	13902.2	14932.5	14393.9	15006.7	12494.6	13427.3	15184	14685.2	14393.1	15504.7	31	152	31	1	590	63.3	7.87	612.88	31	0	High	High	High	High	High	High	High	High
High	Master Protein	Q9W3M8	LD34211p OS=Drosophila melanogaster GN=Ykt6 PE=1 SV=1	0	47.634	55	1.10132	0.139236	0.0898327	0.158843	2674.2	2944.9	2690	2658.5	2363	2915.6	2974.8	2946.2	2943.5	2928.3	11	36	11	1	199	22.4	7.9	118.63	11	0	High	High	High	High	High	High	High	High
High	Master Protein	Q8SXE1	RH69521p OS=Drosophila melanogaster GN=CG17572 PE=2 SV=1	0	36.563	30	1.04932	0.0694519	0.0442328	0.102712	1720.1	1804.4	1651.4	1762.5	1678.7	1782.5	1794.7	1814.2	1790.2	1890.7	12	19	12	1	385	41.4	7.01	55.12	12	0	High	High	High	High	High	High	High	High
High	Master Protein	Q9VC48	Methionine aminopeptidase OS=Drosophila melanogaster GN=CG13630 PE=1 SV=1	0	12.97	15	0.938086	-0.0922074	0.101412	0.173282	638.9	599.1	608.1	610.6	668.5	691.1	601.9	596.4	602.4	588.1	5	6	5	1	374	41.7	6.93	15.44	5	0	High	High	High	High	High	High	High	High
High	Master Protein	Q9VZZ5	GEO12033p1 OS=Drosophila melanogaster GN=CG16986-RA PE=1 SV=1	0	10.988	17	1.1919	0.253257	0.0126009	0.0482294	635.3	757.2	561.3	631.3	639.2	679.2	748.6	765.8	692.6	821.3	4	8	4	1	143	15.8	8.53	13.29	4	0	High	High	High	High	High	High	High	High
High	Master Protein	Q9W0S7	LD20211p OS=Drosophila melanogaster GN=Tudor-SN PE=1 SV=1	0	226.279	52	0.779423	-0.359521	0.0153392	0.0545005	21803.1	16996.9	22303.9	22943.2	18625.4	21313.6	16857.7	17275.2	16662.1	17137.1	50	163	50	1	926	103	8.05	587.18	50	0	High	High	High	High	High	High	High	High
High	Master Protein	Q9V637	Proteasome inhibitor PI31 subunit OS=Drosophila melanogaster GN=PI31 PE=1 SV=1	0	32.435	41	1.19617	0.258425	0.0106099	0.0427614	704.8	843	671.8	674.9	736	774.1	832.8	873.9	853.4	818.7	7	18	7	1	270	30.1	5.53	70.26	7	0	High	High	High	High	High	High	High	High
High	Master Protein	Q7K0B6	Glutathione S transferase T1 OS=Drosophila melanogaster GN=GstT1 PE=1 SV=1	0	93.037	73	1.24224	0.312939	0.00169647	0.0168926	7756	9637.7	8014.8	8166.7	7130.5	7505.6	9530.4	9746.3	9357.3	10127.5	21	78	21	1	228	26.6	8.97	265.74	21	0	High	High	High	High	High	High	High	High
High	Master Protein	A0A0B4LEZ3	Not1, isoform H OS=Drosophila melanogaster GN=Not1 PE=1 SV=1	0	10.967	2	0.921659	-0.117695	0.0559921	0.119337	425.2	392	414.4	401.5	436.3	473.7	390.2	373.3	393.8	393.9	4	6	4	1	2511	281.5	6.74	16.24	4	0	High	High	High	High	High	High	High	High
High	Master Protein	Q9W0L6	GH22266p OS=Drosophila melanogaster GN=CG13907 PE=1 SV=1	0	43.444	15	0.933707	-0.0989585	0.141982	0.22367	2557.5	2387.8	2582.8	2532.5	2323.3	2647.6	2228.1	2473.9	2419.5	2356.5	11	24	11	1	816	88	5.38	81.42	11	0	High	High	High	High	High	High	High	High
High	Master Protein	Q8IPW1	Arouser, isoform A OS=Drosophila melanogaster GN=aru PE=1 SV=1	0	34.763	12	0.860585	-0.21661	0.000593396	0.010028	1449.2	1247.3	1446.4	1441.8	1452.1	1544	1234.7	1260	1264.4	1225.9	10	22	10	1	805	88.2	6.89	67.58	10	0	High	High	High	High	High	High	High	High
High	Master Protein	Q0KHU0	Myosin 10A, isoform D OS=Drosophila melanogaster GN=Myo10A PE=4 SV=2	0	20.823	3	0.904159	-0.145351	0.0305369	0.0813377	804.1	726.9	799.8	754	808.5	866.7	741.3	735.8	718.2	713.1	9	11	9	1	3145	349.2	8.38	27.15	9	0	High	High	High	High	High	High	High	High
High	Master Protein	Q9VHE4	CG8132 OS=Drosophila melanogaster GN=CG8132 PE=1 SV=1	0	39.536	36	1.15075	0.202572	0.00212496	0.0195238	1590.4	1830.9	1549.6	1534.9	1663.2	1632.3	1880	1836.3	1789.6	1825.5	8	26	8	1	283	31.9	7.15	97.04	8	0	High	High	High	High	High	High	High	High
High	Master Protein	A1Z847	CG2269, isoform B OS=Drosophila melanogaster GN=CG2269 PE=1 SV=1	0	47.818	17	0.994036	-0.00863031	0.824781	0.865167	3447.8	3428.6	2727.8	3417.2	3478.6	4287.2	4010.8	3545.3	3250.4	3315.8	13	32	13	1	783	88.6	5.53	120.17	13	0	High	High	High	High	High	High	High	High
High	Master Protein	Q9VIU7	Probable dolichol-phosphate mannosyltransferase OS=Drosophila melanogaster GN=CG10166 PE=3 SV=1	0	26.995	22	1.17925	0.237864	0.00032887	0.00749503	932	1099.3	919.4	944.7	897.9	965.4	1085.1	1113.6	1085	1123.4	5	14	5	1	241	27	8.79	55.61	5	0	High	High	High	High	High	High	High	High
High	Master Protein	A1Z7K8	CG8235 OS=Drosophila melanogaster GN=AIMP1 PE=1 SV=1	0	15.774	21	0.974659	-0.0370307	0.413741	0.508812	717.6	699.7	681.5	685.6	751	766.2	720.5	727.1	679.4	659.9	6	8	6	1	323	34.4	8.91	23.76	6	0	High	High	High	High	High	High	High	High
High	Master Protein	Q9V8R9	Protein 4.1 homolog OS=Drosophila melanogaster GN=cora PE=1 SV=1	0	475.324	56	0.601685	-0.73292	0.00134875	0.0149229	977.4	588.1	916.2	958.2	996.9	1147	583.2	591.9	604.8	584.4	89	380	1	1	1698	184.1	8.7	1461.85	89	0	High	High	High	High	High	High	High	High
High	Master Protein	Q9VMI9	LD28822p OS=Drosophila melanogaster GN=mtm PE=1 SV=1	0	13.661	9	0.555556	-0.847997	0.0445829	0.102983	322.6	179.2	210.1	287.6	467.1	361.9	176.8	181.1	177.4	188.7	5	7	5	1	619	69.8	8.37	16.79	5	0	High	High	High	High	High	High	High	High
High	Master Protein	Q9NSB2	Keratin, type II cuticular Hb4 CONTAMINANT OS=Homo sapiens GN=KRT84 PE=2 SV=2	0	10.871	4	0.39984	-1.32251	0.0800359	0.148395	2045.6	817.9	3091.3	1017.4	3064.3	1365.6	735	559.9	1617.6	910.2	4	13	2	1	600	64.8	7.56	27.35	4	0	High	High	High	High	High	High	High	High
High	Master Protein	O62526	ADP/ATP translocase OS=Drosophila melanogaster GN=Ant2 PE=2 SV=1	0	24.569	15	1.65289	0.724993	0.00153883	0.0159587	347.3	574.1	374.8	321.8	320.8	397.4	598	562.8	585.7	553.9	7	30	1	1	307	33.7	9.57	88.96	7	0	High	High	High	High	High	High	High	High
High	Master Protein	Q9VI55	E3 UFM1-protein ligase 1 homolog OS=Drosophila melanogaster GN=CG1104 PE=2 SV=1	0	18.541	8	1.02564	0.0365259	0.733366	0.788581	242.6	248.9	237.9	240.9	244.4	290.9	248.6	243.5	249.2	251.5	6	6	6	1	782	87.4	6.57	16.75	6	0	High	High	High	High	High	High	High	High
High	Master Protein	Q9VSZ1	CG3529, isoform B OS=Drosophila melanogaster GN=CG3529 PE=1 SV=2	0	89.697	31	0.862069	-0.214125	0.0300299	0.0804733	6056.3	5223.1	5392	5905.4	6341.9	6211	5195.8	5250.5	5438	5051.6	15	77	15	1	543	57.6	4.87	277.82	15	0	High	High	High	High	High	High	High	High
High	Master Protein	A1Z9E3	Elongation factor Tu OS=Drosophila melanogaster GN=mEFTu1 PE=1 SV=1	0	143.69	60	1.22549	0.293359	0.00248278	0.0214767	12491.3	15316.2	12383.4	11997.5	13538.6	12600.1	15751.3	15404.1	15228.7	15123.7	24	116	24	1	489	54	8.03	442.71	24	0	High	High	High	High	High	High	High	High
High	Master Protein	Q9VMF0	CG9498 OS=Drosophila melanogaster GN=CG9498-RA PE=1 SV=1	0	32.309	23	1.02459	0.0350469	0.269567	0.365831	2967.7	3039.5	2904.6	3074.6	2668	3032.1	2965.6	3151.4	2988.8	3091	12	28	11	1	424	48.7	5.8	69.55	12	0	High	High	High	High	High	High	High	High
High	Master Protein	Q9VC05	Oxysterol-binding protein OS=Drosophila melanogaster GN=Osbp PE=1 SV=1	0	87.652	30	1.18906	0.249822	0.00310048	0.023892	3028	3602.1	2946.6	3111.7	2915.8	3228.5	3428.7	3604.4	3599.8	3606	23	43	23	1	784	89.3	5.81	142.43	23	0	High	High	High	High	High	High	High	High
High	Master Protein	Q9I7D0	GH22314p OS=Drosophila melanogaster GN=PhKgamma PE=2 SV=3	0	18.134	10	0.971817	-0.041243	0.310884	0.4053	728.6	708.2	680.5	780.2	680	922.3	698	642.1	721.2	718.6	5	11	4	1	560	63.3	8.22	32.2	5	0	High	High	High	High	High	High	High	High
High	Master Protein	Q9VMQ5	Ubiquinone biosynthesis monooxygenase COQ6, mitochondrial OS=Drosophila melanogaster GN=Coq6 PE=2 SV=1	0	14.686	11	1.10742	0.147202	0.00786011	0.0366512	408.2	452.2	393.9	416.1	400.5	432.3	447.9	449	471.6	455.5	4	8	4	1	477	52	7.33	26.48	4	0	High	High	High	High	High	High	High	High
High	Master Protein	X2JAM4	Uncharacterized protein, isoform AE OS=Drosophila melanogaster GN=CG45186 PE=1 SV=1	0	66.655	5	0.849618	-0.235114	0.00294502	0.0230739	2969.3	2522.9	2950.8	2734	3068.4	2987.9	2521.5	2524.3	2588.3	2400.5	19	44	14	1	4526	496.5	8.6	145.71	19	5	High	High	High	High	High	High	High	High
High	Master Protein	Q8MLW0	Receptor protein-tyrosine kinase OS=Drosophila melanogaster GN=Egfr PE=3 SV=1	0	9.196	3	0.658762	-0.602172	0.000600032	0.0100875	101.3	66.7	98.8	98.8	103.7	108.1	60	63.4	72.5	70.2	3	4	3	1	1377	153.5	6.55	13.33	3	0	High	High	High	High	High	High	High	High
High	Master Protein	Q9VW58	CG8004 OS=Drosophila melanogaster GN=CG8004 PE=1 SV=1	0	10.759	10	1.09409	0.129734	0.00809865	0.0371172	498.7	545.6	491.5	506	468.6	513.3	545.2	564	545.9	538.4	2	7	2	1	269	31.1	5.17	24.85	2	0	High	High	High	High	High	High	High	High
High	Master Protein	Q94901	RNA-binding protein lark OS=Drosophila melanogaster GN=lark PE=1 SV=1	0	52.495	45	0.931966	-0.10165	0.159256	0.243745	3310.6	3086.2	3452.6	3065.4	3615.4	3174.5	3214	3067.8	3104.8	2991.8	16	41	16	1	352	39.9	9.07	117.53	16	0	High	High	High	High	High	High	High	High
High	Master Protein	F2FB81	MIP02973p OS=Drosophila melanogaster GN=SCAR PE=1 SV=1	0	14.838	10	0.970874	-0.0426443	0.152288	0.235822	763.9	741.3	780.2	747.9	736.2	782.5	738.8	743.8	754.7	711.7	6	9	6	1	674	73.7	6.84	21.92	6	0	High	High	High	High	High	High	High	High
High	Master Protein	A0A0B4LEV3	CG8635, isoform B OS=Drosophila melanogaster GN=CG8635 PE=4 SV=1	0	30.509	22	0.930233	-0.104337	0.20454	0.294083	1363.2	1267.6	1706.1	1251.9	1360.9	1365.6	1203.4	1277	1258.2	1334.7	8	21	8	1	404	45.3	5.55	70.86	8	0	High	High	High	High	High	High	High	High
High	Master Protein	Q9VTM6	Crimpled OS=Drosophila melanogaster GN=crim PE=2 SV=1	0	19.428	36	1.56986	0.650635	0.00804617	0.036967	1017.3	1596.2	758.2	1015.4	1019.3	1091.7	1531.6	1605.9	1602.6	1589.8	5	14	5	1	158	17.7	7.14	58.02	5	0	High	High	High	High	High	High	High	High
High	Master Protein	P40792	Ras-related protein Rac1 OS=Drosophila melanogaster GN=Rac1 PE=1 SV=2	0	41.498	34	1.91571	0.937878	7.89382e-05	0.00366289	1730	3315.9	1751.6	1708.6	1598.3	1924.2	3265.3	3489	3232.3	3367.2	6	28	3	1	192	21.3	8.34	97.17	6	2	High	High	High	High	High	High	High	High
High	Master Protein	A8DY77	DNAation factor-related protein 2, isoform B OS=Drosophila melanogaster GN=Drep2 PE=1 SV=1	0	25.251	14	1.17786	0.236164	0.00305387	0.0236549	1003	1182	1008.1	954.7	998	1031.7	1262.3	1184.3	1106.8	1179.7	7	14	7	1	549	57.8	5.57	43.84	7	0	High	High	High	High	High	High	High	High
High	Master Protein	Q9VXP4	Platelet-activating factor acetylhydrolase IB subunit beta homolog OS=Drosophila melanogaster GN=Paf-AHalpha PE=1 SV=1	0	24.608	31	0.917431	-0.124328	0.0223624	0.0671769	1292.7	1186	1313.8	1252.8	1394.1	1272	1197.5	1180.2	1191.8	1168.8	6	14	6	1	225	25.4	5.81	50.03	6	0	High	High	High	High	High	High	High	High
High	Master Protein	Q9W2E8	NADH dehydrogenase (Ubiquinone) B12 subunit, isoform A OS=Drosophila melanogaster GN=ND-B12 PE=2 SV=1	0	10.945	16	1.14155	0.190997	0.0567497	0.1202	1855.8	2117.6	1914.3	1799.1	2078.5	1704.6	2091.7	2143.8	2078.7	2163.8	2	14	2	1	110	12.1	8.27	50.68	2	0	High	High	High	High	High	High	High	High
High	Master Protein	Q9VSH7	Cuticular protein 66Cb OS=Drosophila melanogaster GN=Cpr66Cb PE=2 SV=1	0	28.752	33	0.444444	-1.16993	0.00238172	0.0209128	4479.4	1991.1	4182.3	3789.3	5962.5	4797.7	2080.6	1913.8	2071.6	1909.9	5	31	4	1	162	18.8	6.11	114.47	5	1	High	High	High	High	High	High	High	High
High	Master Protein	M9PCI5	CG8475, isoform C OS=Drosophila melanogaster GN=CG8475 PE=4 SV=1	0	17.772	5	0.987167	-0.0186342	0.806221	0.848189	870.4	859.1	848.6	828.9	892.7	912.9	841.9	834.2	903.7	876.7	6	12	6	1	1098	125.2	6.87	30.93	6	0	High	High	High	High	High	High	High	High
High	Master Protein	Q9VHY6	ER membrane protein complex 1, isoform A OS=Drosophila melanogaster GN=EMC1 PE=1 SV=1	0	115.789	30	1.00806	0.011588	0.657063	0.725576	6385.8	6436.7	6297.9	6474.9	5675.6	6779.9	6255.9	6407.4	6527.7	6466.2	27	76	2	1	915	100.9	8.13	232.76	27	23	High	High	High	High	High	High	High	High
High	Master Protein	Q9VFU8	LD33734p OS=Drosophila melanogaster GN=yrt PE=2 SV=1	0	15.963	5	0.825764	-0.276199	0.00439105	0.0272569	291	240.3	328.2	284.9	284.6	297.2	239	265.8	241.5	234.4	5	8	5	1	972	105.2	8.1	25.71	5	0	High	High	High	High	High	High	High	High
High	Master Protein	A1Z6V5	FI01422p OS=Drosophila melanogaster GN=Spn43Ab PE=1 SV=1	0	38.176	24	0.948767	-0.0758749	0.744598	0.79917	2852.7	2707	3026	2667.5	2932.8	2774.9	3198.7	2769.1	2646.3	2598.4	8	29	8	1	393	43.4	8.41	107.63	8	0	High	High	High	High	High	High	High	High
High	Master Protein	Q9VDI3	GEO07376p1 OS=Drosophila melanogaster GN=CG17272 PE=1 SV=2	0	10.198	23	0.742942	-0.428678	1.89612e-05	0.0017338	431.9	320.9	423.7	421.9	440.2	451.1	325.4	339.8	316.4	314.4	3	6	3	1	149	17.1	5.59	19.53	3	0	High	High	High	High	High	High	High	High
High	Master Protein	Q9VDJ7	CG4000 OS=Drosophila melanogaster GN=CG4000-RA PE=2 SV=1	0	17.405	17	0.428449	-1.2228	0.0101331	0.0413597	186.3	79.8	132.4	173.9	271.3	199.5	81.7	78.9	80.7	77.2	1	11	1	1	263	24	4.23	60.47	1	0	High	High	High	High	High	High	High	High
High	Master Protein	Q9VSC3	Ribonuclease X25 OS=Drosophila melanogaster GN=RNaseX25 PE=1 SV=1	0	20.04	14	0.979432	-0.0299829	0.713018	0.771013	1179.8	1155.4	822.8	1100.9	1391.5	1264.4	1149.7	1152.8	1252	1158	4	16	4	1	325	37.5	5.25	60.61	4	0	High	High	High	High	High	High	High	High
High	Master Protein	Q9W2Z7	Uncharacterized protein, isoform B OS=Drosophila melanogaster GN=CG32694 PE=4 SV=2	0	27.498	14	0.869565	-0.201634	0.0168215	0.0566929	683	593.8	694.8	621.9	705.8	671.3	593.3	580.1	594.2	600.4	5	16	3	1	364	38	4.55	63.1	5	1	High	High	High	High	High	High	High	High
High	Master Protein	Q7JZD3	Eb1, isoform A OS=Drosophila melanogaster GN=Eb1 PE=1 SV=1	0	109.084	51	1.08696	0.120294	0.0280508	0.0777584	1303.4	1416.9	1397.2	1275.1	1311.6	1295.2	1411	1446.3	1422.8	1408.6	19	66	4	1	291	32.6	5.34	245.27	19	0	High	High	High	High	High	High	High	High
High	Master Protein	Q9V3W2	GM23292p OS=Drosophila melanogaster GN=ND-B17 PE=1 SV=1	0	53.476	53	1.21655	0.28279	0.0285032	0.0784559	8206.5	9988.7	9533.8	8515.3	7831.3	7909	9902.5	10309.7	9480	10075.6	10	42	10	1	167	19	9.82	137.23	10	0	High	High	High	High	High	High	High	High
High	Master Protein	Q9XZ63	Mesencephalic astrocyte-derived neurotrophic factor homolog OS=Drosophila melanogaster GN=Manf PE=2 SV=2	0	40.539	36	0.971817	-0.041243	0.217517	0.307899	4317.4	4197.7	4266.6	4233.9	4523.7	4368.8	4391.5	4257.3	4139	4097.1	11	33	11	1	173	20.1	8.24	87.37	11	0	High	High	High	High	High	High	High	High
High	Master Protein	A0A0B4JD13	CG9990, isoform D OS=Drosophila melanogaster GN=CG9990 PE=1 SV=1	0	68.143	21	1.05597	0.0785637	0.263078	0.358386	3978.9	4203.3	4299	4028.1	3311.3	3930.3	3975.8	4185.2	4221.5	4378.6	16	46	14	1	763	84.1	6.92	156.95	16	2	High	High	High	High	High	High	High	High
High	Master Protein	Q9VIQ0	Short neuropeptide F OS=Drosophila melanogaster GN=sNPF PE=1 SV=4	0	29.948	21	0.821018	-0.284514	0.243819	0.336926	425.5	349.3	324.7	409.6	442.1	557.3	415.9	345.2	353.5	333.3	6	14	6	1	281	32.5	7.97	48.31	6	0	High	High	High	High	High	High	High	High
High	Master Protein	A0A0B4KGY8	Uncharacterized protein, isoform C OS=Drosophila melanogaster GN=CG31221 PE=1 SV=1	0	27.788	25	0.978474	-0.0313952	0.988494	0.989697	3033.4	2966.8	2378.5	2907.1	3165.2	3875.3	3430.7	3059.4	2827.7	2877	5	24	5	1	254	28.3	6.01	84.01	5	0	High	High	High	High	High	High	High	High
High	Master Protein	Q9W289	Golgi matrix protein 130 kD ortholog OS=Drosophila melanogaster GN=GM130 PE=1 SV=2	0	70.7	24	0.650618	-0.620117	0.0356309	0.0889668	4850.3	3156.1	3703.6	4174.9	5879.9	5634.9	3186.2	3126.3	3298.2	3070.4	19	46	19	1	795	90.8	5.4	147.62	19	0	High	High	High	High	High	High	High	High
High	Master Protein	A8DZ29	Eukaryotic translation initiation factor 4G, isoform B OS=Drosophila melanogaster GN=eIF4G1 PE=1 SV=1	0	150.3	23	0.95057	-0.0731347	0.0552676	0.118365	4663.8	4431.8	4587.9	4740.9	4514.8	4906.7	4432.8	4385.5	4500.7	4430.8	33	86	33	1	1919	211	8.35	312.09	33	0	High	High	High	High	High	High	High	High
High	Master Protein	A8JNK1	Ensconsin, isoform F OS=Drosophila melanogaster GN=ens PE=1 SV=1	0	35.573	8	0.759878	-0.396159	0.00763846	0.0360848	2176.7	1653.5	2117.4	1870.8	2237.6	2354.2	1797.5	1725.4	1584.6	1562.4	11	27	11	1	1241	135.7	9.19	76.18	11	0	High	High	High	High	High	High	High	High
High	Master Protein	Q9VW17	CG9368, isoform A OS=Drosophila melanogaster GN=CG9368-RA PE=2 SV=1	0	26.591	39	1.22249	0.289827	0.00949111	0.0399817	565.6	691.8	636.2	556.7	532.2	574.6	767.2	723.1	661.8	656	5	16	5	1	182	19.3	9.44	57.37	5	0	High	High	High	High	High	High	High	High
High	Master Protein	Q9VTD7	CG7888, isoform B OS=Drosophila melanogaster GN=CG7888 PE=4 SV=1	0	26.04	8	1.40056	0.486004	0.0193067	0.0615746	642.4	899.3	572.7	627.1	658.1	809.6	957.6	889.9	875.7	908.7	4	14	4	1	465	51.2	8.03	36.13	4	0	High	High	High	High	High	High	High	High
High	Master Protein	Q7K3J0	CG8258 OS=Drosophila melanogaster GN=CCT8 PE=1 SV=1	0	158.359	56	0.990099	-0.0143553	0.695319	0.758769	12597.6	12473.8	13108.4	13449.7	11853	12106.6	12269.8	12507.3	12566.9	12440.5	29	111	29	1	546	59.4	5.31	361.73	29	0	High	High	High	High	High	High	High	High
High	Master Protein	A0A0B4KGU4	Belle, isoform B OS=Drosophila melanogaster GN=bel PE=4 SV=1	0	129.438	37	0.851789	-0.231432	0.00427397	0.0269976	5112.5	4353	5563.3	5249.7	4912.2	4978.9	4436.2	4445.8	4222.1	4271.3	27	75	27	1	801	85.4	7.77	279.25	27	0	High	High	High	High	High	High	High	High
High	Master Protein	Q8IQ56	Transmembrane protein 11 homolog, mitochondrial OS=Drosophila melanogaster GN=Pmi PE=1 SV=3	0	21.355	25	1.46199	0.547932	0.000118042	0.00458592	2932.2	4284.2	3141.4	2889.1	2759.8	2975.9	4102.1	4395.8	4261.3	4307.3	7	23	7	1	182	20.3	6.99	58.31	7	0	High	High	High	High	High	High	High	High
High	Master Protein	Q9VZU4	LD25561p OS=Drosophila melanogaster GN=ND-30 PE=1 SV=1	0	115.741	62	1.27065	0.345564	0.0014401	0.0152531	7624.3	9693.6	7648.3	8212.4	7183.2	7600.5	9771.3	9616.5	9879.8	9378.5	19	95	19	1	265	30	7.84	391.33	19	0	High	High	High	High	High	High	High	High
High	Master Protein	Q7KV69	Karst, isoform B OS=Drosophila melanogaster GN=kst PE=1 SV=1	0	943.527	49	0.921659	-0.117695	0.168669	0.255395	70173.6	64655.4	70778.4	71083.9	62345.5	69573.9	63296.6	65682.7	65937.1	63644.1	212	690	2	1	4118	473.8	6.38	2341.73	212	199	High	High	High	High	High	High	High	High
High	Master Protein	Q9VQT8	Immune induced molecule 33, isoform A OS=Drosophila melanogaster GN=IM33 PE=1 SV=1	0	27.02	48	0.4914	-1.02503	0.0792369	0.147334	7712.6	3789.7	3617	6947.6	10159	8561.8	4755.1	3491.1	4113.8	3229.5	4	34	4	1	82	8.7	5.92	119.28	4	0	High	High	High	High	High	High	High	High
High	Master Protein	Q9Y166	BcDNA.GH02431 OS=Drosophila melanogaster GN=Dic1 PE=1 SV=1	0	62.482	43	1.33511	0.416962	0.00532662	0.0302525	11104.7	14819.2	12194.4	11213.8	9672.3	10996.7	14775.2	14863.3	14734.7	15592.7	13	54	13	1	280	30.7	10.02	193.76	13	0	High	High	High	High	High	High	High	High
High	Master Protein	A1Z9U2	Uncharacterized protein, isoform A OS=Drosophila melanogaster GN=jef PE=1 SV=1	0	74.367	16	1.22249	0.289827	0.00988961	0.0407878	1649.7	2015.9	1657.6	1641.8	1417.8	1709.9	1989	2010.5	2021.3	2068.6	8	44	8	1	762	83.3	6.61	204.74	8	0	High	High	High	High	High	High	High	High
High	Master Protein	E2QCS8	Tho2, isoform B OS=Drosophila melanogaster GN=tho2 PE=1 SV=1	0	11.082	3	0.725689	-0.462576	0.0963673	0.166374	214.5	155.7	171.6	179.9	255.7	319.2	181.8	153.8	157.5	143.1	5	7	5	1	1642	188.5	8.82	11.23	5	0	High	High	High	High	High	High	High	High
High	Master Protein	A0A0B4LGJ9	CG3209, isoform D OS=Drosophila melanogaster GN=CG3209 PE=1 SV=1	0	35.167	18	0.942507	-0.0854247	0.519561	0.601462	1711.6	1612.6	1724.8	1698.6	1465.1	1834	1592.2	1599.6	1653.3	1625.7	9	23	9	1	537	60.6	8.22	70.76	9	0	High	High	High	High	High	High	High	High
High	Master Protein	Q9VCA5	Phenylalanine--tRNA ligase beta subunit OS=Drosophila melanogaster GN=beta-PheRS PE=1 SV=1	0	69.482	32	1.03199	0.0454314	0.187209	0.27475	3677.5	3794.5	3662.4	3692.8	3609.5	3866.5	3772.9	3770.9	3847.4	3816.2	16	44	16	1	589	65.7	6.04	156.45	16	0	High	High	High	High	High	High	High	High
High	Master Protein	M9PEM6	Rab3 GDP-GTP exchange factor, isoform H OS=Drosophila melanogaster GN=Rab3-GEF PE=4 SV=1	0	32.12	6	1.08696	0.120294	0.0251775	0.072804	1378	1498.2	1395.2	1361	1295.1	1443.5	1525.8	1488.8	1480.2	1507.7	11	17	11	1	2154	232.7	9.07	52.34	11	0	High	High	High	High	High	High	High	High
High	Master Protein	F6J1D0	CG3595 OS=Drosophila melanogaster GN=sqh PE=1 SV=1	0	45.076	44	0.845309	-0.24245	0.012465	0.0479051	1529.5	1293.5	1528.9	1373.4	1645.2	1530.2	1314	1273.2	1335.5	1212.3	6	30	6	1	174	19.9	4.81	98.72	6	0	High	High	High	High	High	High	High	High
High	Master Protein	A0A0B4KHB2	C-terminal binding protein, isoform G OS=Drosophila melanogaster GN=CtBP PE=1 SV=1	0	50.312	25	0.963391	-0.0538064	0.135699	0.215869	3498.6	3369	3494.3	3502.8	3299.8	3642.2	3374.5	3363.5	3255.9	3377.4	11	32	1	1	473	50.3	6.83	106.7	11	10	High	High	High	High	High	High	High	High
High	Master Protein	Q70PY2	Peptidoglycan-recognition protein SB1 OS=Drosophila melanogaster GN=PGRP-SB1 PE=2 SV=2	0	17.391	30	1.26582	0.340075	0.000191537	0.00579758	514.7	651.4	509.3	476.8	528.7	520.2	624.1	656.7	677.3	646.1	6	11	6	1	190	21	9.29	32.18	6	0	High	High	High	High	High	High	High	High
High	Master Protein	Q95RY2	CG7945, isoform A OS=Drosophila melanogaster GN=CG7945 PE=1 SV=1	0	13.276	17	0.773994	-0.369606	0.000194078	0.00579758	1151.9	891.3	1134.3	1169.8	1254.1	1128.1	927.9	884.1	898.5	859	4	8	4	1	262	29.3	5.62	30.14	4	0	High	High	High	High	High	High	High	High
High	Master Protein	Q7JRN6	CG4716, isoform A OS=Drosophila melanogaster GN=CG4716 PE=2 SV=1	0	18.497	20	0.81367	-0.297485	0.45308	0.540438	2826.5	2300.4	1857.6	2966.7	2994	2692.9	2591.3	2269.5	2331.7	2179.1	6	17	6	1	223	24.8	4.86	51.28	6	0	High	High	High	High	High	High	High	High
High	Master Protein	Q95SI7	CG6028 OS=Drosophila melanogaster GN=CG6028 PE=1 SV=1	0	88.077	59	1.11111	0.152003	0.0841997	0.152344	8148.1	9053.7	8075.4	8165.1	9288.2	8131.1	9555.8	9126.9	8869.8	8981.1	15	58	15	1	293	32.3	6.57	209.34	15	0	High	High	High	High	High	High	High	High
High	Master Protein	Q9VS54	Quemao, isoform A OS=Drosophila melanogaster GN=qm PE=1 SV=1	0	32.133	26	0.966184	-0.0496308	0.411402	0.506185	1339.7	1294.6	1331.2	1348.2	1227.6	1464.9	1273	1283.6	1316.5	1305.8	9	22	9	1	338	38.8	7.01	80.9	9	0	High	High	High	High	High	High	High	High
High	Master Protein	Q9VMM6	FI07243p OS=Drosophila melanogaster GN=obst-E PE=2 SV=2	0	56.346	48	0.688705	-0.538041	0.0834491	0.151575	4449.9	3064.3	3112.3	3911.6	5703	5062.2	3031.5	3035.1	3098.5	3093.8	13	31	13	1	249	27.5	5.48	109.17	13	0	High	High	High	High	High	High	High	High
High	Master Protein	P32234	GTP-binding protein 128up OS=Drosophila melanogaster GN=128up PE=2 SV=2	0	33.221	28	1.0395	0.0558912	0.498537	0.582157	1256.6	1306.5	1252.2	1260.9	1174	1381.3	1308.2	1304.8	1309	1271.4	8	22	8	1	368	41.1	8.6	88.94	8	0	High	High	High	High	High	High	High	High
High	Master Protein	Q9W0C3	GH11843p OS=Drosophila melanogaster GN=CG13928 PE=1 SV=1	0	42.942	47	0.892857	-0.163499	0.0216622	0.0659404	3226.9	2880.8	3005.9	3133.3	3435	3323.4	2958.8	2915.3	2846.7	2757.2	11	30	11	1	245	27.2	8.34	88.66	11	0	High	High	High	High	High	High	High	High
High	Master Protein	C0PVB3	Sulfhydryl oxidase OS=Drosophila melanogaster GN=Alr PE=2 SV=1	0	23.958	29	1.40449	0.490051	6.25947e-05	0.00355557	870.6	1222	860.1	875.8	865.4	948.4	1237	1207.2	1244.8	1161.5	8	14	8	1	266	30.7	8.28	46.59	8	0	High	High	High	High	High	High	High	High
High	Master Protein	X2J5E8	Peptidylprolyl isomerase OS=Drosophila melanogaster GN=FKBP59 PE=4 SV=1	0	84.361	46	0.844595	-0.243669	0.00137584	0.0149229	5549.6	4688.7	5260.4	5375.2	5744.8	5729.7	4816.7	4609.2	4769.5	4518.4	21	47	21	1	439	48.8	5.41	155.5	21	0	High	High	High	High	High	High	High	High
High	Master Protein	Q9I7V7	Misexpression suppressor of KSR 2, isoform B OS=Drosophila melanogaster GN=MESK2 PE=1 SV=2	0	34.548	24															9	23	1	1	425	46.4	6.27	77.91	9	0	High	High	High	High	High	High	High	High
High	Master Protein	Q7KTJ7	Basigin, isoform G OS=Drosophila melanogaster GN=Bsg PE=1 SV=1	0	117.491	25	0.979432	-0.0299829	0.936753	0.952365	12988.5	12721.5	13055	14245.6	10695.7	12922.4	12155	12728.2	12714.8	12794.5	19	92	6	1	648	70.5	6.89	350.59	19	14	High	High	High	High	High	High	High	High
High	Master Protein	Q03334	40S ribosomal protein S13 OS=Drosophila melanogaster GN=RpS13 PE=1 SV=3	0	35.091	60	0.755858	-0.403813	0.079884	0.148152	6199	4685.3	10451.2	5951.2	6457.2	5229.9	3913	4987.2	4401.6	5308.6	12	45	12	1	151	17.2	10.55	111.42	12	0	High	High	High	High	High	High	High	High
High	Master Protein	Q9VIQ8	Cytochrome c oxidase subunit 4, isoform A OS=Drosophila melanogaster GN=COX4 PE=1 SV=1	0	70.695	52	1.03306	0.046921	0.421817	0.516797	14981.1	15480.5	16445.8	15681.2	11567.4	14312.2	14997	15441.6	15519.5	15888.3	15	66	15	1	182	20.5	8.25	236.71	15	0	High	High	High	High	High	High	High	High
High	Master Protein	Q9VB09	IP04131p OS=Drosophila melanogaster GN=CG12883-RA PE=1 SV=1	0	9.293	17	0.680272	-0.555816	0.00386202	0.0260022	47.3	32.2	40.2	48.4	46.2	54	31.2	33.2	30.5	36.2	2	4	2	1	157	18.2	5.49	16.6	2	0	High	High	High	High	High	High	High	High
High	Master Protein	Q9VAD4	HL01112p OS=Drosophila melanogaster GN=eIF2Balpha PE=1 SV=1	0	12.579	9	1.0395	0.0558912	0.450172	0.538597	265.2	275.7	288.5	252.7	257.9	272.7	265.1	284.4	286.2	267.2	3	7	3	1	306	34.4	7.8	21.36	3	0	High	High	High	High	High	High	High	High
High	Master Protein	Q9VD14	GH07286p OS=Drosophila melanogaster GN=CG13850 PE=1 SV=3	0	34.676	14	0.981354	-0.0271541	0.340822	0.43594	2005.7	1968.4	1996.5	2014.9	1978	2053.6	2052.8	1964.3	1918.8	1972.6	7	20	7	1	564	61.8	9.13	79.86	7	0	High	High	High	High	High	High	High	High
High	Master Protein	Q9V6K1	Tripeptidyl-peptidase 2 OS=Drosophila melanogaster GN=TppII PE=1 SV=2	0	234.196	35	0.946074	-0.0799754	0.513504	0.596107	20334.4	19238.8	20522.7	20939.6	17584.2	20147.8	19348.1	19253.4	18904.4	19224.3	49	157	49	1	1441	158.6	7.59	531.49	49	0	High	High	High	High	High	High	High	High
High	Master Protein	P48596	GTP cyclohydrolase 1 OS=Drosophila melanogaster GN=Pu PE=1 SV=3	0	54.792	39	0.729395	-0.455229	0.00220237	0.0199678	6962.5	5078.2	7199.5	7619.1	6733.3	6325.7	5056	5310.2	4919.2	5100.6	12	39	12	1	324	35.5	6.62	126.3	12	0	High	High	High	High	High	High	High	High
High	Master Protein	Q9VE80	CG7675, isoform B OS=Drosophila melanogaster GN=CG7675 PE=1 SV=2	0	125.786	61	1.29032	0.367732	0.00646591	0.0334718	15860.6	20455.6	16975.4	16658.6	14160.7	15100.7	19553.5	20572.7	20339.2	20680.6	22	104	22	1	336	37.1	9.36	369.74	22	0	High	High	High	High	High	High	High	High
High	Master Protein	A0A0B4KFF9	Jitterbug, isoform N OS=Drosophila melanogaster GN=jbug PE=1 SV=1	0	129.998	15	0.958773	-0.0607392	0.162185	0.247469	6169.5	5915.7	6260.7	6079.6	5908.7	6714.3	5894.6	5936.8	6020.7	5857.5	38	82	38	1	2990	322.6	7.44	262.25	38	0	High	High	High	High	High	High	High	High
High	Master Protein	M9MRC9	GEO07462p1 OS=Drosophila melanogaster GN=RpL27A PE=2 SV=1	0	33.608	48	0.912409	-0.132248	0.226217	0.316801	10938.4	9977	13150.4	11407.7	9719.2	10488.4	9701.9	10037.1	9917.3	10657.3	10	33	10	1	149	17	10.71	84.54	10	0	High	High	High	High	High	High	High	High
High	Master Protein	Q9VHB5	SD10846p OS=Drosophila melanogaster GN=Vps45 PE=1 SV=1	0	21.197	12	1.06496	0.0908029	0.226911	0.317658	563.9	600.7	603	536.7	500.9	592.5	616.2	749.3	550.1	585.6	8	10	8	1	574	65	7.65	25.34	8	0	High	High	High	High	High	High	High	High
High	Master Protein	Q86B87	Modifier of mdg4 OS=Drosophila melanogaster GN=mod(mdg4) PE=1 SV=1	0	18.761	11	0.723066	-0.467801	0.0400445	0.0965136	162.9	117.8	142.9	137.3	185.8	196	118.9	116.8	139.2	115.4	4	7	4	1	610	67.1	5.07	23.72	4	0	High	High	High	High	High	High	High	High
High	Master Protein	Q7K332	GH17623p OS=Drosophila melanogaster GN=CG3364 PE=2 SV=1	0	30.955	30	1.37174	0.456009	0.000148534	0.00501671	788.6	1081.6	794.3	783	761.4	858.9	1086.9	1139.1	1076.4	1055.3	8	19	8	1	239	27.6	9.89	61.04	8	0	High	High	High	High	High	High	High	High
High	Master Protein	Q7K0W1	CG8531 OS=Drosophila melanogaster GN=CG8531 PE=1 SV=1	0	22.229	10	1.09529	0.131313	0.0880249	0.156549	466	510.3	476.1	456.2	421.7	509.5	503.1	515.1	525.5	505.6	7	11	7	1	545	60.9	8.16	27.98	7	0	High	High	High	High	High	High	High	High
High	Master Protein	Q9NHA8	Gram-negative bacteria-binding protein 3 OS=Drosophila melanogaster GN=GNBP3 PE=1 SV=2	0	18.555	14	0.859107	-0.219091	0.00621651	0.0325827	975.7	838	932.5	943.3	1009.3	1039.5	869.2	807.9	880.7	780.2	6	12	6	1	490	55.2	6.39	40.16	6	0	High	High	High	High	High	High	High	High
High	Master Protein	Q9VFI3	CG8066, isoform A OS=Drosophila melanogaster GN=CG8066 PE=1 SV=1	0	47.724	82	0.82713	-0.273814	0.141477	0.223016	1069.6	884.5	843.7	1015.9	1284.7	1126.2	880.5	888.6	930.8	845.5	8	39	7	1	104	11.3	4.81	132.37	8	0	High	High	High	High	High	High	High	High
High	Master Protein	Q9VRF7	GH09530p OS=Drosophila melanogaster GN=CG32521-RA PE=1 SV=2	0	36.132	16	0.826446	-0.275007	0.346139	0.441536	3986.3	3293.8	2733.6	3340.6	6078.9	4756.8	3213.4	3414.7	3271.8	3315.9	5	30	5	1	388	36.5	7.11	128.84	5	0	High	High	High	High	High	High	High	High
High	Master Protein	Q9VU04	RE60105p OS=Drosophila melanogaster GN=CG32109 PE=2 SV=2	0	16.181	19	0.970874	-0.0426443	0.701023	0.762994	409.4	397.3	356.8	361.2	478.6	464	401	393.7	415.4	381.1	4	9	4	1	231	25.8	4.36	24.7	4	0	High	High	High	High	High	High	High	High
High	Master Protein	Q9V4U9	Probable cytochrome P450 6a13 OS=Drosophila melanogaster GN=Cyp6a13 PE=2 SV=1	0	28.06	14	1.23609	0.305788	0.00596545	0.032099	1712.5	2117.1	1770.5	1649.2	1656.5	1868.5	2107.5	2101.8	2143	2126.7	8	21	8	1	493	57.6	8.46	50.85	8	0	High	High	High	High	High	High	High	High
High	Master Protein	Q8SXB9	GEO04167p1 OS=Drosophila melanogaster GN=CG10433 PE=2 SV=1	0	18.528	41	0.781861	-0.355016	0.167562	0.254327	122.1	95.5	97.9	111.8	133.3	189.4	117.6	91	93.1	97.9	2	8	1	1	98	10.7	5.3	41.77	2	0	High	High	High	High	High	High	High	High
High	Master Protein	Q9V436	26S proteasome regulatory complex subunit p30 OS=Drosophila melanogaster GN=Rpn12 PE=1 SV=1	0	34.088	39	0.951475	-0.0717627	0.240154	0.332484	2501.2	2379.9	2613.9	2503.4	2312.2	2499	2348.8	2382.7	2444.7	2377.1	9	24	9	1	264	30.2	6.06	72.64	9	0	High	High	High	High	High	High	High	High
High	Master Protein	M9PF57	Uncharacterized protein, isoform M OS=Drosophila melanogaster GN=CG43897 PE=1 SV=1	0	22.255	5	0.792393	-0.335712	0.0217046	0.0659404	960.1	760.6	860.6	909.8	1104.3	1013.1	767.6	749.5	792.4	753.7	5	11	5	1	1385	154.5	7.05	41.09	5	0	High	High	High	High	High	High	High	High
High	Master Protein	Q9VNA4	Uncharacterized protein CG1161 OS=Drosophila melanogaster GN=CG1161 PE=3 SV=1	0	13.635	16	0.71736	-0.479231	0.233483	0.324376	21.2	15.2	20	14.6	22.4	32	16.1	13.8	22.8	14.3	2	4	2	1	227	24.6	8.9	17.38	2	0	High	High	High	High	High	High	High	High
High	Master Protein	Q9W5X0	LD21953p OS=Drosophila melanogaster GN=Rab35 PE=1 SV=1	0	28.806	27	1.11483	0.15682	0.0531956	0.115444	874.5	975.3	884.4	864.6	744.7	919.8	945.5	984	966.6	1010.5	6	40	4	1	201	22.8	8.54	127.85	6	0	High	High	High	High	High	High	High	High
High	Master Protein	Q9VH37	IP06524p OS=Drosophila melanogaster GN=CG12811 PE=1 SV=1	0	11.121	23	0.673401	-0.570463	0.0182721	0.0594895	254.8	171.7	199.7	239.3	294.3	271.4	185.9	162.9	173.1	170.2	4	7	4	1	203	22.8	6.32	19.18	4	0	High	High	High	High	High	High	High	High
High	Master Protein	M9PCL4	CG3887, isoform B OS=Drosophila melanogaster GN=CG3887 PE=4 SV=1	0	10.415	15	0.960615	-0.0579701	0.727575	0.783366	1584	1521.1	1595.2	1622.3	1191.2	1572.9	1506.7	1557	1520.6	1521.6	2	6	2	1	198	22.3	5.94	28.06	2	0	High	High	High	High	High	High	High	High
High	Master Protein	Q9VEY9	GH15759p OS=Drosophila melanogaster GN=sxe2 PE=2 SV=1	0	37.941	25	1.11732	0.16004	0.0756983	0.143451	1703.4	1902.5	1900	1584.6	1750.3	1657.8	1884.9	1920.3	1874	1941.4	10	24	10	1	387	42.3	8.63	78.34	10	0	High	High	High	High	High	High	High	High
High	Master Protein	Q8IMJ0	Uncharacterized protein, isoform A OS=Drosophila melanogaster GN=CG31030 PE=1 SV=1	0	40.064	25	1.13766	0.186065	0.082065	0.150299	4757.5	5409.6	4911.6	4608.1	3921.9	5267	5674.7	5391	5335	5428.3	10	47	10	1	384	42.4	5.38	152.6	10	0	High	High	High	High	High	High	High	High
High	Master Protein	P48555	Ras-related protein Ral-a OS=Drosophila melanogaster GN=Rala PE=1 SV=2	0	50.076	40	1.22249	0.289827	0.000435049	0.0084072	3619.5	4427.1	3516.3	3750.3	3441.7	3725.8	4247.7	4538.6	4392.7	4461.8	10	30	1	1	201	22.9	7.66	98.86	10	10	High	High	High	High	High	High	High	High
High	Master Protein	Q9VHR8	Dipeptidyl peptidase 3 OS=Drosophila melanogaster GN=DppIII PE=2 SV=2	0	213.954	51	1.04058	0.0573917	0.190536	0.278542	16841.2	17517.5	16377.9	17378.4	14668.2	17317.7	17417.6	17706.2	17370.3	17617.9	41	169	40	1	786	89.1	6.43	538.95	41	0	High	High	High	High	High	High	High	High
High	Master Protein	Q9V4S8	COP9 signalosome complex subunit 7 OS=Drosophila melanogaster GN=CSN7 PE=1 SV=2	0	15.347	17	0.982318	-0.0257376	0.693035	0.757379	1068.5	1049.9	1115	1071.3	1003.2	1065.6	1048.6	1036.8	1074.3	1051.1	4	7	4	1	278	31	6.7	23.39	4	0	High	High	High	High	High	High	High	High
High	Master Protein	Q9VT61	CG8108, isoform A OS=Drosophila melanogaster GN=CG8108 PE=1 SV=1	0	52.155	15	0.812348	-0.299831	0.0927512	0.162564	3325.5	2702.2	5595.7	3239.6	3413.7	3163.8	2672.5	2732.3	2579.4	2803.1	15	34	15	1	919	102.9	6.21	83.77	15	0	High	High	High	High	High	High	High	High
High	Master Protein	A0A0B4KFR8	Z band alternatively spliced PDZ-motif protein 52, isoform L OS=Drosophila melanogaster GN=Zasp52 PE=1 SV=1	0	44.869	14	1.05374	0.07552	0.0483069	0.108274	1854.8	1955.3	1836.8	1764.8	1872.9	1905.9	1961.3	1879.5	1974.2	1949.3	12	27	12	1	897	96.2	8.46	86.67	12	0	High	High	High	High	High	High	High	High
High	Master Protein	Q8SXC2	CG6950, isoform A OS=Drosophila melanogaster GN=CG6950-RC PE=1 SV=1	0	38.583	23	1.20773	0.272297	0.000215602	0.00596527	3593	4338.7	3764.2	3644.7	3513.6	3542	4293.2	4230	4384.7	4395.2	11	35	11	1	450	51.2	7.72	106.44	11	0	High	High	High	High	High	High	High	High
High	Master Protein	Q9W147	TFIIF-interacting CTD phosphatase, isoform A OS=Drosophila melanogaster GN=Fcp1 PE=1 SV=1	0	18.518	10	0.783085	-0.352759	0.00294331	0.0230739	440.6	345.2	409.9	426	455.8	494.5	358.7	350.2	340.2	320.8	7	8	7	1	880	97.3	4.87	21.51	7	0	High	High	High	High	High	High	High	High
High	Master Protein	Q9VTE9	Nedd8-activating enzyme E1 regulatory subunit OS=Drosophila melanogaster GN=APP-BP1 PE=1 SV=1	0	19.744	14	0.888099	-0.171207	0.0428479	0.100492	487	432.5	482	470.9	492	572.4	430.9	427.6	446.7	434.1	7	11	7	1	524	58.7	5.33	29.6	7	0	High	High	High	High	High	High	High	High
High	Master Protein	Q7JV69	SD11922p OS=Drosophila melanogaster GN=Spn55B PE=1 SV=1	0	87.378	45	1.66389	0.734563	1.37327e-06	0.000743474	5077.7	8449.9	5159.6	5226.4	4985.4	4997.1	8226.8	8326.8	8574.8	8901	17	63	16	1	374	42.1	5.3	213.47	17	0	High	High	High	High	High	High	High	High
High	Master Protein	Q24298	DE-cadherin OS=Drosophila melanogaster GN=shg PE=1 SV=2	0	184.912	29	0.707214	-0.499782	0.0413004	0.098433	12528	8859.4	9800.1	11451.8	15650.5	13705.3	8856.6	8862.3	9023.6	8458.3	39	144	39	1	1507	169.7	4.78	522.51	39	0	High	High	High	High	High	High	High	High
High	Master Protein	Q9VFJ0	Probable cytochrome P450 313a1 OS=Drosophila melanogaster GN=Cyp313a1 PE=3 SV=2	0	58.061	32	0.802568	-0.317304	0.0190766	0.0610745	6135.2	4924.6	6828.3	6386.8	5450.7	5893.4	4932.3	4819.5	4916.9	5109.2	15	42	15	1	492	56.5	8.82	117.99	15	0	High	High	High	High	High	High	High	High
High	Master Protein	Q9W1H6	CG5597 OS=Drosophila melanogaster GN=CG5597 PE=1 SV=1	0	11.56	13	0.582411	-0.77989	0.00225948	0.0202328	378.7	220.5	300.5	367	418.5	390.8	228.5	203.4	237.5	212.8	2	5	2	1	260	29.6	4.65	23.78	2	0	High	High	High	High	High	High	High	High
High	Master Protein	Q0E8G6	CG3689, isoform C OS=Drosophila melanogaster GN=CG3689 PE=1 SV=1	0	15.326	19	0.854701	-0.226509	0.00214058	0.0195494	394.1	336.9	386	375.8	413.5	402.4	354.6	329.1	344.8	323	4	7	4	1	237	26.9	8.85	21.71	4	0	High	High	High	High	High	High	High	High
High	Master Protein	P22817	Insulin-degrading enzyme OS=Drosophila melanogaster GN=Ide PE=1 SV=4	0	66.426	19	1.08696	0.120294	0.0850233	0.153173	3906.7	4244.6	3851.8	3962.3	3343.4	4063.8	4272.9	4216.4	4156.2	4291.7	19	45	19	1	990	113.6	6.27	122.04	19	0	High	High	High	High	High	High	High	High
High	Master Protein	Q9VFS2	Carotenoid isomerooxygenase OS=Drosophila melanogaster GN=ninaB PE=1 SV=1	0	36.909	16	0.812348	-0.299831	0.00326197	0.0243233	1979.5	1608.6	1993.1	2039.7	1796.9	1965.9	1619.3	1668.4	1577.5	1597.9	11	23	11	1	620	69.9	6.79	74.07	11	0	High	High	High	High	High	High	High	High
High	Master Protein	Q9W043	CG5707, isoform A OS=Drosophila melanogaster GN=BEST:HL03644 PE=2 SV=2	0	10.261	11	1.0917	0.12658	0.0719749	0.139687	197.3	215.4	179.5	204.8	190.1	205.8	220.8	199.4	210.2	229	3	6	3	1	357	41.5	6.99	19.84	3	0	High	High	High	High	High	High	High	High
High	Master Protein	Q9VG31	Malic enzyme OS=Drosophila melanogaster GN=Men PE=1 SV=1	0	231.337	41	1.20482	0.268817	0.0172127	0.0571568	23112	27841.9	24104.2	25160.1	20147.6	22160.6	28245.3	27444.3	27083	29683.3	36	172	36	1	763	84.6	6.62	677.67	36	0	High	High	High	High	High	High	High	High
High	Master Protein	P55935	40S ribosomal protein S9 OS=Drosophila melanogaster GN=RpS9 PE=1 SV=2	0	61.712	61	0.66313	-0.592636	0.0422418	0.0996003	13046.6	8650.6	19055.3	12504	13612.9	9982.3	7881.2	10012.7	7934.9	9430.8	18	64	18	1	195	22.6	10.61	193.79	18	0	High	High	High	High	High	High	High	High
High	Master Protein	A1Z814	Oxysterol-binding protein OS=Drosophila melanogaster GN=CG1513-RA PE=1 SV=2	0	19.157	8	1.11111	0.152003	0.243377	0.336438	965.7	1072.5	899	906.9	1028.2	1140.4	1070.4	1063.2	1084.8	1074.6	6	15	6	1	784	87.4	6.02	42.34	6	0	High	High	High	High	High	High	High	High
High	Master Protein	A0A0B4LF92	CG4646, isoform B OS=Drosophila melanogaster GN=CG4646 PE=4 SV=1	0	31.576	39	0.99108	-0.0129262	0.859486	0.89258	771.6	764.9	711.2	758.3	807.2	785.1	757.7	733.6	772.2	778.4	7	16	7	1	163	18.6	4.96	59.38	7	0	High	High	High	High	High	High	High	High
High	Master Protein	P32866	G protein-coupled receptor kinase 2 OS=Drosophila melanogaster GN=Gprk2 PE=1 SV=3	0	42.427	16	0.981354	-0.0271541	0.933814	0.951127	814.8	799.4	787.6	843.1	746.9	845.7	818	800.9	798	793.5	9	15	9	1	714	80.6	6.35	53.06	9	0	High	High	High	High	High	High	High	High
High	Master Protein	Q9VJ31	CG10623 protein OS=Drosophila melanogaster GN=CG10623 PE=1 SV=1	0	30.929	24	1.10865	0.148801	0.00138642	0.0149229	1951.6	2162.7	1976.6	2035.2	1926.5	1927	2163.5	2214.8	2161.9	2117.6	7	21	7	1	331	36.7	5.11	79.56	7	0	High	High	High	High	High	High	High	High
High	Master Protein	M9MSM5	Dishevelled associated activator of morphogenesis, isoform D OS=Drosophila melanogaster GN=DAAM PE=4 SV=1	0	16.489	4	0.862813	-0.212881	0.0329308	0.0848658	769.7	663.9	761.1	757	778.3	933.3	665.5	662.3	717	661.3	6	10	6	1	1463	162.2	6.83	27.97	6	0	High	High	High	High	High	High	High	High
High	Master Protein	Q9VDW6	Dystrophin, isoforms A/C/F/G/H OS=Drosophila melanogaster GN=Dys PE=1 SV=3	0	45.511	5	0.957854	-0.0621217	0.226188	0.316801	690.4	661.3	670.7	687.5	693.3	850.1	646.7	633.8	698.5	676.3	16	20	11	1	3598	410.2	5.48	57.27	16	3	High	High	High	High	High	High	High	High
High	Master Protein	Q8SYC4	RE68566p OS=Drosophila melanogaster GN=CG13893 PE=1 SV=1	0	24.854	13	1.15473	0.207561	0.0859632	0.154107	1293.3	1494.2	1275.5	1311.3	1121.7	1484.3	1494.1	1494.3	1478.1	1505.5	6	13	6	1	407	47.7	5.86	43.26	6	0	High	High	High	High	High	High	High	High
High	Master Protein	O77460	Inorganic pyrophosphatase OS=Drosophila melanogaster GN=Nurf-38 PE=1 SV=3	0	98.177	48	0.974659	-0.0370307	0.851154	0.885152	10771.6	10496.3	10982.9	11528.7	10564.4	9498.2	11039.3	10717	10280.1	10070.6	15	82	15	1	338	37.9	7.01	304.01	15	0	High	High	High	High	High	High	High	High
High	Master Protein	Q9VCH5	Nucleoporin 98-96kD, isoform A OS=Drosophila melanogaster GN=Nup98-96 PE=1 SV=3	0	47.386	7	0.970874	-0.0426443	0.459937	0.546963	1049.9	1018.9	1012.6	972	1139.9	1088.5	1061.4	1007	1030.9	973.6	11	25	11	1	1960	210	6.52	84.98	11	0	High	High	High	High	High	High	High	High
High	Master Protein	Q9W486	LD13361p OS=Drosophila melanogaster GN=CG32758 PE=1 SV=2	0	22.639	14	0.884956	-0.176323	0.0059998	0.0321103	895.3	792	897.7	892.9	859.5	945.9	786.1	799.8	785.3	798	7	12	7	1	531	59.3	5.87	36.29	7	0	High	High	High	High	High	High	High	High
High	Master Protein	P20477	Glutamine synthetase 1, mitochondrial OS=Drosophila melanogaster GN=Gs1 PE=2 SV=3	0	111.525	42	1.90476	0.929611	2.67842e-07	0.000512043	10971.5	20881.8	11141.6	10804.1	11340.4	10671.9	22019.9	20178.5	20930.6	20833.1	15	106	15	1	399	44.4	6.46	428.49	15	0	High	High	High	High	High	High	High	High
High	Master Protein	Q7K519	GH16429p OS=Drosophila melanogaster GN=RagC-D PE=1 SV=1	0	37.345	25	1.00503	0.00723157	0.793749	0.839426	2432.1	2443.4	2456.6	3133.6	2122.3	2407.9	2392.9	2399.6	2507.3	2488.1	9	22	9	1	385	43.9	4.83	75.14	9	0	High	High	High	High	High	High	High	High
High	Master Protein	Q9XYZ5	DNA damage-binding protein 1 OS=Drosophila melanogaster GN=pic PE=1 SV=1	0	57.185	18	1.06838	0.0954196	0.0584346	0.12266	2809.2	3000.2	2785.4	2833.2	2699	3014.6	3017.4	2983.2	3129	2968.6	20	32	20	1	1140	126	5.36	92.44	20	0	High	High	High	High	High	High	High	High
High	Master Protein	Q9VVJ7	CG7484 OS=Drosophila melanogaster GN=CG7484 PE=1 SV=2	0	48.851	66	1.14416	0.194295	0.0134405	0.0503844	1929.4	2207.9	1872.3	1794.6	2038.3	1988.2	2204.6	2233.4	2211.2	2107.7	10	24	10	1	178	19.9	5.66	91.88	10	0	High	High	High	High	High	High	High	High
High	Master Protein	Q9VZM5	GPI mannosyltransferase 3 OS=Drosophila melanogaster GN=CG12006 PE=2 SV=2	0	12.226	6	0.790514	-0.339137	0.0588724	0.123234	2144.1	1694.7	2399.1	2179.3	1720.5	2109.5	1665.6	1741.5	1678.2	1711.4	5	11	5	1	561	65	7.9	27.59	5	0	High	High	High	High	High	High	High	High
High	Master Protein	Q9VNR6	Lethal (3) 04053 OS=Drosophila melanogaster GN=l(3)04053 PE=1 SV=1	0	9.839	8	0.674309	-0.568519	0.00692786	0.0347	341.4	230.2	287.7	315.3	380.7	369.8	237	219.5	243.9	223.7	3	4	3	1	585	61.2	6.19	10.57	3	0	High	High	High	High	High	High	High	High
High	Master Protein	Q9W5X1	CG9572, isoform A OS=Drosophila melanogaster GN=CG9572-RA PE=2 SV=1	0	81.375	41	0.809061	-0.305679	0.0676536	0.134518	4647.5	3761.6	3925.1	4146.1	5681	5209.5	3689.8	3380.2	3834.7	3848.4	14	54	14	1	441	46.8	7.24	199.43	14	0	High	High	High	High	High	High	High	High
High	Master Protein	P08144	Alpha-amylase A OS=Drosophila melanogaster GN=Amy-p PE=2 SV=1	0	93.174	38	1.07296	0.101598	0.630151	0.701123	7156.9	7675.4	6673.5	8649.8	6998.3	7319	8942.6	7464.8	7892	6648.8	17	65	17	1	494	53.7	5.8	229.13	17	0	High	High	High	High	High	High	High	High
High	Master Protein	A0A0B4KF86	Autophagy-related 9, isoform B OS=Drosophila melanogaster GN=Atg9 PE=1 SV=1	0	23.847	10	0.971817	-0.041243	0.212099	0.302061	565.5	549.4	563.7	589.3	532	567.3	547.7	551.2	521.3	552	7	12	7	1	852	96.3	6.67	33.41	7	0	High	High	High	High	High	High	High	High
High	Master Protein	A0A0B4KI24	Nucleoplasmin, isoform B OS=Drosophila melanogaster GN=Nlp PE=4 SV=1	0	50.215	35	0.442087	-1.1776	0.0141896	0.0518993	11536	5100.2	7683.4	9636.4	14705.1	13809.9	5168.8	5032.5	5277.3	4879.5	6	46	6	1	152	17	4.61	177.35	6	0	High	High	High	High	High	High	High	High
High	Master Protein	Q9V7U0	Pro-resilin OS=Drosophila melanogaster GN=resilin PE=1 SV=1	0	43.508	15	0.273149	-1.87224	0.00596174	0.032099	2250.7	614.8	2956.5	1499.3	3128.8	1713.4	578.5	602.5	627.8	627.3	6	27	6	1	620	58.6	5.54	124.62	6	0	High	High	High	High	High	High	High	High
High	Master Protein	P45888	Actin-related protein 2 OS=Drosophila melanogaster GN=Arp2 PE=2 SV=3	0	36.378	19	1.00604	0.00868224	0.384625	0.479615	691.7	695.5	710.3	699.3	587.6	684.2	741.1	693.7	671.5	697.3	6	20	6	1	399	45.3	6.02	63.96	6	0	High	High	High	High	High	High	High	High
High	Master Protein	M9PCW8	Piezo-type mechanosensitive ion channel component OS=Drosophila melanogaster GN=Piezo PE=1 SV=2	0	50.433	7	0.95057	-0.0731347	0.379769	0.474902	1023.7	973	1051.8	996.3	924.8	1106.1	982.3	959.8	1005.3	963.8	15	27	15	1	2838	319.7	8.1	84.02	15	0	High	High	High	High	High	High	High	High
High	Master Protein	Q9VTY2	Uncharacterized protein, isoform A OS=Drosophila melanogaster GN=CG10638 PE=1 SV=1	0	65.704	53	1.23457	0.304006	5.08217e-05	0.00315358	4589.1	5663.9	4568.6	4695.5	4609.7	4383.3	5733.5	5767.2	5595.1	5413.5	16	50	16	1	317	35.8	6.11	177.56	16	0	High	High	High	High	High	High	High	High
High	Master Protein	A8DYJ6	Uncharacterized protein, isoform B OS=Drosophila melanogaster GN=CG12484 PE=4 SV=2	0	92.789	19	1.20482	0.268817	0.0135383	0.050467	4260.2	5132.4	4197	4324.3	3766.7	4646.9	4855.2	5374.9	5255.9	5011.7	20	53	20	1	1201	129.1	6.37	174.82	20	0	High	High	High	High	High	High	High	High
High	Master Protein	Q9W2D6	Mitochondrial import inner membrane translocase subunit Tim10 OS=Drosophila melanogaster GN=Tim10 PE=3 SV=1	0	10.547	33	0.724638	-0.464668	0.0309991	0.0823056	5456.8	3953.2	4486.5	5311	6838.8	5606.6	3893.4	3847.8	4137.8	4014	4	15	4	1	92	10.6	6.52	42.94	4	0	High	High	High	High	High	High	High	High
High	Master Protein	P02574	Actin, larval muscle OS=Drosophila melanogaster GN=Act79B PE=1 SV=2	0	169.291	57	1.10497	0.14401	0.393244	0.487789	92.4	102	76	83.1	102.7	113.4	149.3	83.8	108.9	95.6	19	356	1	1	376	41.8	5.48	1265.31	19	0	High	High	High	High	High	High	High	High
High	Master Protein	Q9VBP9	Nuclear protein localization protein 4 homolog OS=Drosophila melanogaster GN=Npl4 PE=1 SV=3	0	25.455	11	1.12108	0.164884	0.000134818	0.00493104	1832.7	2053.8	1841.6	1857.3	1773.3	1823.9	2083.5	2043.9	2012.2	2063.7	8	15	8	1	652	73.3	7.24	44.96	8	0	High	High	High	High	High	High	High	High
High	Master Protein	Q9W3C3	CG2004, isoform A OS=Drosophila melanogaster GN=CG2004 PE=1 SV=1	0	72.138	35	1.1919	0.253257	0.0093476	0.0397531	7814.8	9315.7	8038	7988.4	6819.5	7645.1	9480.5	9153.7	9027.8	9519.3	16	61	16	1	425	48.3	5.21	209.65	16	0	High	High	High	High	High	High	High	High
High	Master Protein	Q8MLS2	Ribose-5-phosphate isomerase, isoform B OS=Drosophila melanogaster GN=Rpi PE=1 SV=3	0	51.466	43	0.957854	-0.0621217	0.294087	0.391524	1616.5	1549.1	1633.6	1773.9	1505.7	1599.6	1524.8	1531.1	1601.5	1567.2	9	31	9	1	241	26.5	5.88	105.04	9	0	High	High	High	High	High	High	High	High
High	Master Protein	P12370	cAMP-dependent protein kinase catalytic subunit OS=Drosophila melanogaster GN=Pka-C1 PE=1 SV=3	0	92.058	42	1.34048	0.422752	0.00584123	0.0317081	4602.1	6165.7	4603.1	4601.2	3800.5	4889.1	6425.6	6171.7	5766.9	6159.7	18	50	18	1	353	40.8	8.69	172.84	18	0	High	High	High	High	High	High	High	High
High	Master Protein	Q8IPU3	CG4365, isoform C OS=Drosophila melanogaster GN=tzn PE=1 SV=1	0	88.605	49	0.888889	-0.169925	0.0843177	0.152378	5854.8	5202.7	5242.7	5786.9	6736.5	5923.6	5230.3	5175.2	5344.7	5001.9	16	61	16	1	348	38.8	7.58	225.6	16	0	High	High	High	High	High	High	High	High
High	Master Protein	Q8T0D3	Dek, isoform B OS=Drosophila melanogaster GN=Dek PE=1 SV=1	0	126.19	30	0.686342	-0.543001	0.0479579	0.107758	13207.8	9062.4	10144.1	11433.7	16327.1	15257.2	9149.3	8976.2	9367.3	8732.1	25	89	25	1	669	72.5	4.88	335.1	25	0	High	High	High	High	High	High	High	High
High	Master Protein	Q9V3T9	NADPH:adrenodoxin oxidoreductase, mitochondrial OS=Drosophila melanogaster GN=dare PE=2 SV=1	0	27.625	16	1.49254	0.577767	0.000330453	0.00750829	834.9	1246.7	813.1	810	857.3	951.9	1248	1314.6	1144.6	1245.4	6	11	6	1	466	51.3	8.38	37.99	6	0	High	High	High	High	High	High	High	High
High	Master Protein	Q2PDT4	Paxillin, isoform F OS=Drosophila melanogaster GN=Pax PE=1 SV=1	0	21.286	15	0.707214	-0.499782	0.0542288	0.116875	1318.8	932.9	943.8	1272.1	1442.1	1367.2	937.3	928.5	939.1	907.4	6	12	6	1	581	64.7	6.96	46.79	6	0	High	High	High	High	High	High	High	High
High	Master Protein	Q8IQV1	PAPS synthetase, isoform D OS=Drosophila melanogaster GN=Papss PE=1 SV=1	0	24.664	15	0.931099	-0.102994	0.0049437	0.0291566	710.7	661.5	719.9	699.3	701.5	721.3	666.6	682.8	656.5	643.3	9	14	9	1	657	74	7.08	33.59	9	0	High	High	High	High	High	High	High	High
High	Master Protein	P25171	Regulator of chromosome condensation OS=Drosophila melanogaster GN=Rcc1 PE=1 SV=2	0	57.385	25	0.948767	-0.0758749	0.256624	0.350997	1655.6	1571.3	2258.6	1635.7	1675.6	1530.5	1545.2	1597.8	1473.1	1604.3	13	28	13	1	547	58.8	7.94	94.57	13	0	High	High	High	High	High	High	High	High
High	Master Protein	X2JDD7	Tiggrin, isoform B OS=Drosophila melanogaster GN=Tig PE=1 SV=1	0	66.162	9	0.894454	-0.16092	5.15948e-06	0.000943556	2274.8	2034.9	2301.3	2260.3	2256.9	2289.5	2031.2	2013.7	2066.3	2038.6	23	40	22	1	2188	257.3	5.96	106.28	23	1	High	High	High	High	High	High	High	High
High	Master Protein	A1ZAZ2	Sarcosine dehydrogenase OS=Drosophila melanogaster GN=Sardh PE=1 SV=1	0	126.787	32	1.51057	0.595097	4.64432e-06	0.000917897	8937.4	13504.5	9075.5	8801.5	8418	9179.7	13750.3	13263.1	13109.7	13930.1	30	96	30	1	894	99	7.02	321.72	30	0	High	High	High	High	High	High	High	High
High	Master Protein	A1ZBM2	Tubulin-binding cofactor B OS=Drosophila melanogaster GN=TBCB PE=1 SV=1	0	28.257	31	0.968054	-0.0468403	0.614274	0.688634	1875.4	1816.2	1671.1	1790.1	2094.1	1964.7	1834.2	1798.3	1892.4	1757.4	9	19	9	1	244	27	5.19	56.8	9	0	High	High	High	High	High	High	High	High
High	Master Protein	Q9VZI1	Transgelin OS=Drosophila melanogaster GN=Chd64 PE=1 SV=2	0	133.023	84	1.1534	0.205896	0.0233723	0.0692396	15767.2	18180.3	13860.7	15809.9	16765.5	15724.6	18320.5	18734.2	18041.2	17588.7	16	84	16	1	188	20.6	8.43	353.15	16	0	High	High	High	High	High	High	High	High
High	Master Protein	Q8IRR0	CG3566, isoform B OS=Drosophila melanogaster GN=CG3566 PE=1 SV=3	0	58.268	69	1.51515	0.599462	2.95225e-05	0.00229463	5258.4	7963.7	5265.7	5251	5375.9	5239.7	7808.5	8121.9	7659.7	8202.8	12	43	12	1	117	12.9	8.66	167.22	12	0	High	High	High	High	High	High	High	High
High	Master Protein	Q9W1I8	LD03592p OS=Drosophila melanogaster GN=Snap29 PE=1 SV=1	0	33.214	32	0.744602	-0.425459	0.00193214	0.0183382	3013.5	2244.1	2763.4	2945.9	3296.1	3082.7	2306.9	2196.5	2292.8	2178.2	9	29	9	1	284	31.6	5.17	81.12	9	0	High	High	High	High	High	High	High	High
High	Master Protein	E1JJE6	Uncharacterized protein, isoform C OS=Drosophila melanogaster GN=CG42492 PE=1 SV=1	0	149.481	22	1.2285	0.296899	0.0162075	0.0561311	18563.9	22808	18814.7	18316.4	15427.4	19274.2	22593.2	22479.2	23114.4	23024.8	26	150	2	1	991	108.8	7.9	494.02	26	28	High	High	High	High	High	High	High	High
High	Master Protein	E1JHE4	Fatty acid (Long chain) transport protein, isoform F OS=Drosophila melanogaster GN=Fatp PE=1 SV=3	0	229.033	54	1.03199	0.0454314	0.315875	0.41026	18337.7	18933.9	18819.9	19198.7	15367.1	17867.8	18123.8	19000.5	18867.6	19516.6	36	155	36	1	746	84.4	9.29	616.46	36	0	High	High	High	High	High	High	High	High
High	Master Protein	A1ZBK7	Crammer OS=Drosophila melanogaster GN=cer PE=1 SV=1	0	32.378	58	0.70028	-0.513996	0.0727993	0.140792	3933.3	2754.9	2841.9	3512.3	4984.5	4404.7	2842.5	2690	2821.4	2659.6	6	32	6	1	79	9.5	5.96	97.89	6	0	High	High	High	High	High	High	High	High
High	Master Protein	Q9V9U3	CG1910, isoform A OS=Drosophila melanogaster GN=CG1910 PE=1 SV=1	0	80.872	38	0.681663	-0.552869	8.0115e-05	0.00366289	3901.5	2658.9	3909	3894	3636.7	4034.6	2744.9	2627.6	2677	2640.9	15	52	15	1	489	51.6	4.56	202.45	15	0	High	High	High	High	High	High	High	High
High	Master Protein	Q7JW12	Thioredoxin-related transmembrane protein 2 homolog OS=Drosophila melanogaster GN=CG11007 PE=2 SV=1	0	14.367	14	0.855432	-0.225275	0.0727067	0.140685	1052.5	900.4	1033.8	1071.5	884.7	1092.3	865.2	919.5	913.6	887.4	4	7	4	1	271	31.3	8.95	22.76	4	0	High	High	High	High	High	High	High	High
High	Master Protein	Q76NR6	Regucalcin, isoform D OS=Drosophila melanogaster GN=regucalcin PE=1 SV=1	0	155.465	72	1.06157	0.086201	0.0809767	0.148705	18588.6	19741.6	18266.9	19634.6	18916	16806.2	21095	19942.3	19542.9	19433.4	20	123	20	1	319	35.3	6.39	506.07	20	0	High	High	High	High	High	High	High	High
High	Master Protein	Q9V9E3	Presequence protease, mitochondrial OS=Drosophila melanogaster GN=CG3107 PE=2 SV=2	0	128.455	29	1.08108	0.112475	0.134937	0.215572	8597	9298.4	8562.3	8631.7	8054.7	9522.7	9323.9	9481.2	9149.1	9273	31	91	31	1	1034	119.2	6.81	312.55	31	0	High	High	High	High	High	High	High	High
High	Master Protein	M9NDS5	CG7766, isoform H OS=Drosophila melanogaster GN=CG7766 PE=1 SV=1	0	27.923	9	1.11607	0.158429	0.04405	0.102415	693.2	773.9	699	687.5	657.2	762.7	772.6	788	775.3	769.7	9	12	9	1	1358	151.5	6.19	30.45	9	0	High	High	High	High	High	High	High	High
High	Master Protein	M9PF20	Trailer hitch, isoform H OS=Drosophila melanogaster GN=tral PE=1 SV=1	0	79.896	23	0.971817	-0.041243	0.304239	0.398738	1635.7	1589.5	2033.3	1712.5	1544.3	1562.3	1628.7	1652.4	1551.2	1450.6	13	63	13	1	657	69.8	9.48	143.02	13	0	High	High	High	High	High	High	High	High
High	Master Protein	Q9VXI1	CG9914, isoform A OS=Drosophila melanogaster GN=CG9914 PE=1 SV=2	0	175.141	71	1.03842	0.0543923	0.284983	0.381503	14191.2	14735.8	14125.2	14327.5	14257.5	12395.6	14940.9	14738.3	13469.6	14733.3	19	139	19	1	315	34.8	7.81	539.94	19	0	High	High	High	High	High	High	High	High
High	Master Protein	Q9VTB4	NADH dehydrogenase (Ubiquinone) 13 kDa B subunit OS=Drosophila melanogaster GN=ND-13B PE=1 SV=2	0	36.173	68	1.05932	0.0831412	0.30268	0.397947	3276.5	3471.1	3361.8	3193.4	3666.8	2994.8	3492.9	3559.5	3403.7	3449.5	10	35	10	1	124	13.8	9.39	97.99	10	0	High	High	High	High	High	High	High	High
High	Master Protein	Q9Y119	BcDNA.GH08860 OS=Drosophila melanogaster GN=Tps1 PE=1 SV=1	0	233.618	61	1.10011	0.137648	0.112528	0.187165	25779.5	28345.3	25515.7	28144.3	21434.7	26045.9	28856.7	27842.9	27462	30074.3	49	190	48	1	809	91.1	6.86	669.03	49	1	High	High	High	High	High	High	High	High
High	Master Protein	P48605	T-complex protein 1 subunit gamma OS=Drosophila melanogaster GN=Cctgamma PE=2 SV=2	0	118.053	46	0.984252	-0.0229004	0.610721	0.685097	6470	6365.7	6780.3	6697.2	6220	6250.6	6404.8	6538.9	6326.8	6318.3	25	78	25	1	544	59.4	6.8	285.64	25	0	High	High	High	High	High	High	High	High
High	Master Protein	Q9VTZ4	LD02044p OS=Drosophila melanogaster GN=nst PE=1 SV=1	0	12.8	7	0.875657	-0.191563	0.0360278	0.0895085	702	614.5	732	673.2	639.9	735.4	608.2	623.1	612.6	616.4	3	7	3	1	549	60.5	6.29	24.01	3	0	High	High	High	High	High	High	High	High
High	Master Protein	A4V4W0	RH38069p1 OS=Drosophila melanogaster GN=stnA PE=1 SV=1	0	99.006	27	0.763942	-0.388465	0.0529332	0.115053	6175.5	4718.1	5258	5385.2	7081.9	7481.7	4899.2	4651.6	4785.5	4519.4	27	63	27	1	850	93.1	4.56	193.5	27	0	High	High	High	High	High	High	High	High
High	Master Protein	Q9VDC0	CG3301, isoform A OS=Drosophila melanogaster GN=CG3301 PE=1 SV=1	0	50.914	50	1.15607	0.209228	0.000161408	0.00521655	2640.9	3054.1	2673.3	2608.9	2694.4	2589.2	3056.2	3052	2956.3	3148.5	10	39	10	1	250	27.2	7.34	139.96	10	0	High	High	High	High	High	High	High	High
High	Master Protein	Q9VAY3	Mitoferrin OS=Drosophila melanogaster GN=mfrn PE=2 SV=1	0	19.223	13	0.943396	-0.0840643	0.0594904	0.124171	672	634.1	656.7	657.1	687.2	738.6	625.8	642.6	644.4	617.8	5	10	5	1	379	41.8	8.75	32.34	5	0	High	High	High	High	High	High	High	High
High	Master Protein	A1Z8W8	Gartenzwerg, isoform B OS=Drosophila melanogaster GN=garz PE=1 SV=1	0	27.475	5	0.954198	-0.0676387	0.839716	0.877029	372.9	356	374.4	371.4	311.7	398	355.4	351.3	369.7	356.5	8	12	8	1	1983	220.5	5.4	32.42	8	0	High	High	High	High	High	High	High	High
High	Master Protein	Q9U6R9	GH13039p OS=Drosophila melanogaster GN=gammaSnap1 PE=1 SV=1	0	114.776	54	1.25945	0.332789	9.78322e-05	0.00403047	6562.3	8264.8	6794.7	6426.1	6292.7	6701.4	8598	8380.5	8150.7	7908.6	20	87	20	1	302	33.7	5.33	335.18	20	0	High	High	High	High	High	High	High	High
High	Master Protein	Q9VX98	Density-regulated protein homolog OS=Drosophila melanogaster GN=DENR PE=1 SV=3	0	15.846	14	0.696379	-0.522056	0.000896729	0.0124512	307.2	213.9	304	365.4	310.4	304.1	213.3	199.6	214.5	218.5	3	5	3	1	189	21.3	5.14	21.51	3	0	High	High	High	High	High	High	High	High
High	Master Protein	Q9VX14	RH64870p OS=Drosophila melanogaster GN=Ucp4A PE=1 SV=1	0	11.083	14	1.38889	0.473931	0.000985634	0.012871	129.2	179.5	125	134.7	113.7	133.5	179.7	174.6	189.5	179.3	3	3	3	1	340	37.1	9.52	12.27	3	0	High	High	High	High	High	High	High	High
High	Master Protein	Q9VZ01	RH44935p OS=Drosophila melanogaster GN=CG11752 PE=1 SV=1	0	27.487	27	0.698324	-0.518031	0.0316491	0.0832066	5470.9	3820.8	4309.9	5553.7	6702.5	5389.2	3815.5	3790.5	4034.9	3826.1	3	32	3	1	109	10.9	9.61	115.13	3	0	High	High	High	High	High	High	High	High
High	Master Protein	Q9VVA6	Nuclear migration protein NudC OS=Drosophila melanogaster GN=nudC PE=1 SV=2	0	30.931	29	1.0929	0.128156	0.0104032	0.0421639	1197.4	1309.2	1193.2	1201.7	1255.8	1144.8	1310.9	1346	1278.9	1307.5	8	18	8	1	332	37.8	5.64	61.64	8	0	High	High	High	High	High	High	High	High
High	Master Protein	P07486	Glyceraldehyde-3-phosphate dehydrogenase 1 OS=Drosophila melanogaster GN=Gapdh1 PE=2 SV=2	0	117.42	46	0.974659	-0.0370307	0.725739	0.781929	6551.3	6385.4	7013.7	6119.3	7326.9	5472.1	6435.7	6553.9	5776.7	6335.6	18	110	4	1	332	35.3	8.18	404.2	18	0	High	High	High	High	High	High	High	High
High	Master Protein	Q9V9U4	Deoxyhypusine hydroxylase OS=Drosophila melanogaster GN=nero PE=2 SV=1	0	13.715	14	0.937207	-0.0935602	0.048902	0.108868	180.6	169.2	173.2	192	176.2	185	168.7	169.8	175.2	161	3	6	3	1	302	33.5	4.73	21.57	3	0	High	High	High	High	High	High	High	High
High	Master Protein	Q9V455	Importin subunit alpha OS=Drosophila melanogaster GN=Kap-alpha3 PE=1 SV=1	0	63.164	28	0.986193	-0.0200577	0.476831	0.563213	3661.7	3610.2	4020.5	3792.9	3486.5	3535.1	3672.3	3633.6	3587	3520	14	44	14	1	514	57	5.26	155.16	14	0	High	High	High	High	High	High	High	High
High	Master Protein	Q8IMT3	IP12392p OS=Drosophila melanogaster GN=CG31436 PE=2 SV=1	0	14.493	14	1.25156	0.323733	0.0172108	0.0571568	161.1	201.6	158.8	180	141.5	163.4	193.2	203.7	199.5	204.8	5	10	5	1	420	49.6	5.92	18.89	5	0	High	High	High	High	High	High	High	High
High	Master Protein	Q9VHB8	CG8199 OS=Drosophila melanogaster GN=CG8199 PE=1 SV=1	0	44.237	22	0.976562	-0.0342157	0.242351	0.335329	1286.5	1256.8	1297.5	1296.1	1276.9	1244	1262.2	1204.1	1285.4	1251.3	8	27	8	1	439	49.7	6.65	90.8	8	0	High	High	High	High	High	High	High	High
High	Master Protein	Q9VY15	FI17948p1 OS=Drosophila melanogaster GN=CG14411-RA PE=2 SV=1	0	11.543	6	1.07643	0.106249	0.0216437	0.0659404	816.3	878.8	817.4	815.1	767.9	838.1	837	871.9	889.1	885.7	5	7	5	1	843	93.9	7.18	18.97	5	0	High	High	High	High	High	High	High	High
High	Master Protein	M9NH46	Mind-meld, isoform E OS=Drosophila melanogaster GN=mmd PE=4 SV=1	0	92.186	20	1.25156	0.323733	0.0200823	0.0629502	4364.5	5460.1	4401.2	4328.2	3982	5033.3	5406.9	5582.2	5513.9	5389.6	23	57	23	1	1192	130.8	6.52	163.56	23	0	High	High	High	High	High	High	High	High
High	Master Protein	Q7PLT4	Tim17b, isoform A OS=Drosophila melanogaster GN=Tim17b PE=1 SV=1	0	14.784	29	0.896057	-0.158337	0.0365178	0.0903964	371.7	333.2	418.5	347.7	366.8	376.7	314.1	343.6	343.8	323.1	5	8	5	1	173	18.2	8.18	23.14	5	0	High	High	High	High	High	High	High	High
High	Master Protein	P45889	Actin-related protein 1 OS=Drosophila melanogaster GN=Arp1 PE=2 SV=2	0	55.773	37	1.11235	0.153607	0.0275386	0.0771905	3618.4	4025.7	3710.5	3749.7	3220.8	3528.5	4045.6	4172	3893.4	4005.9	15	43	14	1	376	42.7	7.3	149.74	15	1	High	High	High	High	High	High	High	High
High	Master Protein	M9PI82	Mo25, isoform B OS=Drosophila melanogaster GN=Mo25 PE=4 SV=1	0	84.765	43	1.16686	0.222633	0.00996314	0.0409111	6351	7412.7	6362.9	6409.4	5542.8	6339.2	7315.2	7543.5	7232.2	7511.5	20	70	20	1	339	39.4	7.25	212.63	20	0	High	High	High	High	High	High	High	High
High	Master Protein	Q9VBV5	Nucleotide exchange factor SIL1 OS=Drosophila melanogaster GN=CG10420 PE=2 SV=1	0	9.662	7	1.00908	0.013043	0.510846	0.594217	191.4	193	190.8	160.6	191.9	207.3	185	195	210.2	191	3	6	3	1	429	47.9	5.33	17.65	3	0	High	High	High	High	High	High	High	High
High	Master Protein	P54397	39 kDa FK506-binding nuclear protein OS=Drosophila melanogaster GN=FK506-bp1 PE=1 SV=2	0	16.395	15	0.881057	-0.182692	0.0575245	0.121089	1299.5	1145.1	1431.7	1193.3	1358.1	1243.4	1217.4	1150.4	1139.8	1126.4	7	13	7	1	357	39.3	4.79	35.39	7	0	High	High	High	High	High	High	High	High
High	Master Protein	Q9VMI2	GEO08832p1 OS=Drosophila melanogaster GN=CG13994 PE=2 SV=1	0	14.256	34	0.53135	-0.912267	0.000917009	0.0125177	201.6	107.2	154.3	200.3	204	202.9	101.8	100.3	120.1	112.7	3	7	3	1	163	18	6.44	33.94	3	0	High	High	High	High	High	High	High	High
High	Master Protein	Q9VK11	GH15921p OS=Drosophila melanogaster GN=CG16820 PE=2 SV=2	0	29.923	23	0.835422	-0.259423	0.00481828	0.0288715	1429.8	1194.6	1586.5	1449	1389.3	1410.8	1167.1	1200.5	1188.8	1209.6	6	11	6	1	309	33.3	6.11	39.13	6	0	High	High	High	High	High	High	High	High
High	Master Protein	Q9VJ86	Bicoid stability factor OS=Drosophila melanogaster GN=bsf PE=1 SV=2	0	182.775	34	0.91659	-0.125651	0.0634248	0.129095	11509.6	10552.3	11452.1	11743.4	10543.6	11567.5	10652.3	10492.6	10570.6	10534	51	110	50	1	1412	157.2	7.14	316.45	51	1	High	High	High	High	High	High	High	High
High	Master Protein	Q7KMJ6	BcDNA.GH11110 OS=Drosophila melanogaster GN=nito PE=1 SV=1	0	11.629	8	0.983284	-0.0243197	0.441555	0.530659	881.6	867	921.9	871.7	816.3	891.5	869.7	867.2	805.1	866.8	6	6	6	1	793	89	9.38	15.72	6	0	High	High	High	High	High	High	High	High
High	Master Protein	Q04047	Protein no-on-transient A OS=Drosophila melanogaster GN=nonA PE=1 SV=2	0	95.495	41	0.919118	-0.121679	0.151168	0.234573	3847.4	3535.5	5472.7	3860.9	3806.2	3833.9	3703	3643.3	3430.9	3377.7	24	73	24	1	700	76.9	9.35	262.22	24	0	High	High	High	High	High	High	High	High
High	Master Protein	Q7KV94	GH04180p OS=Drosophila melanogaster GN=CG16758 PE=1 SV=1	0	23.459	20	1.34048	0.422752	0.00364867	0.0255441	1009.1	1351.9	884.3	1019	999.3	1114.9	1430.4	1312.6	1312.1	1392.5	6	18	6	1	353	38.3	6.7	59.72	6	0	High	High	High	High	High	High	High	High
High	Master Protein	Q7KTA1	HL01444p OS=Drosophila melanogaster GN=NimB2 PE=2 SV=1	0	10.49	9	0.853971	-0.227741	0.0636496	0.129405	1126.7	962.5	1003.3	1143.9	1136.7	1116.8	1078	930.3	995.7	871.5	4	10	4	1	421	45.7	7.72	23.32	4	0	High	High	High	High	High	High	High	High
High	Master Protein	Q9U6A0	Sodium/potassium/calcium exchanger Nckx30C OS=Drosophila melanogaster GN=Nckx30C PE=2 SV=4	0	17.499	7	1.12613	0.171368	0.0281641	0.0777584	355.3	400	365.6	346.7	305.2	364.1	414.2	386.2	380.7	424.3	4	5	4	1	881	95.1	8.54	24	4	0	High	High	High	High	High	High	High	High
High	Master Protein	Q7KSD3	Frayed, isoform A OS=Drosophila melanogaster GN=fray PE=1 SV=1	0	41.233	23	1.10619	0.145605	0.172513	0.259359	2538.7	2807.3	2556.4	2419.3	2521	2946.7	2773.4	2841.6	2888.9	2739.1	10	28	10	1	552	60.3	6	103.85	10	0	High	High	High	High	High	High	High	High
High	Master Protein	Q9VFV9	DnaJ-like-2, isoform A OS=Drosophila melanogaster GN=Droj2 PE=1 SV=1	0	154.576	55	0.988142	-0.0172093	0.904004	0.927126	9437.3	9322.1	10605.3	8742.8	10187	8197	10435.8	9779.5	8886.2	8859	26	104	26	1	403	45.2	6.48	390.58	26	0	High	High	High	High	High	High	High	High
High	Master Protein	A1ZAN6	Rho guanine nucleotide exchange factor 2, isoform D OS=Drosophila melanogaster GN=RhoGEF2 PE=1 SV=1	0	19.503	3	0.864304	-0.210389	0.0116481	0.0454409	253.6	219.2	251.6	240.6	255.7	290.6	219.8	199.3	224.2	218.6	6	8	6	1	2559	280.6	6.77	23.22	6	0	High	High	High	High	High	High	High	High
High	Master Protein	P22058	Chromosomal protein D1 OS=Drosophila melanogaster GN=D1 PE=1 SV=3	0	61.664	30	0.641437	-0.640621	0.0304218	0.0812095	3495.6	2241.8	6509.2	3245.4	3543.8	3448.1	2538	2098.4	1957.2	2395	13	39	13	1	355	37	6.64	127.15	13	0	High	High	High	High	High	High	High	High
High	Master Protein	Q0E9A7	Uncharacterized protein, isoform E OS=Drosophila melanogaster GN=CG30054 PE=4 SV=3	0	50.601	15	1.23305	0.302226	0.0569209	0.1202	319	393.4	335.1	327.9	217.7	310.4	392.4	392.4	394.5	410	5	45	1	1	353	41.4	5.44	183.6	5	0	High	High	High	High	High	High	High	High
High	Master Protein	Q9W3K6	CG2258, isoform A OS=Drosophila melanogaster GN=CG2258 PE=1 SV=1	0	49.415	14	1.21951	0.286304	0.0258098	0.0740062	990.1	1207.5	1001.7	978.6	829.3	1071.9	1200.1	1201.3	1218.3	1213.7	10	21	10	1	801	89.2	5.33	74.5	10	0	High	High	High	High	High	High	High	High
High	Master Protein	Q7K2L7	GH27120p OS=Drosophila melanogaster GN=CG17765 PE=1 SV=1	0	18.599	13	1.1274	0.172994	0.0359286	0.0893571	534.7	602.7	524.2	576.7	466.4	545.4	597.6	648	597.4	607.8	2	10	2	1	199	22.5	4.86	45.35	2	0	High	High	High	High	High	High	High	High
High	Master Protein	A0A0B4KFZ1	CG4019, isoform F OS=Drosophila melanogaster GN=Eglp4 PE=1 SV=1	0	36.452	19	0.911577	-0.133564	0.599561	0.675305	2780.5	2534.6	2792.9	2768	2193.5	2935.1	2365.8	2376.8	2702.9	2757.2	6	23	6	1	297	32.4	7.94	82.34	6	0	High	High	High	High	High	High	High	High
High	Master Protein	Q9VFF0	GH01077p OS=Drosophila melanogaster GN=UQCR-C1 PE=1 SV=2	0	243.691	65	1.0395	0.0558912	0.124232	0.202059	30147.3	31339.8	30822.4	30094.6	30200.2	26828.2	31758.9	30573.8	32633.4	30926.2	32	214	32	1	470	51.8	6	910.44	32	0	High	High	High	High	High	High	High	High
High	Master Protein	Q9VE75	V-type proton ATPase subunit a OS=Drosophila melanogaster GN=Vha100-2 PE=1 SV=2	0	126.177	31	1.02249	0.0320936	0.473967	0.560985	6866.5	7020.9	6885.3	6847.8	6252.7	7260.9	6702.3	6898.8	7145.1	7236.9	26	81	26	1	834	94.8	6.68	281.2	26	0	High	High	High	High	High	High	High	High
High	Master Protein	Q9V3G7	26S proteasome non-ATPase regulatory subunit 6 OS=Drosophila melanogaster GN=Rpn7 PE=2 SV=1	0	60.446	37	1.01523	0.0218044	0.488588	0.573396	5142.3	5219.4	5289.1	5431.5	4407.4	4999.7	5100.7	5278	5197.4	5241.4	16	44	16	1	389	45.4	6.48	138.83	16	0	High	High	High	High	High	High	High	High
High	Master Protein	Q9VMB9	Cytochrome c oxidase subunit 5B, isoform A OS=Drosophila melanogaster GN=COX5B PE=1 SV=1	0	45.401	38	0.799361	-0.323082	0.0394822	0.0956193	10191.9	8147.2	8893.6	9868.9	12411.9	10525.5	8260.1	7858.1	8675.7	8035.8	7	56	7	1	120	13.6	8.69	186.9	7	0	High	High	High	High	High	High	High	High
High	Master Protein	P83097	Putative tyrosine-protein kinase Wsck OS=Drosophila melanogaster GN=Wsck PE=2 SV=2	0	56.96	25	1.02145	0.0306192	0.62085	0.693657	3179	3248.1	3159.6	3198.5	2763	3439.3	3023.7	3301.5	3355.7	3195.5	16	40	16	1	791	88.5	6.46	143.3	16	0	High	High	High	High	High	High	High	High
High	Master Protein	Q7K1C5	CG6406, isoform A OS=Drosophila melanogaster GN=CG6406 PE=1 SV=1	0	12.845	6	1.20337	0.26708	0.000815193	0.0117998	1390.6	1673.8	1394.7	1368.7	1386.5	1497.5	1718.1	1636.9	1703.7	1644.6	6	12	6	1	544	59.9	6.67	23.62	6	0	High	High	High	High	High	High	High	High
High	Master Protein	Q9VUC1	Hsc70Cb, isoform A OS=Drosophila melanogaster GN=Hsc70Cb PE=1 SV=1	0	304.096	65	1.15741	0.210897	0.0031265	0.0238965	32029.6	37050.2	33090.6	32899.4	30030.7	31182.9	36751.8	38274.4	36797.7	37304.4	56	236	56	1	804	88.4	5.43	821.8	56	0	High	High	High	High	High	High	High	High
High	Master Protein	Q7K1L4	CG8468, isoform A OS=Drosophila melanogaster GN=CG8468 PE=1 SV=1	0	17.567	10	0.899281	-0.153157	0.10287	0.174917	319.6	287.4	315.7	309.2	323.6	403.4	283.7	284.2	309.7	290.7	5	5	5	1	678	73.8	7.69	18.22	5	0	High	High	High	High	High	High	High	High
High	Master Protein	M9NE92	Glucosamine-6-phosphate isomerase OS=Drosophila melanogaster GN=Oscillin PE=3 SV=1	0	40.146	36	0.94518	-0.0813396	0.0435094	0.101599	2749.9	2600.2	2691.2	2820.6	2809.9	2630	2655.2	2615.8	2473.4	2584.7	9	26	9	1	273	30.8	6.23	85.35	9	0	High	High	High	High	High	High	High	High
High	Master Protein	Q9VNA3	GH21273p OS=Drosophila melanogaster GN=CG11999 PE=1 SV=1	0	31.5	34	0.839631	-0.252173	0.0557573	0.119108	3464.9	2908.3	3045.2	3479	4047.5	3450.9	2897.8	2918.9	3093.7	2856.7	8	25	8	1	216	23.6	6.8	86.22	8	0	High	High	High	High	High	High	High	High
High	Master Protein	Q9VF28	Actin-related protein 2/3 complex subunit 3 OS=Drosophila melanogaster GN=Arpc3A PE=1 SV=4	0	11.644	29	1.0101	0.0144996	0.450395	0.538764	1874.2	1893.4	1854.6	1894	1690.2	1932.3	1865.6	1921.7	1849.7	1922.2	5	11	5	1	177	20.2	9.07	28.09	5	0	High	High	High	High	High	High	High	High
High	Master Protein	A8DYP0	Obscurin OS=Drosophila melanogaster GN=Unc-89 PE=1 SV=1	0	23.905	2	0.865801	-0.207893	0.0404093	0.0969875	529.7	458.7	510.6	524.3	535.2	648.7	466.2	462	449.4	455.4	9	11	9	1	4218	475.4	5.85	24.01	9	0	High	High	High	High	High	High	High	High
High	Master Protein	E1JGX2	Protein-serine/threonine kinase OS=Drosophila melanogaster GN=Gprk1 PE=1 SV=1	0	77.211	27	1.31579	0.395929	0.000406437	0.00828116	1844.7	2425.7	1775.3	1916.9	1773.3	1936.7	2353.1	2459.8	2459.5	2392.4	18	41	18	1	700	80.5	6.61	129.82	18	0	High	High	High	High	High	High	High	High
High	Master Protein	Q9W4K8	CG3626 OS=Drosophila melanogaster GN=CG3626-RA PE=1 SV=3	0	51.476	18	1.14548	0.195946	0.00296637	0.023217	1331.6	1525.5	1306.9	1304.1	1356.8	1414	1502.5	1505.2	1557.3	1546.2	16	30	16	1	939	106.3	6.81	93.4	16	0	High	High	High	High	High	High	High	High
High	Master Protein	Q9VXM4	LD12946p OS=Drosophila melanogaster GN=MSBP PE=1 SV=1	0	70.613	58	0.839631	-0.252173	0.000470601	0.00887393	5087.6	4273	5270.8	4891.1	4971.5	5206.4	4145.4	4266.7	4279.3	4351.4	13	36	13	1	248	27.9	4.74	151.49	13	0	High	High	High	High	High	High	High	High
High	Master Protein	Q9VAN1	Uncharacterized protein OS=Drosophila melanogaster GN=CG14515 PE=4 SV=2	0	10.431	20	0.70922	-0.495695	0.00449552	0.0275387	157.4	111.6	137	150.6	164.5	166.2	111.7	111.6	113.7	108.8	3	7	3	1	168	18.9	8.02	22.93	3	0	High	High	High	High	High	High	High	High
High	Master Protein	Q7JVI6	Glutathione S transferase E13, isoform A OS=Drosophila melanogaster GN=GstE13 PE=1 SV=1	0	20.278	18	0.731529	-0.451013	0.000205104	0.00591487	929.9	680.4	932.2	966.5	850	927.7	724.3	696.8	660.1	664.5	4	15	4	1	226	25.8	6.61	48.2	4	0	High	High	High	High	High	High	High	High
High	Master Protein	Q8IRH1	FI19310p1 OS=Drosophila melanogaster GN=Psa PE=1 SV=1	0	167.882	34	0.897666	-0.155749	0.155042	0.238816	15331.4	13758.8	15192.6	15977	13222.4	15471.4	13947.7	13718.7	13729.1	13788.5	41	130	41	1	1075	122.7	6.34	450.03	41	0	High	High	High	High	High	High	High	High
High	Master Protein	Q8IQG9	Adenylate kinase 1, isoform B OS=Drosophila melanogaster GN=Adk1 PE=1 SV=1	0	40.575	49	1.28535	0.362158	0.000171635	0.00536915	3073.2	3950.1	3073.7	2871	3165	3072.7	4162	3967.4	3932.9	3718.4	10	42	10	1	229	25.3	7.65	121.24	10	0	High	High	High	High	High	High	High	High
High	Master Protein	A0A0B4LG91	Beta-hexosaminidase OS=Drosophila melanogaster GN=fdl PE=1 SV=1	0	23.326	9	1.0929	0.128156	0.0349328	0.0880425	2001.2	2187.4	1988.9	2160.8	1907.2	2013.7	2158.7	2271.2	2178.3	2196.5	8	16	8	1	672	77	7.06	46.73	8	0	High	High	High	High	High	High	High	High
High	Master Protein	A1Z803	CG1665 OS=Drosophila melanogaster GN=CG1665-RA PE=1 SV=1	0	43.394	28	1.13507	0.182786	0.00979556	0.0405785	3007.6	3412.7	3179.1	2957.2	3058.9	2920	3367	3495.6	3174.9	3459	10	32	10	1	340	38.1	8.54	94.29	10	0	High	High	High	High	High	High	High	High
High	Master Protein	A8JR00	Uncharacterized protein, isoform E OS=Drosophila melanogaster GN=CG34383 PE=4 SV=1	0	14.87	3	0.875657	-0.191563	0.0393476	0.0955092	418.2	366.2	413.7	373.7	427.6	422.8	387.4	365.4	367	361.1	5	8	5	1	2050	228.3	8.72	25.31	5	0	High	High	High	High	High	High	High	High
High	Master Protein	P14484	Pupal cuticle protein OS=Drosophila melanogaster GN=Pcp PE=2 SV=1	0	15.355	21	0.33761	-1.56657	0.00102215	0.0131093	8204.8	2770.2	7472.1	8155.4	11552.9	8254.5	2773.1	2684.6	2899.3	2767.4	4	22	4	1	184	20.6	6.89	77.65	4	0	High	High	High	High	High	High	High	High
High	Master Protein	P29327	40S ribosomal protein S6 OS=Drosophila melanogaster GN=RpS6 PE=1 SV=1	0	77.115	40	0.786782	-0.345964	0.00447423	0.0275004	11576.2	9107.1	13694.6	11051.7	11718.5	11435.6	8430	9072.3	9142	9723.5	15	67	15	1	248	28.4	10.74	226.27	15	0	High	High	High	High	High	High	High	High
High	Master Protein	Q9W0Y6	Transient receptor potential cation channel protein painless OS=Drosophila melanogaster GN=pain PE=1 SV=1	0	92.384	30	1.1534	0.205896	0.0190972	0.0611144	5124.3	5911.4	5038.9	5211.2	4570	5387.9	5775.8	5996.1	5919	5903.7	24	57	24	1	913	103.4	6.73	201.33	24	0	High	High	High	High	High	High	High	High
High	Master Protein	Q9VKV1	Alpha-mannosidase OS=Drosophila melanogaster GN=LManII PE=1 SV=2	0	151.212	34	0.760456	-0.395063	0.00699935	0.0349176	13386.2	10179.9	11368.7	13792.7	13263.6	13509.9	10937.9	9917.1	10449.6	9857.9	34	109	34	1	1080	122.6	5.83	364.92	34	0	High	High	High	High	High	High	High	High
High	Master Protein	Q9VDT5	Carboxypeptidase OS=Drosophila melanogaster GN=CG4572-RC PE=1 SV=1	0	45.206	26	0.774593	-0.368489	0.0039583	0.0260438	7038.1	5452.3	7505	7414.1	6681.2	6523.6	5330.3	5489	5415.8	5597.3	12	37	12	1	482	54.4	6.42	143.76	12	0	High	High	High	High	High	High	High	High
High	Master Protein	E0R983	Ced-6, isoform D OS=Drosophila melanogaster GN=ced-6 PE=1 SV=1	0	21.723	16	1.15075	0.202572	0.000143786	0.00501671	863.2	993.4	880.4	872.8	853.7	839.1	991	1013.2	957.2	995.7	7	13	7	1	533	57.9	7.94	44.07	7	0	High	High	High	High	High	High	High	High
High	Master Protein	Q7KTU2	Calcium-transporting ATPase OS=Drosophila melanogaster GN=SPoCk PE=3 SV=1	0	101.788	21	1.06045	0.0846703	0.13492	0.215572	5305.3	5623.1	5216.3	5422.4	4483.4	5395.8	5483.3	5610.6	5669.8	5635.7	21	67	21	1	1034	113.7	5.87	215.97	21	0	High	High	High	High	High	High	High	High
High	Master Protein	O18413	26S protease regulatory subunit 8 OS=Drosophila melanogaster GN=Rpt6 PE=1 SV=2	0	70.478	38	0.958773	-0.0607392	0.113518	0.188476	5120.1	4911	5349.4	5073.6	5167.1	4886.6	4987.4	4969.8	4830.7	4852.8	14	53	11	1	405	45.8	8.41	172.09	14	1	High	High	High	High	High	High	High	High
High	Master Protein	Q9W501	LD45906p OS=Drosophila melanogaster GN=temp PE=2 SV=1	0	10.743	9	0.846024	-0.24123	0.134512	0.215002	143.6	121.5	116.4	139.5	147.8	164.3	119.7	122.3	120.8	124.2	3	5	3	1	398	45.8	7.93	18.54	3	0	High	High	High	High	High	High	High	High
High	Master Protein	Q23983	Alpha-soluble NSF attachment protein OS=Drosophila melanogaster GN=alphaSnap PE=1 SV=1	0	161.056	72	1	0	0.712634	0.77071	15406.2	15401.8	13371.5	14997.5	15825.9	16368.3	15593.9	15212	15616.5	15079.9	22	134	22	1	292	33	5.45	507.39	22	0	High	High	High	High	High	High	High	High
High	Master Protein	A4UZU8	Sterile20-like kinase, isoform G OS=Drosophila melanogaster GN=Slik PE=1 SV=1	0	47.647	12	0.712758	-0.488515	0.0332298	0.085357	58.2	41.4	53.8	62.9	64.7	43	45	41.9	41	33.4	16	29	1	1	1365	155	6.65	85.01	16	0	High	High	High	High	High	High	High	High
High	Master Protein	Q9VEJ0	Peroxiredoxin 3 OS=Drosophila melanogaster GN=Prx3 PE=1 SV=2	0	116.979	54	1.16822	0.224317	0.0265209	0.0754106	14170	16560.8	15225.4	15045.8	13345.2	13222.1	16500.4	16058.2	16621.4	16625.5	18	90	18	1	234	26.4	7.49	379.52	18	0	High	High	High	High	High	High	High	High
High	Master Protein	Q9VKB2	Ced-12 OS=Drosophila melanogaster GN=Ced-12 PE=1 SV=1	0	27.514	10	1.03734	0.0528949	0.850112	0.884437	249.2	258.6	227.2	228.8	271.3	302.5	256.3	267.1	260.9	253.2	6	10	6	1	724	82.9	6.19	29.95	6	0	High	High	High	High	High	High	High	High
High	Master Protein	Q95RA9	GILT-like protein 1 OS=Drosophila melanogaster GN=GILT1 PE=2 SV=1	0	45.022	47	0.981354	-0.0271541	0.643558	0.712657	3092.2	3035.1	2999.4	3187.9	2854.8	3226.6	2915.8	3047.5	3083.2	3022.7	8	33	8	1	250	27.7	7.33	137.09	8	0	High	High	High	High	High	High	High	High
High	Master Protein	Q9VL10	AT10584p OS=Drosophila melanogaster GN=Mulk PE=1 SV=2	0	22.196	18	1.19617	0.258425	0.00554506	0.0308434	2017.1	2413.2	2015	2019.3	1828.6	2083.4	2410.5	2439.7	2415.9	2392.7	8	15	8	1	408	45.7	8.37	42.97	8	0	High	High	High	High	High	High	High	High
High	Master Protein	Q9VDY8	MIP08680p OS=Drosophila melanogaster GN=vib PE=1 SV=1	0	80.551	61	1.15875	0.212568	0.00706827	0.0351678	6777.3	7854.2	6662.3	7192.7	6272.3	6894.3	8138.1	7977.3	7503.5	7732.9	19	71	19	1	272	31.3	6.06	208.36	19	0	High	High	High	High	High	High	High	High
High	Master Protein	Q9VL01	CG5390, isoform A OS=Drosophila melanogaster GN=CG5390-RA PE=1 SV=1	0	83.209	42	0.847458	-0.238787	0.0110969	0.0439743	7605.7	6443.2	7220.6	8326.7	7988.7	7241.1	6962.3	6309.7	6579.6	5989.8	16	58	16	1	406	44.8	5.52	198.11	16	0	High	High	High	High	High	High	High	High
High	Master Protein	Q9VD02	CG7054 OS=Drosophila melanogaster GN=CG7054 PE=1 SV=1	0	36.102	47	0.809717	-0.304511	0.00971161	0.0403646	1955.4	1582.9	1870.9	2043.7	2243	1862	1593.7	1572.2	1718.4	1570.1	6	28	6	1	179	19.8	5.21	114.08	6	0	High	High	High	High	High	High	High	High
High	Master Protein	Q8SXP8	GH09868p OS=Drosophila melanogaster GN=TBPH PE=1 SV=1	0	12.119	7	0.750751	-0.413594	0.000982926	0.0128621	242.4	182	233	231.9	252.2	262.6	180.6	185	175.7	183.3	3	4	3	1	531	58	7.14	13.64	3	0	High	High	High	High	High	High	High	High
High	Master Protein	Q8MLV1	Lamin-B receptor OS=Drosophila melanogaster GN=LBR PE=1 SV=1	0	25.306	8	0.923361	-0.115033	0.0448065	0.103231	1423.4	1314.7	1483.3	1381.4	1331.2	1466.8	1323.8	1269.5	1305.7	1324.1	6	18	6	1	741	83.1	9.79	59.98	6	0	High	High	High	High	High	High	High	High
High	Master Protein	Q9VQD2	Probable cytochrome P450 309a1 OS=Drosophila melanogaster GN=Cyp309a1 PE=1 SV=4	0	32.63	19	0.914077	-0.129613	0.0429723	0.100721	2386.8	2182.3	2408.9	2364.8	2216.9	2529.2	2188.3	2120.6	2176.3	2238.5	11	19	11	1	506	57.3	7.25	54.43	11	0	High	High	High	High	High	High	High	High
High	Master Protein	P11147	Heat shock 70 kDa protein cognate 4 OS=Drosophila melanogaster GN=Hsc70-4 PE=1 SV=3	0	438.963	74	0.934579	-0.0976108	0.154484	0.238418	79018.9	73855.7	80295.7	77762.4	88678.3	73052.7	74655.7	73064.2	75816.7	72088.9	58	445	45	1	651	71.1	5.52	1667.64	58	15	High	High	High	High	High	High	High	High
High	Master Protein	E1JJ73	CG1307, isoform C OS=Drosophila melanogaster GN=CG1307 PE=1 SV=1	0	9.192	17	0.845309	-0.24245	0.00632392	0.0330151	447.7	378.4	455.8	435.2	447.3	448	408.7	373.7	359.2	383.2	3	7	3	1	186	19.9	8.9	14.66	3	0	High	High	High	High	High	High	High	High
High	Master Protein	Q9W369	Mutant tan OS=Drosophila melanogaster GN=t PE=1 SV=1	0	249.086	75	1.02987	0.0424568	0.230409	0.321177	25766.7	26530.8	22997.3	26608.2	25901.3	25632.8	26283.6	27473.6	26780.5	25608.4	25	236	25	1	387	43.7	7.14	1009.16	25	0	High	High	High	High	High	High	High	High
High	Master Protein	Q9XTL9	Glycogen phosphorylase OS=Drosophila melanogaster GN=GlyP PE=2 SV=2	0	505.546	70	0.91659	-0.125651	0.514433	0.597001	80796.9	74073.2	84525.5	88138.1	64717.7	77232.8	74564.7	73584.8	71313.5	77496.3	70	473	70	1	844	96.9	6.52	1827.22	70	0	High	High	High	High	High	High	High	High
High	Master Protein	Q8SZU6	GH08896p OS=Drosophila melanogaster GN=CG12024 PE=2 SV=1	0	21.681	14	0.956023	-0.0648829	0.700711	0.762766	790.6	755.7	767.5	712.9	829.1	814.3	839.1	761.7	749.7	713.4	5	11	5	1	292	32.5	5.99	47.05	5	0	High	High	High	High	High	High	High	High
High	Master Protein	Q9V931	General odorant-binding protein 57c OS=Drosophila melanogaster GN=Obp57c PE=2 SV=1	0	14.487	26	0.428449	-1.2228	0.0258393	0.0740062	290.6	124.5	164.6	245.3	369.6	344.3	126.9	123.5	125.5	123.6	4	9	4	1	149	17.2	4.31	28.26	4	0	High	High	High	High	High	High	High	High
High	Master Protein	A0A0B4KG35	Stretchin-Mlck, isoform U OS=Drosophila melanogaster GN=Strn-Mlck PE=1 SV=1	0	63.911	7	1.03093	0.0439433	0.720618	0.777662	3533.5	3642.4	3595.5	3472.5	3438.5	3856.2	3651.9	3632.9	3683.4	3534.4	18	38	17	1	8255	923.2	5.12	117.43	18	0	High	High	High	High	High	High	High	High
High	Master Protein	E1JIK0	Heterogeneous nuclear ribonucleoprotein at 87F, isoform C OS=Drosophila melanogaster GN=Hrb87F PE=1 SV=1	0	68.938	37	0.69979	-0.515006	0.00016576	0.00530774	4072.8	2849.6	4413.2	3939.3	4210.7	3835.7	3063.6	2926.3	2775	2699	12	36	10	1	385	39.5	9.03	153.03	12	0	High	High	High	High	High	High	High	High
High	Master Protein	Q7KVX1	Pyruvate dehydrogenase E1 component subunit alpha OS=Drosophila melanogaster GN=l(1)G0334 PE=1 SV=1	0	172.1	49	1.2987	0.37707	1.78481e-06	0.000743474	18035.8	23433.7	18288.3	17786.7	18333.7	17567.7	24149.3	23477.5	23353.4	23390	22	143	22	1	443	48.8	8.13	578.86	22	0	High	High	High	High	High	High	High	High
High	Master Protein	Q9W503	CG3091, isoform A OS=Drosophila melanogaster GN=CG3091 PE=2 SV=1	0	18.723	21	0.926784	-0.109695	0.0386727	0.0942066	1239.9	1149.6	1271.8	1208.9	1198.5	1369.4	1139.6	1171.5	1159.7	1094	7	15	7	1	303	34.6	5.3	40.99	7	0	High	High	High	High	High	High	High	High
High	Master Protein	Q9W0M7	FI04459p OS=Drosophila melanogaster GN=Sf3b3 PE=1 SV=2	0	29.187	8	0.90009	-0.151859	0.0280977	0.0777584	1038	934.3	996.7	1032.7	1043.4	1152	927.8	946.6	924.3	940.8	8	18	8	1	1227	136.5	5.47	49.48	8	0	High	High	High	High	High	High	High	High
High	Master Protein	Q960W6	Putative fatty acyl-CoA reductase CG8306 OS=Drosophila melanogaster GN=CG8306 PE=2 SV=1	0	57.609	27	1.15607	0.209228	0.0304563	0.0812095	2951.3	3411.2	3175	2970.8	2556	2931.9	3300.5	3368.1	3454.8	3549.1	13	40	12	1	516	58.4	9.32	132.9	13	1	High	High	High	High	High	High	High	High
High	Master Protein	Q9VR47	FI04465p OS=Drosophila melanogaster GN=hoe1 PE=1 SV=2	0	95.746	23	1.10254	0.140826	0.0807236	0.148705	5314.9	5857.4	5421.5	5441.6	4327.3	5210.4	5650.7	5966.5	5774.8	5941.2	17	54	17	1	846	94.8	5.67	218.61	17	0	High	High	High	High	High	High	High	High
High	Master Protein	O01668	Opsin Rh6 OS=Drosophila melanogaster GN=Rh6 PE=2 SV=1	0	21.134	14	1.43266	0.518701	0.00498338	0.0293292	1938.4	2776.6	2030.9	1834.4	1850.1	2274.7	2690.4	2853	2827.5	2726.6	6	15	6	1	369	41.7	8.47	43.16	6	0	High	High	High	High	High	High	High	High
High	Master Protein	Q7K4Y0	Desaturase 1, isoform A OS=Drosophila melanogaster GN=Desat1 PE=1 SV=1	0	18.751	18	1.00705	0.0101344	0.927505	0.946954	1112.2	1119.7	1213.9	1110.7	1018.8	1113.7	1111.2	1070.9	1128.3	1156.9	6	13	6	1	383	43.4	8.82	37.28	6	0	High	High	High	High	High	High	High	High
High	Master Protein	Q9VUR3	Probable aminoacyl tRNA synthase complex-interacting multifunctional protein 2 OS=Drosophila melanogaster GN=CG12304 PE=3 SV=1	0	9.681	9	1.15473	0.207561	0.00448007	0.0275004	1317.2	1521	1319.4	1346.5	1222.4	1315	1506.3	1518.2	1530.9	1523.8	4	9	4	1	334	36.9	8.9	24.27	4	0	High	High	High	High	High	High	High	High
High	Master Protein	O46067	CG2918, isoform A OS=Drosophila melanogaster GN=EG:25E8.1 PE=1 SV=1	0	146.562	36	0.944287	-0.0827026	0.00796356	0.0367298	9135.7	8626.8	9007.8	9267.4	8930	9265.5	8594.4	8590.9	8659.4	8688.3	29	90	29	1	923	103.4	5.12	333.41	29	0	High	High	High	High	High	High	High	High
High	Master Protein	E1JIT7	Exchange factor for Arf 6 ortholog, isoform H OS=Drosophila melanogaster GN=Efa6 PE=1 SV=2	0	14.937	3	0.979432	-0.0299829	0.632783	0.703322	153.9	150.8	160	135	148	171.8	152.9	148.7	157	136	4	5	4	1	1601	176.3	6.21	15.63	4	0	High	High	High	High	High	High	High	High
High	Master Protein	P23779	Cystatin-like protein OS=Drosophila melanogaster GN=Cys PE=2 SV=2	0	82.259	67	0.334001	-1.58207	0.00135658	0.0149229	15244.4	5092.4	10404.8	14855.2	19186.7	15643.9	5668.1	4903.1	5289	4362.9	10	50	9	1	126	13.4	4.75	223.97	10	1	High	High	High	High	High	High	High	High
High	Master Protein	Q9V3V6	26S proteasome regulatory complex subunit p50 OS=Drosophila melanogaster GN=Rpt5 PE=1 SV=1	0	135.551	51	0.895255	-0.159629	0.00183981	0.0176777	8206.6	7344.3	8038.1	8257	8717.8	8156.5	7418.6	7271.9	7417.4	7104.7	22	88	21	1	428	47.8	5.34	288.07	22	1	High	High	High	High	High	High	High	High
High	Master Protein	P06742	Myosin light chain alkali OS=Drosophila melanogaster GN=Mlc1 PE=1 SV=4	0	32.744	32	0.648088	-0.625738	0.0396396	0.0959695	2033.2	1318.1	1421.6	1867.6	2363.4	2213.5	1341.6	1250	1296.2	1340.3	6	25	6	1	155	17.5	4.39	75.68	6	0	High	High	High	High	High	High	High	High
High	Master Protein	Q9VQ62	Protein NPC2 homolog OS=Drosophila melanogaster GN=Npc2a PE=2 SV=1	0	20.214	37	1.07181	0.100051	0.0825442	0.150936	5604.8	6005.3	4779.2	5556.6	5863.1	5653.4	5943.9	6059.6	6433.9	5951.4	5	29	5	1	148	16	5.31	86.04	5	0	High	High	High	High	High	High	High	High
High	Master Protein	Q7K188	CG6329, isoform A OS=Drosophila melanogaster GN=CG6329 PE=2 SV=1	0	32.473	26	1.1274	0.172994	0.0457203	0.104299	9153.8	10320.2	8312.1	9443.2	8873.2	10165.2	10123.6	10140.6	10502.9	11165.4	5	45	5	1	155	17.3	7.93	166.69	5	0	High	High	High	High	High	High	High	High
High	Master Protein	Q9VDS3	Exit protein of rhodopsin and TRP OS=Drosophila melanogaster GN=Xport-A PE=2 SV=1	0	13.377	26	0.542299	-0.882839	0.0106608	0.0428832	1258.4	682.5	2014	1292.6	1225	1063.1	600.6	682.9	682.2	769	3	11	3	1	116	13.4	9.07	41.65	3	0	High	High	High	High	High	High	High	High
High	Master Protein	A1ZAA9	Uncharacterized protein, isoform B OS=Drosophila melanogaster GN=CG10731 PE=4 SV=1	0	15.383	26	1.78891	0.83908	0.00122167	0.0142459	644.9	1154.3	606.9	629	661.1	821.5	1175	1267	1053.7	1134	5	10	5	1	203	22.7	8.79	26.64	5	0	High	High	High	High	High	High	High	High
High	Master Protein	Q9VFS8	26S proteasome non-ATPase regulatory subunit 9 OS=Drosophila melanogaster GN=CG9588 PE=1 SV=1	0	33.608	47	0.956023	-0.0648829	0.0585716	0.122707	1478.8	1413.7	1420.2	1481.9	1475.7	1517.6	1447.8	1397	1430.6	1365	9	17	9	1	220	23.9	5.66	60.57	9	0	High	High	High	High	High	High	High	High
High	Master Protein	Q0E8C8	Serine protease inhibitor 77Ba OS=Drosophila melanogaster GN=Spn77Ba PE=2 SV=1	0	58.762	31	0.933707	-0.0989585	0.225344	0.316291	2929.2	2735.6	3041.2	3080.4	2636.3	2821.4	2728.2	2756.7	2742.9	2710.1	13	33	13	1	450	50.1	6.2	123.44	13	0	High	High	High	High	High	High	High	High
High	Master Protein	Q0E908	Hillarin OS=Drosophila melanogaster GN=Hil PE=1 SV=1	0	19.951	10	0.848176	-0.237564	0.00686688	0.0344631	817.1	693.3	815.9	802.8	818.3	915.7	687	691.4	711.6	695.1	8	12	8	1	818	94.4	7.28	28.04	8	0	High	High	High	High	High	High	High	High
High	Master Protein	Q8IPZ3	FI02982p OS=Drosophila melanogaster GN=CG17221 PE=1 SV=1	0	21.583	16	1.22399	0.291592	0.00607427	0.0321418	737.2	902.6	767	737.5	649.6	737	866.4	912.4	892.8	912.7	5	8	5	1	413	44.5	8.4	27.02	5	0	High	High	High	High	High	High	High	High
High	Master Protein	X2JC55	Phosphatidate cytidylyltransferase OS=Drosophila melanogaster GN=CdsA PE=1 SV=1	0	120.341	28	1.07296	0.101598	0.244663	0.337621	10162.2	10907.9	10809.1	10480.5	7975	9853.5	9893.4	10738.8	11345.4	11079.6	16	94	16	1	447	51.5	7.36	386.74	16	0	High	High	High	High	High	High	High	High
High	Master Protein	A1Z9M5	Uncharacterized protein OS=Drosophila melanogaster GN=CG30069 PE=1 SV=1	0	82.851	22	0.719424	-0.475085	0.00422723	0.0268608	8809.6	6340	8190.9	8141.2	9544.7	9475	6406	6398.9	6281.7	6222.9	28	55	28	1	4012	460.7	8.35	176.29	28	0	High	High	High	High	High	High	High	High
High	Master Protein	Q9VZY0	LD45195p OS=Drosophila melanogaster GN=Non2 PE=1 SV=1	0	40.27	29	0.808407	-0.306846	0.00676132	0.034195	2367.2	1913.9	2251.4	2220.4	2627.2	2489	2099.9	1951	1877.5	1813.4	8	30	8	1	244	27.5	6.32	100.14	8	0	High	High	High	High	High	High	High	High
High	Master Protein	Q7JY94	Autophagy-related 7, isoform A OS=Drosophila melanogaster GN=Atg7 PE=1 SV=1	0	21.801	12	1.01215	0.0174171	0.798893	0.842134	1147.7	1161.9	1177.7	1118.5	1108	1293	1146.2	1162.3	1172.4	1161.5	7	10	7	1	684	76.7	6.1	31.78	7	0	High	High	High	High	High	High	High	High
High	Master Protein	A0A0B4KGT7	GEO04115p1 OS=Drosophila melanogaster GN=Ms PE=2 SV=1	0	17.46	44	1.25945	0.332789	0.071588	0.139131	791.4	996.3	636.3	747.6	837.8	1004	1220.9	968.3	926.4	1025.2	3	14	3	1	100	11.1	8.19	65.24	3	0	High	High	High	High	High	High	High	High
High	Master Protein	Q9VNQ3	ER membrane protein complex subunit 4 OS=Drosophila melanogaster GN=CG11137 PE=1 SV=1	0	19.644	33	1.01729	0.0247367	0.445564	0.534705	842.3	857.1	809	877	718.6	895.3	864.6	849.6	877.5	844.3	4	17	4	1	166	18.3	9.74	56.8	4	0	High	High	High	High	High	High	High	High
High	Master Protein	O62602	Licorne OS=Drosophila melanogaster GN=lic PE=1 SV=1	0	31.472	29	0.931966	-0.10165	0.0433721	0.101468	1598.5	1489.9	1596.2	1600.7	1518.3	1682.6	1509.3	1491.1	1488.7	1478.5	9	24	9	1	334	38.2	6.39	68.53	9	0	High	High	High	High	High	High	High	High
High	Master Protein	Q9XY35	Cytochrome b-c1 complex subunit 9 OS=Drosophila melanogaster GN=ox PE=3 SV=1	0	12.212	44	1.40845	0.494109	0.198253	0.287191	1267.9	1786.1	1337.8	1095.7	2143.6	1201.6	1772.4	1799.8	1627.3	1942.7	3	7	3	1	55	6.3	9.64	25.69	3	0	High	High	High	High	High	High	High	High
High	Master Protein	P83094	Stromal interaction molecule homolog OS=Drosophila melanogaster GN=Stim PE=1 SV=1	0	40.757	17	0.925069	-0.112367	0.0664772	0.133096	1539.2	1423.4	1501.1	1578.4	1493.5	1759.9	1387.8	1455.1	1423.1	1423.7	8	21	8	1	570	64.8	6.43	55.16	8	0	High	High	High	High	High	High	High	High
High	Master Protein	Q24324	Dual specificity mitogen-activated protein kinase kinase dSOR1 OS=Drosophila melanogaster GN=Dsor1 PE=1 SV=2	0	11.711	9	1.36054	0.444184	1.08225e-05	0.00123936	300.3	408.8	318.7	302.6	298	296.6	402.8	426.1	404.6	413	3	4	3	1	396	43.8	6.29	15.46	3	0	High	High	High	High	High	High	High	High
High	Master Protein	Q9V8Y2	General odorant-binding protein 56a OS=Drosophila melanogaster GN=Obp56a PE=2 SV=1	0	60.611	55	0.466853	-1.09896	0.0250711	0.0727885	8662.1	4044.2	4896	8413.9	10386.2	8917.7	4890.6	3806.7	4158.3	3933.3	11	40	11	1	139	15.4	5.24	136.34	11	0	High	High	High	High	High	High	High	High
High	Master Protein	M9PEA0	Sallimus, isoform P OS=Drosophila melanogaster GN=sls PE=4 SV=1	0	195.543	6	0.938967	-0.0908534	0.0449426	0.103231	5612.5	5268.9	5643.3	5540.7	5581.8	6354.3	5267.7	5028	5270.1	5298.1	58	94	57	1	18468	2101.5	5	265.54	58	1	High	High	High	High	High	High	High	High
High	Master Protein	O76927	40S ribosomal protein S21 OS=Drosophila melanogaster GN=RpS21 PE=1 SV=1	0	23.59	40	0.492368	-1.02219	0.0216916	0.0659404	6686	3292.1	4299.3	5905	8715.4	7570.3	3269.9	3110.4	3314.3	3327.9	6	32	6	1	83	9.2	5.91	83.72	6	0	High	High	High	High	High	High	High	High
High	Master Protein	Q9VAT0	RE12101p OS=Drosophila melanogaster GN=WASp PE=1 SV=1	0	11.658	10	0.84246	-0.24732	0.0730016	0.140953	382.6	322.5	360.9	369.6	396.1	530	330.6	323.7	321.3	313.6	4	6	4	1	527	56.9	8.85	15.85	4	0	High	High	High	High	High	High	High	High
High	Master Protein	P18489	Synaptobrevin OS=Drosophila melanogaster GN=Syb PE=2 SV=3	0	27.982	27	1.13636	0.184425	0.0894052	0.158478	4384.8	4980.6	4442.8	4360.8	3387.3	4409.1	4386.1	5033.5	4945.2	5016.3	5	29	5	1	152	16.7	6.57	113.14	5	0	High	High	High	High	High	High	High	High
High	Master Protein	Q9VU13	LD45603p OS=Drosophila melanogaster GN=CG17667 PE=1 SV=3	0	18.606	14	1.05374	0.07552	0.666289	0.733387	1489.7	1569.1	1445	1535.8	1208.7	1720	1356.6	1583.8	1610.9	1554.5	5	13	5	1	458	50.5	5.27	43.26	5	0	High	High	High	High	High	High	High	High
High	Master Protein	Q9VK59	CG5787, isoform A OS=Drosophila melanogaster GN=CG5787 PE=1 SV=2	0	79.746	29	0.863558	-0.211635	0.0369866	0.0912254	5123.9	4425.7	6468.9	5082.6	5165.5	5050.9	4557	4522.7	4330.7	4246.5	26	59	26	1	950	100.2	9.74	173.2	26	0	High	High	High	High	High	High	High	High
High	Master Protein	Q9U5L1	Signal recognition particle receptor subunit alpha homolog OS=Drosophila melanogaster GN=Gtp-bp PE=1 SV=2	0	43.806	24	1.04384	0.0619024	0.198033	0.287128	1865.7	1947.1	1907.8	1824.5	1773.7	1979.4	1916.8	2011.9	1977.9	1893.3	15	26	15	1	614	67.8	6.83	72.45	15	0	High	High	High	High	High	High	High	High
High	Master Protein	E1JHJ5	Myosin heavy chain, isoform P OS=Drosophila melanogaster GN=Mhc PE=1 SV=1	0	991.938	58	0.710227	-0.493647	0.00143336	0.0152531	451	320.2	411.5	434.8	467.7	515.5	330.8	293.5	331.7	310	167	773	2	1	1949	222.7	6.24	2960	167	0	High	High	High	High	High	High	High	High
High	Master Protein	Q9W4W5	CG2680 OS=Drosophila melanogaster GN=EG:100G10.4 PE=1 SV=2	0	20.343	13	0.987167	-0.0186342	0.373587	0.469126	2017.2	1991.6	2018.5	2199.9	1931.3	2015.9	1991.7	1999.3	1991.6	1942.8	5	14	5	1	305	34.4	5.44	43.99	5	0	High	High	High	High	High	High	High	High
High	Master Protein	Q9V396	Carbonic anhydrase 1 OS=Drosophila melanogaster GN=CAH1 PE=1 SV=1	0	138.832	64	0.825764	-0.276199	0.0821407	0.150391	17624.1	14553.2	14627.7	17362.4	20628.8	17889.7	14362.9	14746.1	15084	14296.3	20	111	20	1	270	29.9	6.35	427.76	20	0	High	High	High	High	High	High	High	High
High	Master Protein	Q7JWF1	Electron transfer flavoprotein-ubiquinone oxidoreductase, mitochondrial OS=Drosophila melanogaster GN=Etf-QO PE=1 SV=1	0	163.415	46	1.31062	0.390245	0.000405186	0.00827815	16944.3	22200.7	17948.7	17130.5	15947.7	16760.1	22415.7	21833.3	21987.8	22954.2	25	150	25	1	604	65.9	6.64	520.95	25	0	High	High	High	High	High	High	High	High
High	Master Protein	Q7JRC0	GEO09647p1 OS=Drosophila melanogaster GN=CG12384 PE=1 SV=1	0	18.659	61	0.626174	-0.675364	0.0534608	0.115953	406.7	254.7	276.4	355.3	539.8	465.6	249.1	260.4	267.6	235.2	2	7	2	1	96	9.9	9.31	39.21	2	0	High	High	High	High	High	High	High	High
High	Master Protein	Q9W1G6	Kazachoc, isoform A OS=Drosophila melanogaster GN=kcc PE=1 SV=2	0	189.175	31	1.09529	0.131313	0.232461	0.323453	721.1	790	669.7	776.3	548.9	833.4	775.4	790.9	789	854	35	144	3	1	1043	115.6	6.71	496.89	35	0	High	High	High	High	High	High	High	High
High	Master Protein	Q9VFM0	CG9649 OS=Drosophila melanogaster GN=CG9649 PE=2 SV=1	0	43.773	20	1.17096	0.227692	0.0163552	0.0563718	1751.3	2050.2	1911.8	1734.8	1627.6	1768	1954.9	2038	2062.5	2066.4	8	19	8	1	504	56.5	7.09	69.26	8	0	High	High	High	High	High	High	High	High
High	Master Protein	Q9VGQ8	Arfaptin OS=Drosophila melanogaster GN=Arfip PE=1 SV=1	0	10.833	12	1.13636	0.184425	0.00203586	0.0189433	201.8	229.4	192.9	203.3	200.3	210.2	227.3	233.2	231.6	223.6	4	6	4	1	355	38.8	7.58	18.18	4	0	High	High	High	High	High	High	High	High
High	Master Protein	A0A0B4KGH5	Negative elongation factor A, isoform B OS=Drosophila melanogaster GN=Nelf-A PE=4 SV=1	0	10.673	3	0.801282	-0.319618	0.0996408	0.170728	227.6	182.3	234.6	197.6	220.7	344.3	194.6	170.8	215.6	158.2	3	4	3	1	1264	136.4	10.01	11.5	3	0	High	High	High	High	High	High	High	High
High	Master Protein	M9NDE3	Protein bark beetle OS=Drosophila melanogaster GN=bark PE=1 SV=1	0	83.011	10	0.93985	-0.0894982	0.0771004	0.144966	2780.4	2613.2	2755	2759.5	2801.4	3137.1	2582.4	2640	2752.2	2586.7	31	50	30	1	3123	350.2	7.12	137.46	31	0	High	High	High	High	High	High	High	High
High	Master Protein	Q9W0B3	CG7967 OS=Drosophila melanogaster GN=Vta1 PE=1 SV=1	0	57.678	31	1.03842	0.0543923	0.133601	0.213865	5806.1	6028.6	5716.7	6118	5577.5	5896.9	5983.5	6067.4	6228.4	5990.1	11	36	11	1	316	34.4	4.73	143.34	11	0	High	High	High	High	High	High	High	High
High	Master Protein	Q9VJ68	FI20105p1 OS=Drosophila melanogaster GN=CG31751-RA PE=1 SV=2	0	13.182	10	0.925069	-0.112367	0.567482	0.645574	1508.9	1396.4	1508.1	1509.7	1255.4	1623.2	1406.2	1377.9	1386.7	1493.5	5	11	5	1	417	47.5	5.8	28.99	5	0	High	High	High	High	High	High	High	High
High	Master Protein	P18432	Myosin regulatory light chain 2 OS=Drosophila melanogaster GN=Mlc2 PE=1 SV=2	0	157.431	78	0.693481	-0.528071	0.00698582	0.0348733	11101.3	7697.3	9327.4	10749.9	12773.8	11464.2	8120	7171.7	7509	7890.4	14	80	14	1	222	23.7	4.81	373.07	14	0	High	High	High	High	High	High	High	High
High	Master Protein	P48603	F-actin-capping protein subunit beta OS=Drosophila melanogaster GN=cpb PE=2 SV=1	0	33.691	31	0.985222	-0.0214797	0.140163	0.22153	2135	2102.7	2124.7	2255.8	2122.1	2145.3	2132	2110.6	2094.8	2061	9	25	9	1	276	31.3	5.44	82.39	9	0	High	High	High	High	High	High	High	High
High	Master Protein	P48588	40S ribosomal protein S25 OS=Drosophila melanogaster GN=RpS25 PE=1 SV=3	0	17.014	36	0.768049	-0.380729	0.027856	0.0776223	3323.2	2552.9	4064.4	3465.8	2833.6	3186.4	2365.7	2494.4	2612.7	2691.5	5	20	5	1	117	13.2	10.27	70.37	5	0	High	High	High	High	High	High	High	High
High	Master Protein	Q9VUQ5	Protein argonaute-2 OS=Drosophila melanogaster GN=AGO2 PE=1 SV=3	0	70.9	33	0.960615	-0.0579701	0.45178	0.54009	1433.1	1376.4	1517.2	1331.3	1389.5	1478.1	1407.3	1457.2	1346.1	1337.9	17	36	17	1	1214	136.8	9.61	155.88	17	0	High	High	High	High	High	High	High	High
High	Master Protein	Q9VMT2	GEO07854p1 OS=Drosophila melanogaster GN=TpnC25D PE=1 SV=2	0	19.261	28	0.524384	-0.931305	0.0258254	0.0740062	2391.9	1254.3	1476.5	2269.2	2521.2	2647.3	1380.9	1256.3	1230.4	1252.3	5	15	5	1	149	16.8	4.18	46.24	5	0	High	High	High	High	High	High	High	High
High	Master Protein	Q9VE01	Probable cytochrome P450 12a5, mitochondrial OS=Drosophila melanogaster GN=Cyp12a5 PE=2 SV=1	0	15.088	10	0.909091	-0.137504	0.145374	0.227465	359.3	326.7	352.1	317.8	366.6	385.5	319.8	336.6	333.5	320.1	6	8	4	1	536	61.3	9.2	19.3	6	0	High	High	High	High	High	High	High	High
High	Master Protein	Q7JVH6	CG9436 OS=Drosophila melanogaster GN=CG9436 PE=1 SV=1	0	69.094	47	0.782473	-0.353888	1.88206e-05	0.0017338	3836.3	3002.1	3663	3851.2	3821.4	3869.4	3145.6	2994.1	2951.7	3010.2	12	53	12	1	311	35.4	6.76	211.96	12	0	High	High	High	High	High	High	High	High
High	Master Protein	Q9VGS2	Translationally-controlled tumor protein homolog OS=Drosophila melanogaster GN=Tctp PE=1 SV=1	0	107.677	69	0.819672	-0.286881	0.0813779	0.149369	16917.6	13863.4	13756	16853	19405.9	16982.5	14039.3	13689.8	14117.8	13580.5	14	85	14	1	172	19.6	4.81	345.73	14	0	High	High	High	High	High	High	High	High
High	Master Protein	E1JHD6	Mitogen-activated protein kinase OS=Drosophila melanogaster GN=bsk PE=1 SV=1	0	44.671	30	1.06045	0.0846703	0.0432506	0.101215	2939.8	3116.5	2976.7	2991.5	2682.9	2903.3	3133	3210.2	3100.1	3059.6	10	30	10	1	372	43	6.42	96.1	10	0	High	High	High	High	High	High	High	High
High	Master Protein	O97477	Inositol-3-phosphate synthase OS=Drosophila melanogaster GN=Inos PE=1 SV=1	0	182.388	46	1.47275	0.558517	2.14644e-06	0.000804702	18544	27312.7	18596.4	18085.8	18727.4	18491.6	26376.6	27702.1	27874	26928.7	25	161	25	1	565	62.2	6.23	656.8	25	0	High	High	High	High	High	High	High	High
High	Master Protein	A1Z6P3	Eb1, isoform F OS=Drosophila melanogaster GN=Eb1 PE=1 SV=2	0	90.249	47	1.07296	0.101598	0.0403003	0.0968845	6632.9	7118	6560.1	6706.5	7007.2	6292.7	7196.7	7337	7040.2	6960.5	19	60	4	1	297	33.3	5.72	218.12	19	13	High	High	High	High	High	High	High	High
High	Master Protein	Q95SK3	CDK5RAP3-like protein OS=Drosophila melanogaster GN=CG30291 PE=2 SV=1	0	12.191	7	1.08108	0.112475	0.0469002	0.106241	1021.2	1104.3	1081.6	1043.2	951.1	999.6	1100.2	1136.3	1108.3	1095.9	4	9	4	1	509	57.7	5.1	22.79	4	0	High	High	High	High	High	High	High	High
High	Master Protein	Q9XZS3	Translation machinery-associated protein 7 homolog OS=Drosophila melanogaster GN=CG13364 PE=4 SV=1	0	15.93	31	0.778816	-0.360645	0.191291	0.279305	1053.4	820.6	2426	839.2	1166.9	950.9	738.5	798.2	843.5	921.4	2	6	2	1	64	6.9	9.99	16.36	2	0	High	High	High	High	High	High	High	High
High	Master Protein	A0A0B4KFZ4	Tetraspanin OS=Drosophila melanogaster GN=TM4SF PE=3 SV=1	0	59.277	18	1.51286	0.597278	0.00177667	0.0172335	2104	3181.6	2089.5	2101.2	2106.7	2559.4	3453.8	3137.8	3130.9	3225.9	9	32	9	1	292	32.9	8.95	124.12	9	0	High	High	High	High	High	High	High	High
High	Master Protein	M9NFF8	Cdc42, isoform C OS=Drosophila melanogaster GN=Cdc42 PE=4 SV=1	0	47.698	43	1.18765	0.248108	0.00579803	0.0316633	5196.5	6175.1	5331.4	5229.2	4598	5164	6151.6	6418.7	6097	6198.6	8	40	7	1	191	21.4	7.14	153.09	8	1	High	High	High	High	High	High	High	High
High	Master Protein	Q8IPA2	FI17312p1 OS=Drosophila melanogaster GN=Mal-B2 PE=1 SV=1	0	117.338	44	1.18483	0.244685	0.00313391	0.0239093	7246.8	8581.3	6960	7723.6	7389.4	7107	9688.7	8545.5	8617.2	8528.7	24	89	24	1	564	64.9	5.26	319.8	24	0	High	High	High	High	High	High	High	High
High	Master Protein	Q9VIJ9	LD10773p OS=Drosophila melanogaster GN=Ns4 PE=1 SV=1	0	10.196	7	0.980392	-0.0285692	0.659214	0.727501	617.6	605.6	626.2	636.7	525.9	609.1	597.1	611.6	599.7	637	4	4	4	1	575	66.6	6.51	9.14	4	0	High	High	High	High	High	High	High	High
High	Master Protein	A1Z8Z3	Cuticular protein 49Ag OS=Drosophila melanogaster GN=Cpr49Ag PE=1 SV=1	0	85.27	69	0.380518	-1.39397	0.0136388	0.0506758	32598.1	12406.2	21302	26762.6	48934.5	39706	12140	11902	13913.4	12678.3	8	103	8	1	134	14.5	4.67	499.11	8	0	High	High	High	High	High	High	High	High
High	Master Protein	Q7K012	Brahma associated protein 55kD OS=Drosophila melanogaster GN=Bap55 PE=1 SV=1	0	30.264	16	0.854701	-0.226509	0.00202348	0.0189414	901.5	770.7	867.8	904	899	964.1	777.5	751.3	785.1	763.9	6	13	6	1	425	47.3	5.49	43.62	6	0	High	High	High	High	High	High	High	High
High	Master Protein	O96824	EG:131F2.3 protein OS=Drosophila melanogaster GN=EG:131F2.3 PE=1 SV=1	0	41.726	87	0.91659	-0.125651	0.137443	0.218059	1815.4	1663.5	1636.9	1729.2	1922.2	1905.9	1665.2	1614.4	1700.4	1661.9	8	28	8	1	100	10.4	5.36	89.31	8	0	High	High	High	High	High	High	High	High
High	Master Protein	Q9VVW8	ATP-dependent (S)-NAD(P)H-hydrate dehydratase OS=Drosophila melanogaster GN=CG10424 PE=2 SV=1	0	18.884	21	1.0917	0.12658	0.000693865	0.0111405	1405.3	1534.9	1357.8	1400.2	1410.4	1425.6	1520.8	1554.8	1494.7	1549.1	7	11	7	1	300	32.1	7.44	33.95	7	0	High	High	High	High	High	High	High	High
High	Master Protein	O97111	LD29223p OS=Drosophila melanogaster GN=par-6 PE=1 SV=1	0	21.745	17	0.956023	-0.0648829	0.496423	0.580612	390.1	372.8	360.2	349.3	424.5	422.5	382.8	363	384.3	358.6	5	8	5	1	351	38.5	6.77	25.85	5	0	High	High	High	High	High	High	High	High
High	Master Protein	O44226	Elongin B OS=Drosophila melanogaster GN=EloB PE=1 SV=1	0	85.372	91	0.809061	-0.305679	0.00870257	0.0382445	8147.5	6590	8121.9	8173.2	9613.1	7873.5	6649.2	6531.3	6795.8	6363.9	11	68	11	1	118	13.3	4.5	281.72	11	0	High	High	High	High	High	High	High	High
High	Master Protein	E1JHT2	Transporter OS=Drosophila melanogaster GN=ine PE=3 SV=1	0	18.654	5	1.11982	0.163268	0.0821555	0.150391	934.7	1046.8	901.2	969.5	787.2	1010	1067	1026.9	1025.8	1075.8	6	10	6	1	943	103.6	7.52	27.54	6	0	High	High	High	High	High	High	High	High
High	Master Protein	Q9W077	Cuticular protein 62Bc, isoform A OS=Drosophila melanogaster GN=Cpr62Bc PE=1 SV=1	0	56.551	33	0.357654	-1.48336	0.0025349	0.0215527	13228.9	4731.1	12501.4	11197.3	19322.1	13998.7	4658.3	4769.4	4971.9	4693.1	5	64	5	1	180	18.7	6.92	296.25	5	0	High	High	High	High	High	High	High	High
High	Master Protein	Q95SH0	GH26463p OS=Drosophila melanogaster GN=Pask PE=2 SV=1	0	12.582	4	0.937207	-0.0935602	0.305449	0.399836	326	305.5	287.2	342.7	310.2	388.6	305.6	295.2	305.4	311.4	4	5	4	1	985	109.3	5.66	14.12	4	0	High	High	High	High	High	High	High	High
High	Master Protein	Q9V6U9	Probable trans-2-enoyl-CoA reductase, mitochondrial OS=Drosophila melanogaster GN=CG16935 PE=3 SV=2	0	137.743	64	1.3624	0.446148	6.61608e-05	0.00358407	7689.5	10480.6	7608.2	7713.6	8124.4	7665.5	10415.1	11175.8	10046.2	10546.6	22	87	22	1	357	39.1	9.11	323.98	22	0	High	High	High	High	High	High	High	High
High	Master Protein	Q9W308	CG9689, isoform A OS=Drosophila melanogaster GN=CG9689 PE=2 SV=1	0	25.038	34	0.884173	-0.177599	0.106999	0.180167	2055.8	1817.5	2073.2	2440.6	1873.6	2038.5	1805.4	1829.7	2007	1769.1	5	14	5	1	173	19	4.84	56.85	5	0	High	High	High	High	High	High	High	High
High	Master Protein	Q9VUZ0	Translocon-associated protein subunit beta OS=Drosophila melanogaster GN=SsRbeta PE=1 SV=2	0	11.11	19	1.25313	0.325539	0.102407	0.174352	445.1	557.9	486.9	406.8	545.7	385.1	558.5	557.3	493.5	565.2	2	5	2	1	190	21.2	8.72	19.56	2	0	High	High	High	High	High	High	High	High
High	Master Protein	P29742	Clathrin heavy chain OS=Drosophila melanogaster GN=Chc PE=1 SV=1	0	512.309	51	1.21065	0.275786	0.0169094	0.0568276	41789	50580.1	41491.6	43428.3	35138	42088.5	48192.7	50906.8	50718.5	50442.2	84	408	84	1	1678	191.1	5.72	1556.63	84	0	High	High	High	High	High	High	High	High
High	Master Protein	Q7K1W8	LD34388p OS=Drosophila melanogaster GN=CG9112 PE=1 SV=1	0	49.339	33	0.627746	-0.671746	0.0458839	0.104412	2955.3	1855.5	2105.5	2548.8	3803.8	3426.7	1776.8	1844.2	1963.4	1866.9	11	26	10	1	342	39.4	4.68	93.36	11	1	High	High	High	High	High	High	High	High
High	Master Protein	P15007	Enolase OS=Drosophila melanogaster GN=Eno PE=1 SV=2	0	276.067	66	1.13122	0.177882	0.107386	0.180614	38105.9	43122.6	43019.1	40397.8	35943.9	32311.3	45082.9	43562.6	42646.6	42687	35	221	35	1	500	54.3	8.53	891.86	35	0	High	High	High	High	High	High	High	High
High	Master Protein	M9PDU4	Acyl carrier protein OS=Drosophila melanogaster GN=ND-ACP PE=1 SV=1	0	18.257	24	0.770416	-0.37629	0.052175	0.113723	7966.6	6136.5	6655.1	7429.6	10041.8	8542.3	6306.1	5971.6	6552.7	5874.7	6	28	6	1	181	20.6	8.7	71.42	6	0	High	High	High	High	High	High	High	High
High	Master Protein	Q9VGF3	IP11040p OS=Drosophila melanogaster GN=CG18547 PE=1 SV=1	0	38.636	25	0.961538	-0.0565835	0.377686	0.472936	2055.1	1976.3	2049.4	2119.9	1873.6	2060.8	2021.4	1965.5	1886.3	1987.2	9	28	9	1	345	38.8	6	98.81	9	0	High	High	High	High	High	High	High	High
High	Master Protein	Q8SYR3	RE39606p OS=Drosophila melanogaster GN=Rsf1 PE=1 SV=1	0	23.636	28	0.620732	-0.687956	0.0351852	0.0885121	2693	1671.2	4465.7	2259.4	2915.6	2487.4	1924.6	1683.4	1659.1	1637.1	7	17	7	1	200	21.4	10.56	43.87	7	0	High	High	High	High	High	High	High	High
High	Master Protein	Q9VT15	CG3088 OS=Drosophila melanogaster GN=CG3088 PE=2 SV=1	0	9.369	13	1.95695	0.968605	0.00540093	0.0304712	308.7	604.4	310.8	306.6	304.1	448.9	606.8	650.8	457.7	601.9	3	4	3	1	252	26.9	7.61	8.61	3	0	High	High	High	High	High	High	High	High
High	Master Protein	P29613	Triosephosphate isomerase OS=Drosophila melanogaster GN=Tpi PE=1 SV=3	0	152.604	79	1.27389	0.349235	0.0326967	0.0845087	22539.8	28697.4	24860.3	25725.3	20057.9	20435.9	29456.5	29171.7	28230.9	27753.2	23	160	23	1	247	26.6	6	624.33	23	0	High	High	High	High	High	High	High	High
High	Master Protein	Q9VV21	CG4962 OS=Drosophila melanogaster GN=CG4962 PE=2 SV=1	0	11.679	16	1.15875	0.212568	0.105858	0.178686	986.2	1142.5	1076.9	728.4	1116.3	903.2	1072	1187.8	1394.4	1099	1	8	1	1	123	12.5	9.16	44.27	1	0	High	High	High	High	High	High	High	High
High	Master Protein	Q9VKM7	AT01533p OS=Drosophila melanogaster GN=CG6089 PE=1 SV=2	0	33.333	11	0.841043	-0.249749	0.119473	0.195463	3439.2	2892.1	4078.3	3492.1	2824.5	3387.1	2849.2	2861.7	2922.8	2989.8	7	25	1	1	677	75.6	9.44	83.97	7	7	High	High	High	High	High	High	High	High
High	Master Protein	M9PD09	CG7770, isoform B OS=Drosophila melanogaster GN=Pfdn6 PE=2 SV=1	0	13.459	37	0.921659	-0.117695	0.151212	0.234593	1043.5	961.7	1027.6	1005.4	1361.1	1059.6	1040.6	948.1	975.6	902.1	5	10	5	1	125	14.4	8.51	27.23	5	0	High	High	High	High	High	High	High	High
High	Master Protein	E2QCZ0	Synapsin, isoform E OS=Drosophila melanogaster GN=Syn PE=1 SV=1	0	146.574	47	1.05597	0.0785637	0.410288	0.505312	150.7	159.2	152.7	146.3	148.7	169.6	161.8	164.6	154.3	156.7	25	89	1	1	597	64.1	8.82	303.19	25	0	High	High	High	High	High	High	High	High
High	Master Protein	Q9VP06	HL02815p OS=Drosophila melanogaster GN=CG11306 PE=1 SV=2	0	22.112	13	1.01937	0.027675	0.515125	0.597711	1416.2	1443.3	1438.6	1394	1323.3	1465.8	1362.9	1419.2	1487.7	1467.8	7	17	7	1	475	54.5	7.94	48.36	7	0	High	High	High	High	High	High	High	High
High	Master Protein	Q9VDV3	Probable nucleoporin Nup58 OS=Drosophila melanogaster GN=Nup58 PE=2 SV=1	0	18.833	13	0.87108	-0.199123	0.0330069	0.0850175	856.4	746.2	829.5	783.4	884.3	927.4	769.9	745.1	747.3	733.7	7	10	7	1	546	55.5	9.44	25.76	7	0	High	High	High	High	High	High	High	High
High	Master Protein	A0A0B4K6S8	Mustard, isoform W OS=Drosophila melanogaster GN=mtd PE=1 SV=1	0	157.044	29	0.97561	-0.0356239	0.388924	0.483768	6325.5	6168.9	5904.3	6245.8	6406.2	7225.1	6188.6	6149.3	6274.9	6015.3	29	93	29	1	1180	127.6	5.88	339.86	29	0	High	High	High	High	High	High	High	High
High	Master Protein	Q7KRZ3	Exo84 ortholog, isoform B OS=Drosophila melanogaster GN=Exo84 PE=1 SV=1	0	23.711	13	1.11732	0.16004	0.0413632	0.0984573	298.8	333.7	270.5	296.3	301.3	328	335.1	332.3	355.6	331.9	8	14	8	1	672	76.6	7.58	38.33	8	0	High	High	High	High	High	High	High	High
High	Master Protein	Q7KM15	Transcription factor BTF3 OS=Drosophila melanogaster GN=bic PE=1 SV=1	0	31.908	37	0.812348	-0.299831	0.133214	0.21329	2111.8	1714.9	3892	1963.8	2263.4	1970.3	1959.2	1733.5	1584.2	1696.5	6	23	6	1	169	17.7	7.49	86.8	6	0	High	High	High	High	High	High	High	High
High	Master Protein	Q7KB18	Epoxide hydrolase OS=Drosophila melanogaster GN=Jheh2 PE=1 SV=1	0	88.773	35	1.0846	0.117161	0.10658	0.179606	8096.8	8781.4	8661	8237.5	7049.5	7958.6	8452	8742.9	8820.1	9103.3	18	54	16	1	463	52	7.68	194.5	18	2	High	High	High	High	High	High	High	High
High	Master Protein	Q9VRL0	Cytochrome c1, isoform A OS=Drosophila melanogaster GN=Cyt-c1 PE=1 SV=1	0	91.122	45	1.04058	0.0573917	0.314865	0.409374	11672.4	12151.2	12578.9	11177.2	11850	11497.5	11851.3	12416	12011.7	12292.2	15	94	15	1	307	33.7	8.53	360.24	15	0	High	High	High	High	High	High	High	High
High	Master Protein	A8DRW0	Cuticular protein 49Aa OS=Drosophila melanogaster GN=Cpr49Aa PE=1 SV=1	0	61.254	63	0.486855	-1.03844	0.00957603	0.0401347	10106.8	4920.6	7234.8	8581.6	11903.2	11978.1	4684	4639.2	5169.1	5352.6	7	54	7	1	144	15.6	4.81	240.68	7	0	High	High	High	High	High	High	High	High
High	Master Protein	Q9VKS2	GEO11429p1 OS=Drosophila melanogaster GN=CG17107 PE=1 SV=1	0	10.709	31	1.0582	0.0816138	0.437701	0.529928	76.8	81.2	75.6	77.9	82.9	69.7	88.4	70.8	95.2	74.7	1	4	1	1	96	8.2	10.76	35.16	1	0	High	High	High	High	High	High	High	High
High	Master Protein	Q7JXF5	GH12838p OS=Drosophila melanogaster GN=Nup62 PE=1 SV=1	0	41.463	28	0.782473	-0.353888	0.00795374	0.0367298	2178.5	1704.4	1997.3	2161.9	2461.6	2195.3	1706.8	1702	1741.8	1663.1	9	26	9	1	394	40.7	4.81	85.15	9	0	High	High	High	High	High	High	High	High
High	Master Protein	P04052	DNA-directed RNA polymerase II subunit RPB1 OS=Drosophila melanogaster GN=RpII215 PE=3 SV=4	0	24.467	5	0.908265	-0.138814	0.076084	0.143842	714.8	649.5	722.3	659	707.4	734.5	698.2	636.3	663	616.1	9	15	9	1	1887	209	7.81	40.52	9	0	High	High	High	High	High	High	High	High
High	Master Protein	Q8SYF7	LP09246p OS=Drosophila melanogaster GN=CG17715 PE=1 SV=1	0	27.048	19	1.28205	0.358454	0.00171272	0.0169346	1220.9	1564.9	1186.5	1256.3	1110.6	1276.1	1561.5	1568.3	1499.7	1594.8	6	14	6	1	274	30.7	8.91	53.02	6	0	High	High	High	High	High	High	High	High
High	Master Protein	Q94920	Voltage-dependent anion-selective channel OS=Drosophila melanogaster GN=porin PE=1 SV=3	0	212.248	88	1.40252	0.488026	0.00871933	0.0382445	33499.4	46975.6	34935.7	32122.1	37511.5	27837.5	49058.6	45988.6	47983.9	45913.8	24	231	24	1	282	30.5	6.96	1004.2	24	0	High	High	High	High	High	High	High	High
High	Master Protein	X2JBC1	Upf1, isoform B OS=Drosophila melanogaster GN=Upf1 PE=4 SV=1	0	11.195	4	1.11359	0.155213	0.101221	0.173041	363.5	404.6	371.8	353.7	355.3	406.5	395.6	413.8	460.8	380.1	5	6	5	1	1180	129.8	7.33	15.64	5	0	High	High	High	High	High	High	High	High
High	Master Protein	P23257	Tubulin gamma-1 chain OS=Drosophila melanogaster GN=gammaTub23C PE=1 SV=2	0	13.987	9	0.959693	-0.0593553	0.67678	0.743734	226.7	217.6	207.1	234.5	219.2	244.1	214.2	215	237.3	220.3	3	5	3	1	475	53.3	5.94	17.47	3	0	High	High	High	High	High	High	High	High
High	Master Protein	A1Z8U9	Ribosomal protein S11, isoform B OS=Drosophila melanogaster GN=RpS11 PE=1 SV=1	0	13.335	31	0.742942	-0.428678	0.0393242	0.0955092	364.1	270.5	523.9	372.2	356.2	331.4	326.2	263.8	277.4	258.5	5	9	2	1	154	18.1	11.12	29.91	5	0	High	High	High	High	High	High	High	High
High	Master Protein	Q9VQ52	GH27779p OS=Drosophila melanogaster GN=CG31663 PE=1 SV=2	0	29.208	11	1.15075	0.202572	0.0836712	0.151698	1997.7	2299.1	2048.6	1947	1948	2321.2	2306.9	2291.3	2246.9	2310.3	10	21	10	1	966	106.6	5.25	49.84	10	0	High	High	High	High	High	High	High	High
High	Master Protein	Q9VN39	CG9775, isoform A OS=Drosophila melanogaster GN=CG9775 PE=1 SV=1	0	45.016	36	0.882613	-0.180148	0.108755	0.182524	2529.8	2232	3680.9	2612.8	2435.3	2449.4	1952.8	2427.8	2076.6	2399.1	14	26	14	1	421	46.1	12.48	66.42	14	0	High	High	High	High	High	High	High	High
High	Master Protein	Q9V3D9	BcDNA.GM09489 OS=Drosophila melanogaster GN=Srp54k PE=1 SV=1	0	15.711	11	0.854701	-0.226509	0.000254231	0.00649066	803	686.3	808.5	822.4	770.5	797.6	688.6	684	673.6	700.6	6	13	6	1	508	55.8	8.7	28.77	6	0	High	High	High	High	High	High	High	High
High	Master Protein	Q9VM58	TA01441p OS=Drosophila melanogaster GN=CG10399 PE=1 SV=2	0	15.95	21	0.971817	-0.041243	0.356166	0.451867	632.7	615.1	609.5	605.3	656.8	704.6	651.3	615.6	614.5	583.7	5	8	5	1	323	34.2	8.4	21.59	5	0	High	High	High	High	High	High	High	High
High	Master Protein	M9NEU5	Profilin OS=Drosophila melanogaster GN=chic PE=2 SV=1	0	52.747	79	1.00402	0.00578235	0.87032	0.900961	4178.1	4193.1	3715.5	4209.7	4889	4146.7	4164.1	4222.3	4330.3	3996.5	7	51	7	1	126	13.7	5.41	241.84	7	0	High	High	High	High	High	High	High	High
High	Master Protein	Q9VNV2	GEO05133p1 OS=Drosophila melanogaster GN=CG11523 PE=1 SV=1	0	35.093	53	0.74239	-0.42975	0.132061	0.211761	720.3	534.5	510.1	608.7	937.9	852.3	533.6	540.9	535.5	499.3	5	13	5	1	158	17.8	4.21	66.83	5	0	High	High	High	High	High	High	High	High
High	Master Protein	Q9VME1	FI01864p OS=Drosophila melanogaster GN=CG42369 PE=2 SV=2	0	10.952	9	0.839631	-0.252173	0.12803	0.206578	466.3	391.5	384.6	465.5	467.1	474.7	445.8	382.3	401	363.7	4	7	4	1	401	46.8	5.9	17	4	0	High	High	High	High	High	High	High	High
High	Master Protein	Q9VDV2	AT06125p OS=Drosophila melanogaster GN=CG6195 PE=1 SV=1	0	21.837	17	1.07181	0.100051	0.0224903	0.067372	1363.7	1462.4	1322.9	1411.8	1328.6	1399.8	1447.2	1452.3	1472.6	1478.5	6	12	6	1	363	40.6	8.57	32.81	6	0	High	High	High	High	High	High	High	High
High	Master Protein	Q9VU94	Hemolectin, isoform A OS=Drosophila melanogaster GN=Hml PE=1 SV=2	0	37.845	3	0.859845	-0.217851	0.022256	0.0669246	1486.9	1278.2	1409.1	1569	1372.4	1614.4	1300.8	1255.9	1335.8	1216.5	13	17	13	1	3843	426	5.91	40.07	13	0	High	High	High	High	High	High	High	High
High	Master Protein	M9PIG4	Golgi complex-localized glycoprotein 1, isoform B OS=Drosophila melanogaster GN=Glg1 PE=1 SV=1	0	23.212	8	0.883392	-0.178874	0.0731378	0.140974	1188.7	1050.6	1089.8	1186.8	1190.7	1398	1043	1044.1	1067.2	1057.1	11	16	11	1	1107	125.4	7.08	30.51	11	0	High	High	High	High	High	High	High	High
High	Master Protein	Q9VW59	LD16419p OS=Drosophila melanogaster GN=RhoGDI PE=1 SV=1	0	79.526	71	1.03306	0.046921	0.226098	0.316801	6640.9	6858.5	6529	6594.9	6850.7	6687.3	7083.7	6859.2	6857.8	6563.6	17	63	17	1	201	23.2	5.64	226.73	17	0	High	High	High	High	High	High	High	High
High	Master Protein	Q9VGA3	CG4115 OS=Drosophila melanogaster GN=CG4115 PE=1 SV=2	0	29.358	30	0.675676	-0.565597	0.00184133	0.0176777	2459.3	1661.5	2351.3	2354.1	2787.6	2569.1	1672.7	1650.4	1684	1647.3	6	21	5	1	220	25.3	7.58	78.83	6	1	High	High	High	High	High	High	High	High
High	Master Protein	Q9V400	Integrin linked kinase, isoform A OS=Drosophila melanogaster GN=Ilk PE=1 SV=1	0	22.981	17	0.996016	-0.00575927	0.707468	0.766606	2513	2503.3	2498.2	2527.9	2302.9	2576.3	2501.2	2539.6	2455.1	2505.4	9	19	9	1	448	50.7	7.44	51.86	9	0	High	High	High	High	High	High	High	High
High	Master Protein	Q9VKD3	Probable cysteine desulfurase, mitochondrial OS=Drosophila melanogaster GN=CG12264 PE=2 SV=1	0	58.309	26	1.35135	0.434403	4.73312e-05	0.00300754	2695.9	3644.2	2875.1	2649.4	2689.2	2702.6	3657.6	3771.4	3630.8	3602.3	13	48	13	1	462	51	8.21	180.27	13	0	High	High	High	High	High	High	High	High
High	Master Protein	Q7K084	Odorant-binding protein 44a, isoform A OS=Drosophila melanogaster GN=Obp44a PE=1 SV=1	0	81.394	69	0.762777	-0.390668	7.24739e-05	0.00366289	19730.7	15053.9	18705.6	19503.3	19960.7	20309.3	15840.9	14562.5	15416	14700.4	15	79	15	1	143	15.9	8.03	288.65	15	0	High	High	High	High	High	High	High	High
High	Master Protein	Q9XZ10	V-type proton ATPase subunit a OS=Drosophila melanogaster GN=Vha100-1 PE=1 SV=1	0	199.889	36	1.28866	0.365871	0.0220025	0.0666105	15734.8	20266.1	15950.9	15521.5	13297.7	17863	20068.6	20465.6	19878	20544.5	32	167	1	1	855	97.1	6.98	618.84	32	38	High	High	High	High	High	High	High	High
High	Master Protein	P04388	Ras-like protein 2 OS=Drosophila melanogaster GN=Ras64B PE=1 SV=2	0	21.463	28	0.969932	-0.0440443	0.490253	0.574991	728.6	706.9	745.3	712.3	663.5	789.5	700.8	691.6	713.1	716.1	4	15	4	1	192	22.2	6.77	54.33	4	0	High	High	High	High	High	High	High	High
High	Master Protein	B5X0J4	FI04429p OS=Drosophila melanogaster GN=ple PE=1 SV=1	0	19.594	12	1.25	0.321928	0.00194592	0.0184224	694.7	869	634.9	675.9	714.1	742.3	896.4	917.7	839.3	842.3	7	10	7	1	579	66	5.16	24.38	7	0	High	High	High	High	High	High	High	High
High	Master Protein	P05990	CAD protein OS=Drosophila melanogaster GN=r PE=1 SV=3	0	14.192	3	0.960615	-0.0579701	0.298459	0.395456	123.2	118.4	121.4	115.7	125	156.4	117.5	106.8	128.3	119.2	4	6	4	1	2224	246.5	6.64	23.42	4	0	High	High	High	High	High	High	High	High
High	Master Protein	Q86PF4	GH08978p OS=Drosophila melanogaster GN=CG10126-RB PE=1 SV=2	0	95.637	59	1.02145	0.0306192	0.728017	0.783617	9843.7	10050.7	7332.3	8573.2	12834.5	11302.4	9898.3	10155.1	11111.7	9947.3	13	84	13	1	227	25.9	4.81	326.16	13	0	High	High	High	High	High	High	High	High
High	Master Protein	Q9W060	Mauve OS=Drosophila melanogaster GN=mv PE=4 SV=2	0	9.397	1	0.94697	-0.0786098	0.0541345	0.116875	214.5	203.1	205.8	213.8	215.3	221.2	200.8	190.4	205.3	208.9	4	5	3	1	3535	399.6	6.92	12.95	4	0	High	High	High	High	High	High	High	High
High	Master Protein	Q7JYH3	NADH dehydrogenase (Ubiquinone) B14.7 subunit OS=Drosophila melanogaster GN=ND-B14.7 PE=1 SV=1	0	17.482	26	0.892857	-0.163499	0.179322	0.266512	2207.9	1970.9	2314.3	2366.6	1849.7	2106.4	1839.1	1928.6	2014.2	2015.5	4	17	4	1	170	18.4	8.88	68.37	4	0	High	High	High	High	High	High	High	High
High	Master Protein	A0A0B4LHL7	ATP synthase, subunit D, isoform C OS=Drosophila melanogaster GN=ATPsynD PE=4 SV=1	0	167.058	90	1.34953	0.432455	0.00663298	0.0337673	16439.3	22183.1	16068.9	15470.6	19282.4	16818.2	23122.7	21702.5	22674.4	21530.2	20	140	20	1	178	20.2	6.55	533	20	0	High	High	High	High	High	High	High	High
High	Master Protein	Q9VJC7	Elongation factor Ts, mitochondrial OS=Drosophila melanogaster GN=CG6412 PE=2 SV=1	0	35.518	39	1.20192	0.265345	3.07585e-05	0.00229463	2257.4	2712.3	2234.1	2179.4	2288.8	2281	2738.9	2738.3	2686.5	2662	11	22	11	1	318	35.4	6.87	76.75	11	0	High	High	High	High	High	High	High	High
High	Master Protein	Q0KHR7	Septin 4, isoform A OS=Drosophila melanogaster GN=Sep4 PE=3 SV=1	0	23.67	15	1.13895	0.187707	0.203009	0.293061	725	825.6	709.3	693	741	892.8	851.5	828.8	822.5	813.8	5	16	5	1	427	49	7.27	61.73	5	0	High	High	High	High	High	High	High	High
High	Master Protein	Q9W4K1	AP-3 complex subunit beta OS=Drosophila melanogaster GN=rb PE=1 SV=1	0	23.414	7	0.938967	-0.0908534	0.0824362	0.150795	275.6	258.8	263.4	279.7	271.5	304.4	250.9	255.3	265.5	262.4	6	9	6	1	1160	127.1	6.55	32.19	6	0	High	High	High	High	High	High	High	High
High	Master Protein	Q9VVU2	GEO07453p1 OS=Drosophila melanogaster GN=RpL26 PE=1 SV=1	0	38.324	43	0.910747	-0.134878	0.25531	0.349967	4969.1	4524.6	8782.1	4845.1	5096.3	4480.4	4018.2	4539	4510.3	4964.4	10	37	10	1	149	17.3	10.95	100.75	10	0	High	High	High	High	High	High	High	High
High	Master Protein	X2J4C1	Synaptotagmin 1, isoform I OS=Drosophila melanogaster GN=Syt1 PE=4 SV=1	0	190.98	53	1.11982	0.163268	0.179233	0.266433	643.6	720.6	719.5	606.7	476.6	682.6	705.2	717.3	723.9	734.9	29	155	2	1	472	53	5.88	519.91	29	0	High	High	High	High	High	High	High	High
High	Master Protein	A1ZBJ2	CG7461, isoform B OS=Drosophila melanogaster GN=CG7461 PE=1 SV=2	0	273.439	60	1.42248	0.508403	0.000720146	0.0113677	22575	32092	23172.3	22877.7	19324.5	22276.2	32271.8	31367.5	31913.3	34435	33	218	33	1	627	68.3	7.77	883.59	33	0	High	High	High	High	High	High	High	High
High	Master Protein	A0A0B4KEE5	Uncharacterized protein, isoform Q OS=Drosophila melanogaster GN=CG43340 PE=1 SV=1	0	269.333	19	0.494315	-1.0165	0.0131833	0.0498981	22901.1	11321.1	16359.2	20392	29877.2	25718.9	11426.3	11216.8	11921.3	10937	37	194	13	1	2544	272.1	4.06	789.12	37	29	High	High	High	High	High	High	High	High
High	Master Protein	P48604	GrpE protein homolog, mitochondrial OS=Drosophila melanogaster GN=Roe1 PE=2 SV=2	0	58.052	54	0.956023	-0.0648829	0.178141	0.265337	4997.3	4775.9	4945.5	4686.1	5466.6	5049.6	4872.2	4589.8	4853.8	4699.3	15	39	15	1	213	23.9	8.5	128.05	15	0	High	High	High	High	High	High	High	High
High	Master Protein	A4V383	NADH dehydrogenase [ubiquinone] 1 alpha subcomplex subunit 10, mitochondrial OS=Drosophila melanogaster GN=ND-42 PE=1 SV=1	0	114.297	49	0.938086	-0.0922074	0.293409	0.390691	16145	15143.4	18375.3	15725.5	16575.8	14440.1	15644.5	15911.8	14529.5	14658.3	19	110	19	1	407	46.9	6.8	399.09	19	0	High	High	High	High	High	High	High	High
High	Master Protein	Q9V470	Succinate-CoA ligase subunit beta OS=Drosophila melanogaster GN=Sucb PE=1 SV=1	0	55.823	36	0.974659	-0.0370307	0.0734187	0.141406	4370.9	4261.9	4409.7	4332.5	4322.3	4461.8	4363.8	4193.5	4302.8	4221.5	14	39	14	1	416	45	6.01	137.12	14	0	High	High	High	High	High	High	High	High
High	Master Protein	O96553	C-1-tetrahydrofolate synthase, cytoplasmic OS=Drosophila melanogaster GN=pug PE=2 SV=4	0	248.144	52	1.0917	0.12658	0.0503858	0.111148	17982.1	19622.8	18295.2	18760.4	15913.6	17674.2	20174.3	19086.4	18914	20434.8	49	187	49	1	968	103.4	7.8	656.89	49	0	High	High	High	High	High	High	High	High
High	Master Protein	Q9VJI7	GEO08441p1 OS=Drosophila melanogaster GN=LSm7 PE=1 SV=1	0	10.432	34	0.878735	-0.186501	0.109938	0.183916	1078.9	948.4	960.1	984.9	1181.8	1191.2	956.8	951.2	945.6	922.4	5	10	5	1	110	12.2	6.7	23.58	5	0	High	High	High	High	High	High	High	High
High	Master Protein	P08182	Casein kinase II subunit beta OS=Drosophila melanogaster GN=CkIIbeta PE=2 SV=2	0	27.157	26	1.15473	0.207561	0.00918878	0.0391908	880.5	1017.1	844.1	824.2	918.6	936.5	1079.3	1030.5	1003.8	981.5	5	17	5	1	235	27.1	5.33	58.78	5	0	High	High	High	High	High	High	High	High
High	Master Protein	A8JQX3	Curled, isoform D OS=Drosophila melanogaster GN=cu PE=4 SV=1	0	9.42	7	1.05374	0.07552	0.549365	0.630319	394.7	416.1	398.8	390.8	370.9	456.8	419.4	412.8	424.6	405.4	4	6	4	1	642	71.8	5.29	14.35	4	0	High	High	High	High	High	High	High	High
High	Master Protein	A0A0B4K6X5	Uncharacterized protein OS=Drosophila melanogaster GN=CG43093 PE=4 SV=1	0	29.169	55	0.417711	-1.25942	0.0053487	0.0302525	5185.3	2165.7	3759.5	4775.1	6986.4	5630.8	2277.1	2059.8	2291.3	2034	7	22	7	1	121	12.8	8.29	79.04	7	0	High	High	High	High	High	High	High	High
High	Master Protein	A8DY49	GEO11311p1 OS=Drosophila melanogaster GN=CG34215 PE=1 SV=1	0	40.036	62	0.686813	-0.54201	0.297617	0.394683	2437.1	1674.2	1221.5	2172.5	3054.3	2734	1891.3	1579.6	1774.5	1481.5	6	26	6	1	104	11.2	7.15	103.78	6	0	High	High	High	High	High	High	High	High
High	Master Protein	Q8SY67	CG6429 OS=Drosophila melanogaster GN=CG6429 PE=2 SV=1	0	20.216	15	0.848176	-0.237564	0.139896	0.221292	1426.8	1210.4	1201.2	1332.9	1835.4	1527.4	1212.1	1208.7	1257.8	1175.2	3	12	3	1	159	17.9	5.08	39.75	3	0	High	High	High	High	High	High	High	High
High	Master Protein	Q9W499	FI02809p OS=Drosophila melanogaster GN=RpL35 PE=1 SV=2	0	9.728	19	0.761035	-0.393965	0.043401	0.101504	2077.4	1581.1	2882.5	2280.4	1884.4	1892.4	1461.9	1539.5	1623.8	1815.9	3	13	3	1	123	14.4	11.18	33.3	3	0	High	High	High	High	High	High	High	High
High	Master Protein	X2J8V0	Nervous wreck, isoform H OS=Drosophila melanogaster GN=nwk PE=1 SV=1	0	153.391	32	1.07066	0.0985055	0.84666	0.88194	149.1	159.7	144.9	146.3	151.9	189.7	161.2	154.1	164.2	158.2	33	121	1	1	1006	110	4.61	459.25	33	0	High	High	High	High	High	High	High	High
High	Master Protein	Q27593	Cytochrome P450 6a8 OS=Drosophila melanogaster GN=Cyp6a8 PE=2 SV=2	0	15.409	9	0.940734	-0.0881416	0.138062	0.218903	299.7	282	304.2	295.2	286.1	318.5	268.6	263.3	297.5	296	5	6	4	1	506	58.1	8.66	17.13	5	0	High	High	High	High	High	High	High	High
High	Master Protein	Q9W4D2	RNA-binding protein 4F OS=Drosophila melanogaster GN=Rnp4F PE=1 SV=1	0	30.85	10	0.914913	-0.128293	0.0412554	0.0983652	596.6	545.7	675.2	584.3	579.7	609.1	576.9	548.1	543.3	515.5	7	14	7	1	941	106.7	5.11	45.95	7	0	High	High	High	High	High	High	High	High
High	Master Protein	Q8MLZ7	Chitinase-like protein Idgf3 OS=Drosophila melanogaster GN=Idgf3 PE=1 SV=3	0	47.297	36	1.15875	0.212568	0.0131494	0.0497951	1010.6	1171.3	1010	1109.4	1011.2	994.3	1167.6	1174.9	1182	1161.2	10	23	10	1	441	49.2	7.55	100.35	10	0	High	High	High	High	High	High	High	High
High	Master Protein	Q9VPE2	NADH dehydrogenase (Ubiquinone) 39 kDa subunit, isoform A OS=Drosophila melanogaster GN=ND-39 PE=1 SV=1	0	111.747	61	1.16009	0.21424	0.0521442	0.113689	13488.3	15646.9	14782	14057.4	11625.6	12942.2	15142.5	15989.5	15477.5	15818.1	24	97	24	1	416	46.8	9.39	312.56	24	0	High	High	High	High	High	High	High	High
High	Master Protein	Q9VCD9	CG6000, isoform C OS=Drosophila melanogaster GN=CG6000 PE=1 SV=3	0	22.502	23	1.16959	0.226004	0.00235825	0.0208026	780.2	912.1	781.3	697.4	782.2	779.1	961.2	902.9	921.3	891.8	4	15	4	1	154	17.4	9.35	54.33	4	0	High	High	High	High	High	High	High	High
High	Master Protein	Q9VGP3	CG6723 OS=Drosophila melanogaster GN=CG6723-RA PE=2 SV=1	0	27.942	15	1.37363	0.45799	0.00356121	0.0252381	1505.4	2066.7	1376.6	1568.4	1444.9	1680.4	1949.1	2101.9	2069.3	2064.1	7	13	7	1	587	64.4	7.03	35.96	7	0	High	High	High	High	High	High	High	High
High	Master Protein	E1JH26	Superoxide dismutase [Cu-Zn] OS=Drosophila melanogaster GN=Ccs PE=1 SV=1	0	34.249	25	0.900901	-0.15056	0.0170897	0.0571304	987.9	890.4	944.8	959.9	1062	1016.6	892.9	887.8	925.6	856.2	5	16	5	1	264	27.9	5.67	69.71	5	0	High	High	High	High	High	High	High	High
High	Master Protein	Q9V3J1	V-type proton ATPase subunit H OS=Drosophila melanogaster GN=VhaSFD PE=2 SV=2	0	150.399	50	1.17233	0.229382	0.0468578	0.106177	13193.9	15459.2	14226	13374.3	10759.1	13016.1	15263.6	15580.9	15338.4	15880.2	22	120	22	1	468	53.7	6.61	458.56	22	0	High	High	High	High	High	High	High	High
High	Master Protein	B7YZI0	Vacuolar H[+] ATPase 44kD subunit, isoform F OS=Drosophila melanogaster GN=Vha44 PE=1 SV=1	0	152.078	28	1.18765	0.248108	0.0324802	0.0842883	16083.6	19103.5	16891	16788.5	13294.2	15408.3	18935.4	19134.3	19072.7	19414.7	29	129	29	1	836	92.3	7.56	437.02	29	0	High	High	High	High	High	High	High	High
High	Master Protein	Q9Y141	Carboxylic ester hydrolase OS=Drosophila melanogaster GN=BcDNA.GH05741 PE=2 SV=1	0	149.648	42	2.47525	1.30757	2.46427e-07	0.000512043	8757	21658.6	8982.9	8536.9	8308.2	9313.8	21426.9	21850.4	23346.4	21468.4	26	120	26	1	550	62.9	7.59	375.36	26	0	High	High	High	High	High	High	High	High
High	Master Protein	Q9VK25	GH23180p OS=Drosophila melanogaster GN=Pect PE=1 SV=2	0	42.311	26	1.10619	0.145605	0.00439298	0.0272569	1573.9	1740.8	1509.8	1608.8	1539.7	1637.3	1830.9	1764.3	1714.1	1717.6	11	22	11	1	393	44.1	6.92	71.99	11	0	High	High	High	High	High	High	High	High
High	Master Protein	Q9VSL5	Glutathione S transferase O2, isoform A OS=Drosophila melanogaster GN=GstO2 PE=1 SV=2	0	16.641	21	1.1325	0.179515	0.000247131	0.00647898	734.9	831.9	726	760.2	743.8	723.5	819.7	844.4	817.3	846.6	5	8	5	1	251	29.1	7.56	25.24	5	0	High	High	High	High	High	High	High	High
High	Master Protein	Q8SZM2	RH04334p OS=Drosophila melanogaster GN=CG16885 PE=1 SV=1	0	59.68	39	0.365631	-1.45154	0.0107425	0.0430965	14040.6	5134.4	20228.8	11351.1	17367.4	9545	5129.7	5083.6	5142	5139.1	11	62	11	1	270	28.7	9.45	228.46	11	0	High	High	High	High	High	High	High	High
High	Master Protein	Q9VR44	CG3036, isoform A OS=Drosophila melanogaster GN=CG3036 PE=1 SV=1	0	35.101	11	0.914913	-0.128293	0.305425	0.399836	2848.1	2606.7	2787.7	2909.8	2421.6	2938.5	2569.2	2580.7	2632.9	2651.1	6	29	6	1	493	53.9	8.66	95.94	6	0	High	High	High	High	High	High	High	High
High	Master Protein	B7YZF5	Phospholipid-transporting ATPase OS=Drosophila melanogaster GN=CG42321 PE=3 SV=1	0	78.633	19	1.08342	0.115597	0.282544	0.379186	3894.9	4220.5	3815.2	3901.6	3888.2	4505.8	4189.2	4210.2	4273.8	4230.9	23	54	23	1	1324	149.5	6.79	144.91	23	0	High	High	High	High	High	High	High	High
High	Master Protein	E2QD75	Cap binding protein 80, isoform B OS=Drosophila melanogaster GN=Cbp80 PE=1 SV=1	0	17.391	7	0.996016	-0.00575927	0.746676	0.800941	372.1	370.5	372.4	371.8	340.1	428.2	375.4	365.6	377.2	363.8	6	8	6	1	800	93.2	6.55	24.55	6	0	High	High	High	High	High	High	High	High
High	Master Protein	Q7K8Y5	Serpin 4 OS=Drosophila melanogaster GN=Spn42Da PE=1 SV=1	0	44.336	24	1.1655	0.22095	0.0160137	0.0555896	1561.8	1820.2	1539.4	1667.7	1413.9	1584.6	1836	1729.6	1816.5	1823.9	9	19	9	1	424	47.6	6.01	65.09	9	0	High	High	High	High	High	High	High	High
High	Master Protein	Q9VKI8	CG6287 OS=Drosophila melanogaster GN=CG6287 PE=1 SV=1	0	133.699	60	1.17786	0.236164	0.00776821	0.0364038	12223.1	14402.5	12446.9	12904.4	12003.2	11134.3	14449.7	14355.5	13395.7	14595.9	19	109	19	1	332	35.2	7.36	425.84	19	0	High	High	High	High	High	High	High	High
High	Master Protein	Q9VMH9	CG9150 OS=Drosophila melanogaster GN=CG9150 PE=3 SV=2	0	119.957	73	0.863558	-0.211635	0.0261156	0.0745394	9643.5	8324.4	9833.6	10207.1	9457	8706.3	8149.3	8890.4	8132	8503.3	15	92	15	1	251	28.1	7.46	367.45	15	0	High	High	High	High	High	High	High	High
High	Master Protein	P31007	Disks large 1 tumor suppressor protein OS=Drosophila melanogaster GN=dlg1 PE=1 SV=2	0	176.204	38	1.0929	0.128156	0.0533738	0.115798	9990.8	10918.8	10696.5	10004.7	9976.9	9407.5	10955.6	10896.6	10941.1	10466	33	132	9	1	970	106.6	6.77	497.68	33	25	High	High	High	High	High	High	High	High
High	Master Protein	Q7JRC3	Epoxide hydrolase OS=Drosophila melanogaster GN=Jheh1 PE=2 SV=1	0	55.998	30	1.23609	0.305788	0.00346513	0.02511	2761.2	3412.3	2839.6	2681.6	2684.9	3047.5	3273.2	3504.2	3354	3471.7	15	46	13	1	474	54.7	8.43	153.33	15	0	High	High	High	High	High	High	High	High
High	Master Protein	Q9VSC5	CG8209 OS=Drosophila melanogaster GN=CG8209 PE=1 SV=1	0	87.942	60	0.848176	-0.237564	0.047243	0.106567	7172.3	6084.1	6391.3	6695.5	7823.7	7683.1	6288.6	6012.3	6156.8	5897.9	19	59	19	1	331	36.7	6.1	195	19	0	High	High	High	High	High	High	High	High
High	Master Protein	P36975	Synaptosomal-associated protein 25 OS=Drosophila melanogaster GN=Snap25 PE=2 SV=1	0	168.871	82	1.24844	0.320126	0.0450006	0.103285	11466.6	14322.8	10886.9	11031	11919.5	14143.2	15095.5	14183.9	14463.1	14169.4	18	168	16	1	212	23.7	4.61	649.16	18	3	High	High	High	High	High	High	High	High
High	Master Protein	Q9VLB7	Rab GDP dissociation inhibitor OS=Drosophila melanogaster GN=Gdi PE=1 SV=1	0	173.529	58	1.1325	0.179515	0.0428848	0.100547	22203.6	25133.5	24098.7	23510.1	20820.8	20969.6	25315.7	26115.6	24294.3	24952.7	31	169	31	1	443	49.9	5.72	588.3	31	0	High	High	High	High	High	High	High	High
High	Master Protein	A0A0B4KI23	Uncharacterized protein OS=Drosophila melanogaster GN=CG15515 PE=1 SV=1	0	17.91	28	0.390168	-1.35783	3.60709e-05	0.00248273	3932.1	1534.4	3322.3	4042.9	4409.8	3824.4	1472.8	1389.3	1598.6	1646.4	3	20	3	1	123	13.5	5.5	68.2	3	0	High	High	High	High	High	High	High	High
High	Master Protein	A1Z9J3	Short stop, isoform H OS=Drosophila melanogaster GN=shot PE=1 SV=1	0	608.249	22	0.962464	-0.0551957	0.247097	0.340388	27839.2	26782.6	28026.1	27653.6	26105.5	30080.2	26674.3	26351.5	27226.9	26891.3	177	376	30	1	8805	988.9	5.71	1176.09	177	116	High	High	High	High	High	High	High	High
High	Master Protein	Q9V4C4	Synaptotagmin 7, isoform A OS=Drosophila melanogaster GN=Syt7 PE=1 SV=4	0	25.008	23	1.22399	0.291592	0.0345971	0.0874904	845.8	1035.1	877.9	815	794.2	994.3	1065.7	1001.8	1016.8	1053.8	8	17	8	1	416	46.9	8.98	59.82	8	0	High	High	High	High	High	High	High	High
High	Master Protein	E1JJH5	Discs large 1, isoform M OS=Drosophila melanogaster GN=dlg1 PE=1 SV=1	0	185.704	35	0.86881	-0.202888	0.00596324	0.032099	3454.3	3001.4	3224.4	3366.1	3569.6	3544.8	2900.6	3117.4	3097.1	2908.6	32	146	9	1	1030	112.4	5.17	567.8	32	0	High	High	High	High	High	High	High	High
High	Master Protein	Q9V3T2	CG5254, isoform A OS=Drosophila melanogaster GN=EG:BACR19J1.2 PE=1 SV=1	0	14.827	14	1.23916	0.309359	0.0249102	0.0725909	817	1012.1	934.9	863.1	761	773.4	1011	1013.1	940.3	1027.9	4	6	4	1	306	33.6	9.47	23.61	4	0	High	High	High	High	High	High	High	High
High	Master Protein	O77277	Torsin-like protein OS=Drosophila melanogaster GN=Torsin PE=2 SV=2	0	16.285	16	0.970874	-0.0426443	0.679621	0.745436	2123.1	2060.7	2171.6	2103.8	2142.5	1914.1	2028.6	2120.9	1961.9	2093.3	6	17	6	1	340	38.1	8.62	42.79	6	0	High	High	High	High	High	High	High	High
High	Master Protein	A1ZB79	CG5174, isoform M OS=Drosophila melanogaster GN=CG5174 PE=1 SV=2	0	71.381	59	0.970874	-0.0426443	0.12919	0.207916	6535.8	6347.2	6427.9	6547.1	6933.6	6524.5	6398.3	6296.5	6560.9	6237.2	12	54	3	1	202	21.9	5.11	214.93	12	8	High	High	High	High	High	High	High	High
High	Master Protein	Q9VZG1	Cuticular protein 64Ab OS=Drosophila melanogaster GN=Cpr64Ab PE=2 SV=2	0	22.709	31	0.694927	-0.525067	0.030229	0.0809779	1399.2	972.5	1128.1	1306.8	1807.6	1498.2	965.8	979.3	993.1	922.4	3	11	3	1	120	12.5	4.83	46.15	3	0	High	High	High	High	High	High	High	High
High	Master Protein	Q9VHY7	HL04706p OS=Drosophila melanogaster GN=wtrw PE=2 SV=2	0	15.806	7	0.95511	-0.0662614	0.169887	0.256455	298	284.8	299.1	289.7	296.9	355.6	286.3	274.9	292.8	283.3	5	8	5	1	986	110.2	6.64	27.77	5	0	High	High	High	High	High	High	High	High
High	Master Protein	Q9VTG5	CG7616, isoform A OS=Drosophila melanogaster GN=CG7616 PE=4 SV=1	0	13.084	10	0.999001	-0.00144197	0.664777	0.732552	259.2	258.8	245.8	244.8	273.3	309.1	252.1	263.3	254.4	270.1	4	5	4	1	557	64.2	9.11	16.91	4	0	High	High	High	High	High	High	High	High
High	Master Protein	A1Z6L9	FI21274p1 OS=Drosophila melanogaster GN=Trap1 PE=1 SV=1	0	101.641	39	1.06383	0.0892673	0.027993	0.0777303	3855	4099.8	4058.4	3836.3	3780.1	3873.7	4177	4111.1	4088.6	4073.9	24	72	23	1	691	77.9	7.59	246.22	24	0	High	High	High	High	High	High	High	High
High	Master Protein	P17210	Kinesin heavy chain OS=Drosophila melanogaster GN=Khc PE=1 SV=2	0	207.377	46	0.965251	-0.051024	0.655919	0.724526	16176.5	15607.7	16888.5	16177.5	14504.5	16175.4	15696.7	16012.2	15519.3	15392.7	52	155	52	1	975	110.3	5.77	534.73	52	0	High	High	High	High	High	High	High	High
High	Master Protein	Q9XZ06	Nucleoporin 93kD-1 OS=Drosophila melanogaster GN=Nup93-1 PE=1 SV=1	0	24.459	9	0.953289	-0.0690147	0.104008	0.176202	419.4	399.8	414.7	424.1	411.7	474.4	391.2	405.3	394.3	407.2	6	10	6	1	823	93.8	6.27	34.84	6	0	High	High	High	High	High	High	High	High
High	Master Protein	P46824	Kinesin light chain OS=Drosophila melanogaster GN=Klc PE=1 SV=1	0	135.209	58	1.04058	0.0573917	0.102916	0.17494	7943.1	8265.9	8003.8	7882.8	8182.1	7789	8422.8	8323.7	8208.5	7941.7	29	83	29	1	508	58	6.25	275.04	29	0	High	High	High	High	High	High	High	High
High	Master Protein	Q9VBX1	Nuclear export mediator factor NEMF homolog OS=Drosophila melanogaster GN=Clbn PE=1 SV=2	0	9.197	4	1.05708	0.0800879	0.459575	0.546707	223.8	236.6	234.1	215.9	210.3	231.8	240.3	240.4	209.3	233.1	3	3	3	1	992	112.5	7.17	9.56	3	0	High	High	High	High	High	High	High	High
High	Master Protein	Q9VY78	Chloride intracellular channel, isoform A OS=Drosophila melanogaster GN=Clic PE=1 SV=1	0	13.465	22	0.877963	-0.187768	0.029984	0.0804079	1611.8	1414.5	1869.2	1606.3	1547.1	1617.2	1373.8	1419.7	1520.7	1409.3	5	12	5	1	260	30.2	6.29	34	5	0	High	High	High	High	High	High	High	High
High	Master Protein	M9MRF2	GEO09637p1 OS=Drosophila melanogaster GN=RpL37A PE=2 SV=1	0	24.289	57	1.40252	0.488026	0.0485155	0.108274	1569.3	2199.8	1946.7	1413.4	1607.7	1531.8	1681.3	2229.2	2170.7	2600.9	7	17	7	1	92	10.3	10.61	46.84	7	0	High	High	High	High	High	High	High	High
High	Master Protein	A0A0B4LGL5	CG8399, isoform B OS=Drosophila melanogaster GN=CG8399 PE=4 SV=1	0	55.351	18	0.935454	-0.0962619	0.516673	0.599136	2228.5	2085.3	2208.2	2249	1921.8	2286.4	2046.7	2062.4	2108.5	2173.6	9	34	9	1	656	71.3	8.02	114.18	9	0	High	High	High	High	High	High	High	High
High	Master Protein	X2JB05	CG4300, isoform C OS=Drosophila melanogaster GN=CG4300 PE=1 SV=1	0	26.665	17	0.988142	-0.0172093	0.757499	0.810695	880.7	870.4	878.1	927.8	851.3	883.4	916.8	858.4	882.5	855.2	8	13	8	1	457	51.7	5.83	40.36	8	0	High	High	High	High	High	High	High	High
High	Master Protein	Q24008	Inactivation-no-after-potential D protein OS=Drosophila melanogaster GN=inaD PE=1 SV=2	0	395.555	67	0.952381	-0.0703893	0.584816	0.661281	44619.4	42504.1	48714	47798.9	41651.4	41371.3	42422.7	46692.9	42324.5	42585.6	58	327	58	1	674	74.3	8.27	1202.23	58	0	High	High	High	High	High	High	High	High
High	Master Protein	A0A0S0X7Z4	Shaker, isoform T OS=Drosophila melanogaster GN=Sh PE=3 SV=1	0	34.42	15	0.987167	-0.0186342	0.932532	0.950017	1767.1	1744.4	1755.2	1881.1	1607.9	1779	1736.2	1717.8	1784.9	1752.6	8	25	8	1	655	74.1	6.11	89.81	8	0	High	High	High	High	High	High	High	High
High	Master Protein	M9PJN2	Flotillin 2, isoform L OS=Drosophila melanogaster GN=Flo2 PE=1 SV=1	0	160.514	61	1.41044	0.496142	0.00385486	0.0260022	10198.1	14378.2	10414.6	9986.1	9050.3	11245.5	14100.8	14464.4	14631.9	14292.4	32	124	32	1	440	48.4	5.53	432.75	32	0	High	High	High	High	High	High	High	High
High	Master Protein	Q9W0U0	GH12641p OS=Drosophila melanogaster GN=Gk1 PE=1 SV=1	0	83.29	25	1.08814	0.121863	0.156038	0.239748	5008.8	5452.2	5053.4	4964.6	4783.3	5602.2	5427.5	5230.7	5477	5580.5	13	59	13	1	538	58.8	5.36	195.75	13	0	High	High	High	High	High	High	High	High
High	Master Protein	Q9VYW4	CG1703, isoform A OS=Drosophila melanogaster GN=CG1703 PE=1 SV=1	0	25.778	9	0.983284	-0.0243197	0.567791	0.645828	521.2	512.6	594.3	478.8	504.2	538.8	511.4	505.7	516.1	513.9	8	12	8	1	901	101.5	5.82	37.74	8	0	High	High	High	High	High	High	High	High
High	Master Protein	A1ZAB5	Protein clueless OS=Drosophila melanogaster GN=clu PE=1 SV=1	0	21.966	5	0.976562	-0.0342157	0.333544	0.427873	426.5	416.5	411.8	419.6	433.4	497.9	441.7	393.6	411.7	421.4	7	7	7	1	1448	160.8	6.6	19.59	7	0	High	High	High	High	High	High	High	High
High	Master Protein	A1ZB72	Glutathione S transferase E7 OS=Drosophila melanogaster GN=GstE7 PE=1 SV=1	0	37.118	40	1.3369	0.41889	0.000978375	0.0128427	3313.7	4432.7	3320.4	3260.8	3729.5	3307	4594.6	4432.1	4231	4433.3	11	29	11	1	223	25.5	6.57	81.63	11	0	High	High	High	High	High	High	High	High
High	Master Protein	Q9VW40	LD31235p OS=Drosophila melanogaster GN=TORIP PE=1 SV=2	0	14.463	13	1.0582	0.0816138	0.171537	0.258374	519.3	549.8	495.6	560.9	474	544.1	593.9	534.8	551.6	547.9	4	8	4	1	301	34	6	16.66	4	0	High	High	High	High	High	High	High	High
High	Master Protein	Q9XZ53	Oligosaccharyl transferase 3 OS=Drosophila melanogaster GN=OstStt3 PE=1 SV=1	0	22.978	8	0.891266	-0.166073	0.124921	0.202915	1495.2	1332.6	1569	1483.8	1281	1506.7	1303.4	1335.8	1329.4	1337	8	20	8	1	774	87.6	9	48.08	8	0	High	High	High	High	High	High	High	High
High	Master Protein	Q9W125	NADH dehydrogenase [ubiquinone] 1 alpha subcomplex subunit 8 OS=Drosophila melanogaster GN=ND-19 PE=1 SV=1	0	73.007	62	1.18203	0.24127	0.00599443	0.0321045	9358.2	11062.2	9147.7	9376.9	10346.9	9339.6	11169.1	10956.2	11513.6	10705.1	14	69	14	1	175	19.8	6.87	254.43	14	0	High	High	High	High	High	High	High	High
High	Master Protein	Q08473	RNA-binding protein squid OS=Drosophila melanogaster GN=sqd PE=1 SV=3	0	36.515	18	0.661376	-0.596458	0.00491087	0.0291566	3546	2344.7	4185.8	3153.4	3866.9	3251.7	2610.8	2389.7	2300.5	2280.3	6	23	6	1	344	36.2	7.46	81.19	6	0	High	High	High	High	High	High	High	High
High	Master Protein	Q9VDL1	Esterase CG5412 OS=Drosophila melanogaster GN=CG5412 PE=2 SV=1	0	12.336	18	0.815661	-0.293959	0.0414326	0.0985529	53.5	43.7	58.9	48.5	48.6	63.8	43.4	40.1	44	48.1	4	6	4	1	279	30.6	5.29	18.6	4	0	High	High	High	High	High	High	High	High
High	Master Protein	Q9V7S5	Putative inorganic phosphate cotransporter OS=Drosophila melanogaster GN=Picot PE=2 SV=1	0	15.551	9	1.12867	0.174621	0.12377	0.201569	141.2	159.4	137.1	145.4	132.6	166.2	157.6	157.5	161.3	166.8	3	5	3	1	529	58.3	7.55	19.5	3	0	High	High	High	High	High	High	High	High
High	Master Protein	A4V3W8	Uncharacterized protein, isoform C OS=Drosophila melanogaster GN=CG32795 PE=4 SV=1	0	24.308	19	1.01626	0.0232698	0.75735	0.810695	1061.3	1078	1038.9	1096.8	995.4	1084.1	999.1	1085.1	1071	1102.3	5	13	5	1	387	45.5	9.39	51.09	5	0	High	High	High	High	High	High	High	High
High	Master Protein	Q0KHZ6	CG7834, isoform A OS=Drosophila melanogaster GN=CG7834 PE=1 SV=1	0	145.875	82	1.54083	0.62371	0.00178515	0.0172934	16017.5	24666.3	16727	15338	19159.3	14802.6	27367.6	24435	23799.4	24899.8	21	157	21	1	253	27.2	8.05	598.2	21	0	High	High	High	High	High	High	High	High
High	Master Protein	Q9VXC1	MIP06432p1 OS=Drosophila melanogaster GN=CG34325-RA PE=2 SV=3	0	20.83	32	0.856898	-0.222805	0.0868013	0.155294	1795.5	1539	1534.9	1715	1922.4	1879.9	1521.4	1509	1606.4	1556.8	5	16	5	1	179	20.1	7.05	53.91	5	0	High	High	High	High	High	High	High	High
High	Master Protein	Q7K3S3	Fuseless, isoform A OS=Drosophila melanogaster GN=fusl PE=2 SV=1	0	19.272	5	0.838223	-0.254594	0.13218	0.211906	386.1	323.7	385	420.6	311.7	387.3	343.4	322.7	324.6	322.5	2	7	2	1	453	51.2	8.6	20.15	2	0	High	High	High	High	High	High	High	High
High	Master Protein	Q9VMR6	MIP06029p OS=Drosophila melanogaster GN=CG12512-RA PE=1 SV=1	0	91.94	37	1.10132	0.139236	0.0111809	0.0442399	4518.8	4977.6	4578.6	4547.6	4163	4490.1	4943.8	5030.9	4695	5011.6	19	49	19	1	593	65.2	7.69	165.23	19	0	High	High	High	High	High	High	High	High
High	Master Protein	Q9VGJ6	CG6908, isoform A OS=Drosophila melanogaster GN=CG6908 PE=1 SV=1	0	17.444	13	0.904977	-0.144046	0.0374554	0.091898	972.3	879.7	965	979.6	888.2	1041.1	898.3	809	887.3	872.2	6	10	6	1	449	51.8	5.68	22.57	6	0	High	High	High	High	High	High	High	High
High	Master Protein	Q59E34	Mi-2, isoform B OS=Drosophila melanogaster GN=Mi-2 PE=1 SV=1	0	56.104	8	0.961538	-0.0565835	0.211579	0.301601	1256.8	1208.7	1257.4	1256.3	1210.3	1446.3	1192.9	1224.7	1245.8	1183.4	14	24	14	1	1983	224.2	5.64	77.67	14	0	High	High	High	High	High	High	High	High
High	Master Protein	Q9V3U6	26-29kD-proteinase OS=Drosophila melanogaster GN=26-29-p PE=1 SV=1	0	71.983	27	0.933707	-0.0989585	0.086142	0.154335	7321.7	6838.7	7092.5	7558.2	8023.9	6985.1	6948.1	6746.5	6918.8	6759.6	15	57	15	1	549	62.1	6.74	195.65	15	0	High	High	High	High	High	High	High	High
High	Master Protein	P10379	Protein unzipped OS=Drosophila melanogaster GN=uzip PE=1 SV=2	0	103.648	36	0.918274	-0.123004	0.0238616	0.0700933	5230.1	4803.2	5355	5439.3	4938.3	5108	4834.6	4904.2	4771.9	4650.5	16	72	16	1	488	54.3	6.38	252.61	16	0	High	High	High	High	High	High	High	High
High	Master Protein	D1YSG8	Calcium/calmodulin-dependent protein kinase II, isoform J OS=Drosophila melanogaster GN=CaMKII PE=1 SV=1	0	152.492	54	0.686342	-0.543001	0.00813499	0.0371941	46.1	31.6	47.6	45.3	36.5	46.8	35.3	33.5	29.8	26.8	33	108	1	1	531	60	7.43	368.66	33	0	High	High	High	High	High	High	High	High
High	Master Protein	A8JQY2	Uncharacterized protein, isoform C OS=Drosophila melanogaster GN=CG12213 PE=1 SV=1	0	10.701	7	0.914077	-0.129613	0.0415084	0.0985529	194.3	177.6	199	208.1	189.7	187.9	176.5	192	178.8	175.9	3	4	3	1	581	63.2	5.19	6.51	3	0	High	High	High	High	High	High	High	High
High	Master Protein	Q8MKK1	RH09246p OS=Drosophila melanogaster GN=AIMP3 PE=1 SV=1	0	14.63	23	1.00705	0.0101344	0.880445	0.908183	1077.4	1084.5	1026.6	1130.7	1010.8	1236.2	1100	1119	1069.2	1068.1	4	9	4	1	179	20	7.03	33.07	4	0	High	High	High	High	High	High	High	High
High	Master Protein	Q9VDH5	CG3822 OS=Drosophila melanogaster GN=CG3822 PE=1 SV=1	0	93.127	25	0.92081	-0.119024	0.271915	0.368151	7258.1	6685	7304.6	7211.9	6156.2	7629.1	6293.9	6804.1	6752.4	6618.3	19	83	19	1	853	95.8	7.68	266.55	19	0	High	High	High	High	High	High	High	High
High	Master Protein	P84040	Histone H4 OS=Drosophila melanogaster GN=His4 PE=1 SV=2	0	87.532	59	1.13766	0.186065	0.789194	0.835198	16328.3	18582.9	24989.3	16732.3	15934	14850.1	15721.9	18670.4	18495.8	21163.6	12	88	12	1	103	11.4	11.36	338.47	12	0	High	High	High	High	High	High	High	High
High	Master Protein	A1Z7Q7	Alpha/beta hydrolase 1, isoform A OS=Drosophila melanogaster GN=Hydr1 PE=2 SV=1	0	13.89	9	1.24224	0.312939	0.00798183	0.0367615	780.6	969.8	756.2	851.8	707.6	805.8	965	930.7	974.7	1000.4	4	8	4	1	525	58.7	8.68	29.28	4	0	High	High	High	High	High	High	High	High
High	Master Protein	A0A0S0WGX2	Uncharacterized protein OS=Drosophila melanogaster GN=CG45782 PE=4 SV=1	0	66.735	15	1.16279	0.217591	0.0691339	0.136628	4460.1	5184.6	4223.6	4710	4056.2	5007.8	4778.1	5282.5	5127.1	5242.7	15	50	15	1	615	68	6.32	165.16	15	0	High	High	High	High	High	High	High	High
High	Master Protein	M9PDH1	Enhancer of bithorax, isoform H OS=Drosophila melanogaster GN=E(bx) PE=1 SV=1	0	18.056	3	1.08696	0.120294	0.0699319	0.1373	748.6	814	768.9	714	728.8	804.5	815.1	842.1	812.8	773.5	7	11	7	1	2761	311.2	8.27	27.99	7	0	High	High	High	High	High	High	High	High
High	Master Protein	Q7JYZ0	CG6426 OS=Drosophila melanogaster GN=CG6426 PE=2 SV=1	0	40.702	52	0.568828	-0.813935	0.0772366	0.144998	4814.6	2738.1	2691.9	4315.3	6333.7	5371.6	2769.2	2595.5	2876.1	2707.4	5	25	5	1	161	17.3	4.81	111.81	5	0	High	High	High	High	High	High	High	High
High	Master Protein	Q9VU43	FI04407p OS=Drosophila melanogaster GN=SRm160 PE=1 SV=1	0	11.113	4	0.762195	-0.391768	0.0167483	0.0566929	555.1	423.2	572.1	451.2	546.1	564.2	435.9	394	428.4	418.1	3	5	3	1	954	107.5	11.6	20.92	3	0	High	High	High	High	High	High	High	High
High	Master Protein	Q9VDT1	Arc42 OS=Drosophila melanogaster GN=Arc42 PE=1 SV=1	0	89.215	53	1.40252	0.488026	0.000147041	0.00501671	6528.6	9160.7	6521.8	6493	7110.1	6535.5	9232.8	9089.2	8352.4	9431.7	17	66	17	1	405	43.6	7.88	224.02	17	0	High	High	High	High	High	High	High	High
High	Master Protein	A0A0B4KGV7	Uncharacterized protein, isoform B OS=Drosophila melanogaster GN=CG13601 PE=4 SV=1	0	24.805	31	1.36426	0.448115	7.32413e-05	0.00366289	914.3	1247.9	974.3	914.8	903.6	913.9	1221.1	1266.8	1245.3	1250.6	7	18	7	1	277	31.2	6.81	63.77	7	0	High	High	High	High	High	High	High	High
High	Master Protein	Q9W0Z5	LP09747p OS=Drosophila melanogaster GN=Atf-2-RB PE=1 SV=3	0	21.669	16	1.26904	0.343732	0.00326502	0.0243233	705.9	896.1	633.7	709.8	701.9	762.4	928.2	897.7	894.4	828.2	6	14	6	1	536	58.3	5.21	50.72	6	0	High	High	High	High	High	High	High	High
High	Master Protein	P08570	60S acidic ribosomal protein P1 OS=Drosophila melanogaster GN=RpLP1 PE=1 SV=2	0	48.662	67	0.464253	-1.10702	0.0109018	0.0435419	11508.1	5342.6	8311.8	10161.6	15295.9	13033	5367.4	5231.9	5574.4	5318	5	39	5	1	112	11.5	4.41	187.83	5	0	High	High	High	High	High	High	High	High
High	Master Protein	A0A0B4LF57	Calmodulin, isoform C OS=Drosophila melanogaster GN=Cam PE=1 SV=1	0	276.961	91	0.424809	-1.23511	0.0135389	0.050467	71778.3	30495.2	47015.7	62107.3	96524.4	82955.3	30626.8	30364.2	32292	29397.3	17	494	17	1	149	16.8	4.22	1722.76	17	0	High	High	High	High	High	High	High	High
High	Master Protein	Q9VVC2	Uncharacterized protein OS=Drosophila melanogaster GN=CG13022 PE=4 SV=2	0	24.314	16	0.604595	-0.725959	0.0030082	0.0234221	2291	1384.9	2204.9	2380.5	2933.6	2174.8	1408	1362.1	1462.9	1355.4	2	13	2	1	198	21.6	6.73	57.29	2	0	High	High	High	High	High	High	High	High
High	Master Protein	Q9VEP6	Adenylosuccinate lyase OS=Drosophila melanogaster GN=AdSL PE=1 SV=1	0	63.486	29	0.994036	-0.00863031	0.467459	0.553802	4101.7	4077.3	4053.4	4150.6	3570.2	4174.1	4085.3	4058	4069.3	4204.2	13	47	13	1	481	53.8	7.49	168.26	13	0	High	High	High	High	High	High	High	High
High	Master Protein	Q9V466	BcDNA.LD18761 OS=Drosophila melanogaster GN=Nup107 PE=1 SV=1	0	12.304	5	0.956023	-0.0648829	0.247451	0.340814	553.6	529.5	553.1	554.1	524.6	662.9	515.4	541.2	548.9	518	5	7	5	1	845	97.3	5.94	14.03	5	0	High	High	High	High	High	High	High	High
High	Master Protein	Q8MKW7	Ribonuclease Z, mitochondrial OS=Drosophila melanogaster GN=JhI-1 PE=2 SV=2	0	9.015	5	1.12867	0.174621	0.13878	0.219948	203	229.3	197.6	208.6	195.1	239.7	221.5	243.1	237.3	220.8	3	3	3	1	766	85.4	6.99	7.99	3	0	High	High	High	High	High	High	High	High
High	Master Protein	Q86B44	Glutathione synthetase OS=Drosophila melanogaster GN=GSS PE=1 SV=2	0	57.794	25	1.07066	0.0985055	0.00434694	0.0272569	4431	4745.7	4278.2	4459	4403.3	4513.4	4752.9	4762.9	4738.5	4635.7	14	37	14	1	562	61.8	6.18	133.33	14	0	High	High	High	High	High	High	High	High
High	Master Protein	A0A0B4K765	Sin3A, isoform G OS=Drosophila melanogaster GN=Sin3A PE=1 SV=1	0	14.374	3	1.13379	0.181149	0.358904	0.454418	61.6	69.8	56.8	72.7	56.4	66.9	60.4	70.2	69.5	71.2	4	4	4	1	2066	220.9	8.15	15.82	4	0	High	High	High	High	High	High	High	High
High	Master Protein	Q8SXU3	CG8207 OS=Drosophila melanogaster GN=CG8207 PE=1 SV=1	0	10.892	8	0.854701	-0.226509	0.0165468	0.0566442	272.4	232.8	273.9	250.4	270.9	303.2	247	209.7	237.7	228.1	3	5	3	1	438	48.1	7.72	15.13	3	0	High	High	High	High	High	High	High	High
High	Master Protein	Q7JYW9	Phosphotransferase OS=Drosophila melanogaster GN=Hex-C PE=1 SV=1	0	100.029	51	0.997009	-0.00432161	0.887614	0.913821	4083.2	4071.4	3987.6	4181	3645.6	4306	4136.7	3907.5	4008	4135.8	21	64	21	1	454	50.7	6.55	202.4	21	0	High	High	High	High	High	High	High	High
High	Master Protein	Q9VA34	LP06141p OS=Drosophila melanogaster GN=CG15544 PE=2 SV=4	0	26.153	10	0.571102	-0.808179	0.00100198	0.0130431	3094.7	1767.2	3137.1	2862.9	3603	3052.9	1757.2	1743	1813.4	1777.3	9	26	9	1	851	91	7.53	78.85	9	0	High	High	High	High	High	High	High	High
High	Master Protein	Q9VXX8	Probable 60S ribosomal protein L37-A OS=Drosophila melanogaster GN=RpL37a PE=1 SV=1	0	17.242	37	0.821693	-0.283329	0.135394	0.215728	5334.1	4384.7	9030	5980.7	4743	4757.4	3655.3	4464.7	4306.1	5080.7	4	20	4	1	93	10.6	11.69	54.57	4	0	High	High	High	High	High	High	High	High
High	Master Protein	P84051	Histone H2A OS=Drosophila melanogaster GN=His2A PE=1 SV=2	0	46.864	66	0.682128	-0.551885	0.102976	0.174963	5272.4	3597.5	11186.3	5100.6	5450.1	3872.2	2413.9	3560	3635.5	4667.2	8	34	6	1	124	13.4	10.73	106.79	8	0	High	High	High	High	High	High	High	High
High	Master Protein	A0A0B4LIJ0	Regulatory particle triple-A ATPase 2, isoform B OS=Drosophila melanogaster GN=Rpt2 PE=3 SV=1	0	72.143	46	0.911577	-0.133564	0.081768	0.149828	5559.8	5069	6755.9	5634	5486.6	5389.5	5042.4	5194.3	4957.1	5095.9	20	51	18	1	439	49.3	6.58	166.97	20	0	High	High	High	High	High	High	High	High
High	Master Protein	Q9VII3	LD40063p OS=Drosophila melanogaster GN=twit PE=2 SV=1	0	9.55	16	1.08696	0.120294	0.315489	0.409912	621.2	675.1	488.5	571.8	674.8	745.2	649.4	749.4	695.2	655.5	3	8	3	1	166	18.7	6.27	22.82	3	0	High	High	High	High	High	High	High	High
High	Master Protein	Q9VK85	Ef1alpha-like factor, isoform A OS=Drosophila melanogaster GN=eRF3 PE=1 SV=1	0	23.912	14	0.908265	-0.138814	0.0509367	0.111935	1731.8	1573.2	1759.7	1910.5	1622.9	1704.2	1578.2	1568.1	1545.6	1587	8	13	8	1	619	66.4	5.35	29.1	8	0	High	High	High	High	High	High	High	High
High	Master Protein	Q7JR69	Cuticular protein 49Ac, isoform C OS=Drosophila melanogaster GN=Cpr49Ac PE=1 SV=1	0	18.532	19	0.451671	-1.14666	0.00277767	0.022309	493.1	222.7	430.7	413.9	641.4	564.5	230	205.9	237.9	215.7	5	10	5	1	324	37.1	6.89	29.87	5	0	High	High	High	High	High	High	High	High
High	Master Protein	Q9VXN4	Probable arginine--tRNA ligase, cytoplasmic OS=Drosophila melanogaster GN=Aats-arg PE=2 SV=1	0	52.38	24	1.02354	0.0335695	0.230167	0.321103	1152.1	1179.7	1067.7	1137.8	1166.6	1174	1148.3	1185.3	1174.2	1187.6	16	30	16	1	665	75.5	7.44	91.17	16	0	High	High	High	High	High	High	High	High
High	Master Protein	O18404	3-hydroxyacyl-CoA dehydrogenase type-2 OS=Drosophila melanogaster GN=scu PE=1 SV=1	0	166.728	76	1.21065	0.275786	0.00646847	0.0334718	13430.9	16252.8	13357.2	14454.7	13505	11962.4	16400.7	16106.2	15938	17380.2	18	121	18	1	255	26.9	9.03	518.86	18	0	High	High	High	High	High	High	High	High
High	Master Protein	A1Z6H7	Gp210 ortholog, isoform A OS=Drosophila melanogaster GN=Gp210 PE=1 SV=1	0	99.086	13	0.970874	-0.0426443	0.663604	0.731614	4421.5	4290.8	4516.7	4328.3	3991.3	4595	4204	4237.6	4344.6	4354.4	22	58	22	1	1876	209.7	6.47	192.18	22	0	High	High	High	High	High	High	High	High
High	Master Protein	Q7JXB9	Endonuclease G OS=Drosophila melanogaster GN=EndoG PE=1 SV=1	0	17.358	19	1.04932	0.0694519	0.846836	0.88194	391	410.4	361.4	350.5	423	488.5	390	407.2	425.7	413.7	5	8	5	1	310	34.6	8.72	29.27	5	0	High	High	High	High	High	High	High	High
High	Master Protein	Q9VXR5	CG9281, isoform B OS=Drosophila melanogaster GN=CG9281 PE=1 SV=1	0	19.495	13	0.902527	-0.147958	0.00267037	0.0220269	1067.5	963.3	1088.5	1087.4	1043.1	1048	945	985.9	918.6	982	8	11	8	1	611	69.5	7.53	27.14	8	0	High	High	High	High	High	High	High	High
High	Master Protein	M9MRX0	Limpet, isoform J OS=Drosophila melanogaster GN=Lmpt PE=1 SV=1	0	142.662	37	0.660939	-0.597412	0.0216293	0.0659404	8037.9	5313.3	6431.6	7159.9	9507.2	9023.6	5424	5204.9	5711.3	5168.6	39	94	31	1	989	113.8	5.1	295.15	39	8	High	High	High	High	High	High	High	High
High	Master Protein	M9MRX8	Ferredoxin 1, isoform B OS=Drosophila melanogaster GN=Fdx1 PE=4 SV=1	0	32.646	45	0.892061	-0.164786	0.516359	0.598957	1139.6	1016.5	846.6	965.6	1392.2	1344.9	1028.4	1008.1	1025	1004.3	7	22	7	1	172	19.7	7.03	78.66	7	0	High	High	High	High	High	High	High	High
High	Master Protein	Q9VGU6	GTP:AMP phosphotransferase, mitochondrial OS=Drosophila melanogaster GN=Adk3 PE=1 SV=1	0	23.115	35	1.11982	0.163268	0.33502	0.429692	1882.6	2108.2	1876.6	1785.1	2361.9	1888.7	2161.4	2138.6	2073.2	2078.2	8	18	8	1	216	24.1	9.32	58.05	8	0	High	High	High	High	High	High	High	High
High	Master Protein	A8JNT1	Uncharacterized protein, isoform B OS=Drosophila melanogaster GN=CG12355 PE=3 SV=1	0	18.609	20	1.3624	0.446148	0.00120396	0.0140988	478.7	652	488.2	467.4	469.5	540	631.6	680.3	653.6	650.4	3	11	3	1	204	23.2	9.41	40.85	3	0	High	High	High	High	High	High	High	High
High	Master Protein	A1Z6H6	CG7791 OS=Drosophila melanogaster GN=CG7791 PE=1 SV=1	0	11.104	6	1.06157	0.086201	0.243127	0.336278	235.5	249.9	226.8	244.5	207.3	259.5	250.3	249.5	255.1	248	4	7	4	1	699	80.2	6.87	21.82	4	0	High	High	High	High	High	High	High	High
High	Master Protein	A0A0U1RVK6	Fructose-1,6-bisphosphatase, isoform F OS=Drosophila melanogaster GN=fbp PE=1 SV=1	0	46.697	30	0.97371	-0.0384362	0.290793	0.38769	4658.1	4534	4820.8	4889	4500.9	4411.3	4599.1	4469.8	4293.5	4601.8	10	38	10	1	343	37	6.8	127.5	10	0	High	High	High	High	High	High	High	High
High	Master Protein	A0A0B4LHY5	Lnk, isoform D OS=Drosophila melanogaster GN=Lnk PE=4 SV=1	0	10.65	6	0.550661	-0.860764	0.00656457	0.0336385	594.8	327.6	476.5	757.5	571.9	618.6	353.2	314.3	327.5	327.7	4	5	4	1	728	77.5	6.64	10.28	4	0	High	High	High	High	High	High	High	High
High	Master Protein	Q9VHA1	Spermidine synthase, isoform A OS=Drosophila melanogaster GN=SpdS PE=1 SV=1	0	78.157	38	0.762777	-0.390668	0.00748367	0.0360244	6610.4	5044	5959.2	6756.9	7432.8	6467	5053	5035.1	5178.4	4903.2	12	56	12	1	287	32.3	5.78	199.06	12	0	High	High	High	High	High	High	High	High
High	Master Protein	Q9VB81	Cuticular protein 97Eb OS=Drosophila melanogaster GN=Cpr97Eb PE=2 SV=2	0	53.514	46	0.272183	-1.87735	0.000228469	0.00609453	15239.7	4147.8	14366.8	14952.9	19274.6	15532.1	4128.2	4147.9	4251.6	4147.7	11	57	11	1	235	26.7	8.15	221.24	11	0	High	High	High	High	High	High	High	High
High	Master Protein	Q9VSD6	D-Importin 7/RanBP7 OS=Drosophila melanogaster GN=msk PE=1 SV=1	0	71.946	16	1.11607	0.158429	0.056261	0.119469	3197.8	3568.2	3222.7	3173.1	3003.5	3549.9	3528	3593.1	3543.4	3660.4	17	34	16	1	1049	119.2	4.86	114.63	17	1	High	High	High	High	High	High	High	High
High	Master Protein	Q94523	Succinate dehydrogenase [ubiquinone] flavoprotein subunit, mitochondrial OS=Drosophila melanogaster GN=SdhA PE=2 SV=3	0	236.013	46	1.13122	0.177882	0.0012997	0.0146986	20541.8	23227.3	20893.2	21324.1	20196.4	19781.2	23467.3	22989.7	23989	22759.2	30	206	30	1	661	72.3	7.12	838.93	30	0	High	High	High	High	High	High	High	High
High	Master Protein	A0A0C4DHE7	Glutamate dehydrogenase OS=Drosophila melanogaster GN=Gdh PE=1 SV=1	0	255.221	78	1.04932	0.0694519	0.0342776	0.0868876	391	410	396.5	385.5	364.9	398.3	425.4	408.3	409.2	410.9	32	247	1	1	391	43	7.3	995.24	32	0	High	High	High	High	High	High	High	High
High	Master Protein	P49630	60S ribosomal protein L36 OS=Drosophila melanogaster GN=RpL36 PE=1 SV=1	0	29.864	29	0.886525	-0.173767	0.104728	0.177297	6435.8	5705.4	9113.3	6347.3	6525.6	6264.1	4930.9	5750.4	5660.8	6417	6	34	6	1	115	13.5	11.37	125.3	6	0	High	High	High	High	High	High	High	High
High	Master Protein	Q9NFP5	SH3 domain-binding glutamic acid-rich protein homolog OS=Drosophila melanogaster GN=Sh3beta PE=1 SV=2	0	73.4	71	0.327869	-1.60881	0.00613965	0.0323507	90.1	29.5	64	140.3	102.9	78.9	27.5	29.5	29.6	29.6	12	57	1	1	158	17.5	4.53	182.57	12	0	High	High	High	High	High	High	High	High
High	Master Protein	Q9Y137	BcDNA.GH07066 OS=Drosophila melanogaster GN=mino PE=1 SV=1	0	50.599	19	1.0627	0.0877334	0.196286	0.285113	1634.1	1736.5	1610.1	1658.5	1592.3	1772.7	1762.8	1755	1671	1718.3	15	24	15	1	850	95.1	7.62	62.49	15	0	High	High	High	High	High	High	High	High
High	Master Protein	A0A0B4LF26	Eukaryotic translation initiation factor 3 subunit J OS=Drosophila melanogaster GN=eIF3j PE=3 SV=1	0	80.787	45	0.841751	-0.248535	0.0671459	0.133863	7550.8	6355.1	6785.1	7287.5	9545.8	7823.5	6576.3	6174.7	6498.2	6215.1	13	51	13	1	236	26.6	4.86	186.64	13	0	High	High	High	High	High	High	High	High
High	Master Protein	Q9W4N8	LD30122p OS=Drosophila melanogaster GN=Vap33 PE=1 SV=1	0	106.912	55	1.3089	0.388355	0.000383477	0.00798698	10923.3	14290.4	11138.3	11372.5	10039.2	10712.4	13732.2	14815.1	14172	14409.8	16	97	16	1	269	29.5	7.78	362.77	16	0	High	High	High	High	High	High	High	High
High	Master Protein	A0A0B4KFT3	Protein kinase C OS=Drosophila melanogaster GN=Pkc53E PE=3 SV=1	0	122.475	43	1.11483	0.15682	0.0394044	0.0955543	11307.5	12608.9	11543.9	12019.1	9947.6	11075.9	12393.2	13259.1	12572.9	12645	33	100	28	1	670	76.7	7.14	322.18	33	1	High	High	High	High	High	High	High	High
High	Master Protein	Q9VR35	Eukaryotic translation initiation factor 4E-binding protein Mextli OS=Drosophila melanogaster GN=mxt PE=1 SV=1	0	24.547	13	0.966184	-0.0496308	0.212828	0.302805	619.7	598.7	599.4	612.5	627.1	684.8	602	595.4	625.9	579.9	7	12	7	1	653	70.1	6.58	36.72	7	0	High	High	High	High	High	High	High	High
High	Master Protein	Q24319	Dolichyl-diphosphooligosaccharide--protein glycosyltransferase 48 kDa subunit OS=Drosophila melanogaster GN=Ost48 PE=2 SV=2	0	80.066	35	0.925069	-0.112367	0.177634	0.264844	8892.9	8226.3	8948.6	9194.7	7865.8	8837.6	8041.6	8227.2	8255.6	8225.3	14	72	14	1	449	50	5.59	253.99	14	0	High	High	High	High	High	High	High	High
High	Master Protein	Q9VJ98	CG5783 OS=Drosophila melanogaster GN=CG5783 PE=2 SV=1	0	9.22	11	1.0627	0.0877334	0.270642	0.367222	115	122.2	118.7	111.4	108.3	126.9	125.4	114.3	140.2	119.1	3	5	3	1	287	32.7	7.65	15.36	3	0	High	High	High	High	High	High	High	High
High	Master Protein	B7YZP9	Muscle LIM protein at 60A, isoform B OS=Drosophila melanogaster GN=Mlp60A PE=1 SV=1	0	10.307	8	0.718907	-0.476122	0.00225112	0.0201901	2500.1	1797.3	2183.8	2659.1	2510.6	2489.6	1855.7	1752.4	1733.8	1843.4	4	13	3	1	486	53	8.15	33.3	4	1	High	High	High	High	High	High	High	High
High	Master Protein	Q9VD48	CG5791, isoform A OS=Drosophila melanogaster GN=CG5791 PE=2 SV=1	0	16.06	26	0.838223	-0.254594	0.149906	0.232807	2497.4	2092.9	2035	2310.5	3025	2699.5	1965.9	2095.1	2288.4	2090.7	3	16	3	1	98	10.2	7.74	68.58	3	0	High	High	High	High	High	High	High	High
High	Master Protein	B7Z002	Kismet, isoform C OS=Drosophila melanogaster GN=kis PE=1 SV=1	0	15.392	1	0.820345	-0.285698	0.0171132	0.0571304	424.9	348.4	394.2	400.2	466.9	451.1	347.4	359.7	348.6	348.2	5	7	5	1	5517	593.1	5.63	14.71	5	0	High	High	High	High	High	High	High	High
High	Master Protein	B5RIU6	AT06279p OS=Drosophila melanogaster GN=EndoA PE=1 SV=1	0	96.804	54	1.10375	0.142417	0.011895	0.0461178	11458.9	12651.5	11274.4	10439.5	11657.7	11646.4	13442.3	12730.8	12572.8	12098.6	20	90	20	1	369	41.4	5.54	291.47	20	0	High	High	High	High	High	High	High	High
High	Master Protein	A0A126GUQ5	MLF1-adaptor molecule, isoform B OS=Drosophila melanogaster GN=Madm PE=4 SV=1	0	17.15	8	0.995025	-0.0071955	0.612557	0.686951	484.4	481.8	441.5	483.7	485.1	527.5	483.6	480	488.1	438.9	4	9	4	1	637	70.5	5.12	34.77	4	0	High	High	High	High	High	High	High	High
High	Master Protein	Q8MRW1	SD19278p OS=Drosophila melanogaster GN=Tim23 PE=1 SV=1	0	9.893	14	1.02041	0.0291463	0.683472	0.748784	530.8	541.7	521.5	539.1	522.7	561.4	553.1	527.1	532.3	551.2	2	6	2	1	206	22.1	9	28.56	2	0	High	High	High	High	High	High	High	High
High	Master Protein	P55035	26S proteasome non-ATPase regulatory subunit 4 OS=Drosophila melanogaster GN=Rpn10 PE=1 SV=2	0	28.402	27	0.905797	-0.14274	0.0178959	0.0585952	3601.9	3261.5	3589.4	3614.4	3738.4	3457.8	3356.6	3418.1	3070.2	3169	10	20	10	1	396	42.6	4.83	61.91	10	0	High	High	High	High	High	High	High	High
High	Master Protein	Q9VB22	LD33695p OS=Drosophila melanogaster GN=pins PE=1 SV=1	0	34.376	14	1.11607	0.158429	0.00636608	0.0331708	2145.2	2394.5	2180.1	2110.8	2150.7	2139.7	2522.3	2372.2	2417	2301.1	9	22	9	1	658	71.4	6.74	57.85	9	0	High	High	High	High	High	High	High	High
High	Master Protein	Q9VQ39	IP05441p OS=Drosophila melanogaster GN=CG31937 PE=1 SV=1	0	10.965	11	1.05263	0.0740006	0.111362	0.185801	634.4	667.7	656.5	645.4	556.1	623.6	671	664.5	640.9	733.8	3	6	3	1	321	35.6	8.62	20.57	3	0	High	High	High	High	High	High	High	High
High	Master Protein	Q9VB46	FI18644p1 OS=Drosophila melanogaster GN=Hmu PE=1 SV=1	0	48.338	20	1.0627	0.0877334	0.0960744	0.166022	5072.6	5389.8	5077	5068.1	4388.5	5137.2	5146.8	5510.5	5342.1	5437.8	10	33	10	1	579	63.4	9.35	124.26	10	0	High	High	High	High	High	High	High	High
High	Master Protein	Q9VQR0	CG3246 OS=Drosophila melanogaster GN=CG3246-RA PE=1 SV=1	0	26.874	15	0.877963	-0.187768	0.0872626	0.155896	478	419.8	452.9	504.5	430.6	508.3	457.9	413.6	415.9	423.8	6	11	6	1	445	49.2	6.9	37.25	6	0	High	High	High	High	High	High	High	High
High	Master Protein	Q8IRD3	Glutathione peroxidase OS=Drosophila melanogaster GN=PHGPx PE=1 SV=1	0	75.247	37	1.37363	0.45799	0.000426545	0.00836661	8610.2	11830.3	8573.3	8375.9	9623.3	8647.2	12589.4	11905.8	11755.4	11631.9	10	72	10	1	238	26.2	8.76	264.44	10	0	High	High	High	High	High	High	High	High
High	Master Protein	Q9VT69	CG6707, isoform A OS=Drosophila melanogaster GN=CG6707 PE=1 SV=1	0	25.278	25	1.51976	0.603841	0.0040008	0.0261534	1610.6	2447	1702.5	1523.6	1492.2	1966.6	2337.5	2678.5	2436.7	2457.3	7	21	7	1	266	28.6	8.16	57.1	7	0	High	High	High	High	High	High	High	High
High	Master Protein	Q9U915	Adenylate kinase OS=Drosophila melanogaster GN=Adk2 PE=1 SV=1	0	64.575	56	1.14155	0.190997	0.127925	0.206499	10004.2	11416.6	10128.7	9881.2	11950.1	9824	11889.7	11292.2	11131.2	11542.3	18	54	18	1	240	26.5	7.88	173.22	18	0	High	High	High	High	High	High	High	High
High	Master Protein	Q9W0M4	LP10861p OS=Drosophila melanogaster GN=CG13887 PE=1 SV=1	0	83.193	36	1.34048	0.422752	0.00942044	0.0399516	9871.3	13233	10485.2	9324.6	8275.4	10450.1	12693.3	13209.1	13256.9	13420.5	16	76	16	1	228	26.1	9.32	252.3	16	0	High	High	High	High	High	High	High	High
High	Master Protein	Q9W3M4	LD24308p OS=Drosophila melanogaster GN=l(1)G0193 PE=1 SV=1	0	16.677	8	1.01112	0.0159576	0.755676	0.809206	678.8	686.5	657.8	700.6	588.4	781.3	699.2	667.9	674.1	732	4	6	4	1	664	77.1	7.18	23.27	4	0	High	High	High	High	High	High	High	High
High	Master Protein	Q9VPY2	Phospholipase A2 activator protein, isoform A OS=Drosophila melanogaster GN=Plap PE=1 SV=1	0	34.289	19	1.03093	0.0439433	0.903922	0.927126	1505.7	1552	1455.3	1533.2	1478.8	1807	1555.9	1527.7	1578.2	1548.2	11	22	11	1	787	85.7	5.83	61.6	11	0	High	High	High	High	High	High	High	High
High	Master Protein	Q4QQ70	IP09819p OS=Drosophila melanogaster GN=CG15602 PE=1 SV=1	0	10.167	13	0.729395	-0.455229	0.0651175	0.131533	265.4	193.6	200	235.8	326.7	298.8	194.6	194.4	192.8	179.5	4	5	4	1	342	38.6	5.11	12.28	4	0	High	High	High	High	High	High	High	High
High	Master Protein	Q8IMX4	FI04408p OS=Drosophila melanogaster GN=Rox8 PE=1 SV=1	0	13.193	8	0.988142	-0.0172093	0.693936	0.757914	885.2	874.5	879	938.2	891.4	841.3	897	865.6	881.2	868	4	7	4	1	470	50.2	7.81	22.13	4	0	High	High	High	High	High	High	High	High
High	Master Protein	P02255	Histone H1 OS=Drosophila melanogaster GN=His1 PE=1 SV=1	0	95.588	54	1.26103	0.334607	0.147122	0.229291	22910.9	28899.1	30869.5	22451.6	18963.3	23379.5	26420.7	29442.6	28365.6	30412.7	26	79	26	1	256	26.3	10.54	200.85	26	0	High	High	High	High	High	High	High	High
High	Master Protein	Q8IPT0	Uncharacterized protein, isoform C OS=Drosophila melanogaster GN=CG32441 PE=1 SV=2	0	14.92	19	1.02564	0.0365259	0.599338	0.675305	1138.4	1168	1279.1	1268.7	1021.4	960.3	1211.2	1187.9	1147	1148.5	4	8	4	1	227	25.1	5.26	27.68	4	0	High	High	High	High	High	High	High	High
High	Master Protein	Q500Y7	GEO11443p1 OS=Drosophila melanogaster GN=UQCR-6.4 PE=2 SV=1	0	11.644	40	1.23916	0.309359	0.0148841	0.0534744	840	1040.5	857.5	801.1	957.4	822.8	1034.7	1052.6	1016.1	1046.2	3	7	3	1	57	6.3	9.47	24.14	3	0	High	High	High	High	High	High	High	High
High	Master Protein	Q7JR58	CG6543, isoform A OS=Drosophila melanogaster GN=CG6543 PE=1 SV=1	0	173.132	61	1.75131	0.808437	3.9753e-06	0.000917897	14516.8	25403.4	14979.5	14174.3	14867.6	13661.6	26112.2	23240.9	25271	25536.6	16	155	16	1	295	31.6	8.63	622.43	16	0	High	High	High	High	High	High	High	High
High	Master Protein	Q9V535	RNA-binding protein 8A OS=Drosophila melanogaster GN=tsu PE=1 SV=1	0	27.597	36	0.677048	-0.56267	0.00488363	0.0291309	2282.8	1545.7	2149	2052.7	2716.1	2424.9	1610.5	1559.8	1531.8	1464.8	7	24	7	1	165	19	5.27	67	7	0	High	High	High	High	High	High	High	High
High	Master Protein	Q9VH26	CG3940, isoform A OS=Drosophila melanogaster GN=CG3940 PE=4 SV=2	0	9.066	9	1.2837	0.360305	0.0048209	0.0288715	295.2	379.1	281.5	309.5	277.4	322.3	378.3	379.8	381.3	361.4	3	3	3	1	304	33.9	5.16	7.8	3	0	High	High	High	High	High	High	High	High
High	Master Protein	P41964	Drosomycin OS=Drosophila melanogaster GN=Drs PE=1 SV=1	0	21.856	31	0.919118	-0.121679	0.961679	0.969219	2459.1	2259.8	1316.5	2078.1	3114.4	2909.9	2106.5	2322.8	2402.3	2198.5	5	17	4	1	70	7.7	6.93	63.7	5	1	High	High	High	High	High	High	High	High
High	Master Protein	A0A0B4KHL2	Coatomer subunit gamma OS=Drosophila melanogaster GN=gammaCOP PE=1 SV=1	0	119.79	34	1.0917	0.12658	0.0582302	0.122437	8003	8733	8023.5	8191.1	6872.4	7982.5	8439	8931.7	8695.4	8770.7	27	78	1	1	897	99.4	5.3	292.58	27	24	High	High	High	High	High	High	High	High
High	Master Protein	Q9VWV6	Transferrin 1, isoform A OS=Drosophila melanogaster GN=Tsf1 PE=1 SV=1	0	388.022	71	1.35685	0.440263	0.0275382	0.0771905	53345.2	72420.6	51577.4	64595.7	55173.6	50920.8	84688	67917.8	77222	61116.2	55	389	55	1	641	71.8	7.06	1606.69	55	0	High	High	High	High	High	High	High	High
High	Master Protein	E2QCZ9	CG1129, isoform B OS=Drosophila melanogaster GN=CG1129 PE=1 SV=1	0	14.505	14	1.16822	0.224317	0.0103199	0.0419395	383.1	447.7	379.2	422.5	361.4	387	440.2	450.3	445.1	474.4	4	8	4	1	369	40.4	6.33	23.64	4	0	High	High	High	High	High	High	High	High
High	Master Protein	Q9VKW5	CG5355 OS=Drosophila melanogaster GN=CG5355 PE=1 SV=2	0	138.369	41	0.848896	-0.23634	0.00812997	0.0371941	14593.8	12388.9	14743.4	15598.2	13640.4	14445.7	12444.2	12526.2	12333.7	12211	31	120	31	1	756	86.3	6.19	411.81	31	0	High	High	High	High	High	High	High	High
High	Master Protein	Q9W0J9	CG9119 OS=Drosophila melanogaster GN=CG9119 PE=1 SV=1	0	83.762	53	0.884173	-0.177599	0.0398135	0.0961122	4630.3	4093.6	4533.8	5391.4	4728.8	4456.5	4270.1	4047.7	4095.9	4091.3	17	51	17	1	322	35.6	6.38	195.1	17	0	High	High	High	High	High	High	High	High
High	Master Protein	O97182	Actin related complex p41 subunit OS=Drosophila melanogaster GN=Arpc1 PE=1 SV=1	0	18.121	19	0.904977	-0.144046	0.193019	0.281403	746.9	676.1	807.1	968.8	669.4	691.1	643.2	698.5	672	680.2	7	11	7	1	377	41.6	8.35	33.23	7	0	High	High	High	High	High	High	High	High
High	Master Protein	M9PHK6	Uncharacterized protein, isoform C OS=Drosophila melanogaster GN=CG14221 PE=4 SV=1	0	10.562	6	0.904159	-0.145351	0.380308	0.475417	68.5	61.9	58.8	55.9	85.3	79.8	64.9	54.9	67.4	59	2	2	2	1	586	64.9	5	8.71	2	0	High	High	High	High	High	High	High	High
High	Master Protein	Q8MKN0	Ubiquinone biosynthesis protein COQ9, mitochondrial OS=Drosophila melanogaster GN=Coq9 PE=2 SV=1	0	32.226	27	1.03734	0.0528949	0.225585	0.316571	1368	1419.6	1316.5	1224.6	1421.5	1425.9	1476.4	1429.5	1409.8	1374.4	10	17	10	1	326	36.3	7.91	48.29	10	0	High	High	High	High	High	High	High	High
High	Master Protein	A0A0B4K7G4	Modulo, isoform C OS=Drosophila melanogaster GN=mod PE=1 SV=1	0	51.424	28	0.94697	-0.0786098	0.235879	0.327401	1998.7	1892.8	2597	2007.5	1989.9	1907.5	1881.8	1903.8	1877.3	1942	13	27	13	1	542	60.3	5.43	84.75	13	0	High	High	High	High	High	High	High	High
High	Master Protein	P29843	Heat shock 70 kDa protein cognate 1 OS=Drosophila melanogaster GN=Hsc70-1 PE=1 SV=1	0	60.259	16	0.800641	-0.320773	0.0598979	0.124719	156.6	125.3	136.7	138.2	197.3	177.5	130.4	126.6	124.1	113.7	11	67	2	1	641	70.6	5.49	274.16	11	0	High	High	High	High	High	High	High	High
High	Master Protein	Q9VLS7	LD21067p OS=Drosophila melanogaster GN=PAPLA1 PE=1 SV=1	0	57.605	7	0.972763	-0.0398403	0.245386	0.338404	2055	1998.4	2017.2	2093.6	1980.6	2216	2013.4	1983.6	2035.8	1974.4	14	33	14	1	2016	214	4.79	122.56	14	0	High	High	High	High	High	High	High	High
High	Master Protein	Q9VJG0	Xaa-Pro aminopeptidase ApepP OS=Drosophila melanogaster GN=ApepP PE=1 SV=1	0	26.219	13	1.02564	0.0365259	0.206394	0.295954	1508.8	1548	1524.9	1457.3	1492.9	1569.5	1594	1521.5	1566.2	1530	8	17	8	1	613	68.5	5.95	54.67	8	0	High	High	High	High	High	High	High	High
High	Master Protein	Q7JPS2	Igloo, isoform A OS=Drosophila melanogaster GN=igl PE=1 SV=1	0	103.113	36	0.476644	-1.06901	0.0137645	0.0508715	13425.6	6397.7	8623.2	12479.9	15068	14442.9	6644.1	6308.7	6463.1	6333	10	78	10	1	240	25	5.33	370.46	10	0	High	High	High	High	High	High	High	High
High	Master Protein	Q9VM22	CG5149 OS=Drosophila melanogaster GN=CG5149 PE=1 SV=1	0	33.559	15	1.07411	0.103147	0.481871	0.567108	1503.6	1615.5	1516.7	1490.6	1455.1	1750.4	1544	1619.5	1638.1	1611.5	9	19	9	1	448	51.4	6.06	64.93	9	0	High	High	High	High	High	High	High	High
High	Master Protein	P92177	14-3-3 protein epsilon OS=Drosophila melanogaster GN=14-3-3epsilon PE=1 SV=2	0	191.579	76	0.947867	-0.077243	0.0743844	0.142312	31889.6	30224.7	32366.7	33781.6	30523.8	31419.4	30576.1	30065.5	30384.7	29873.2	26	223	24	1	262	29.8	4.78	767.97	26	3	High	High	High	High	High	High	High	High
High	Master Protein	Q9VPH6	CG5618, isoform A OS=Drosophila melanogaster GN=CG5618 PE=1 SV=1	0	29.844	15	1.04058	0.0573917	0.67527	0.742512	1832.5	1907.4	1734.5	2087.3	1539.1	1936.1	1884.3	1947	1733.3	1930.7	7	19	7	1	510	57.4	6.71	68.59	7	0	High	High	High	High	High	High	High	High
High	Master Protein	Q9VEJ3	Pyrroline-5-carboxylate reductase OS=Drosophila melanogaster GN=P5cr-2 PE=1 SV=1	0	49.009	32	1.8622	0.897006	1.44502e-06	0.000743474	3119.1	5803.7	3190.8	2915.9	3257.9	3049.1	5940.1	5660.6	5670.3	6192	7	39	7	1	273	28.1	8.7	138.67	7	0	High	High	High	High	High	High	High	High
High	Master Protein	P48994	Transient-receptor-potential-like protein OS=Drosophila melanogaster GN=trpl PE=1 SV=2	0	27.196	9	1.02145	0.0306192	0.749829	0.803978	668.5	682.6	661.6	650.7	675.5	729.4	691.1	674.2	724.6	656.5	11	14	11	1	1124	127.7	8.76	35.77	11	0	High	High	High	High	High	High	High	High
High	Master Protein	A8JNP7	Inhibitor-2, isoform B OS=Drosophila melanogaster GN=I-2 PE=1 SV=1	0	38.891	35	0.585138	-0.773152	0.0414822	0.0985529	1408.6	824.4	964.1	1185	1810.8	1674.4	843.8	802.3	841.7	807.5	6	17	6	1	310	34.4	5.26	65.59	6	0	High	High	High	High	High	High	High	High
High	Master Protein	Q4V6M1	Diadenosine tetraphosphate hydrolase OS=Drosophila melanogaster GN=Apf PE=1 SV=1	0	28.253	39	0.702247	-0.509949	0.00207011	0.0191625	1436.8	1008.9	1261.6	1446.9	1482.4	1426.9	998.7	1034.5	1017.4	1000.4	7	15	7	1	142	16.6	5.38	54.19	7	0	High	High	High	High	High	High	High	High
High	Master Protein	Q9VMH4	CG9175, isoform A OS=Drosophila melanogaster GN=CG9175-RA PE=2 SV=1	0	9.527	10	1.02041	0.0291463	0.647339	0.71642	410.5	418.9	378.7	446.1	369.2	444.8	424.6	415.4	412.9	422.5	4	5	4	1	445	48.8	8.02	16.21	4	0	High	High	High	High	High	High	High	High
High	Master Protein	A1ZB68	FI01423p OS=Drosophila melanogaster GN=GstE3 PE=1 SV=1	0	36.346	35	1.17786	0.236164	0.0918297	0.16135	3567.3	4203.5	3911.6	3253.2	4094.2	3124.2	4294.4	4164.7	4107.7	4242.7	9	32	9	1	220	24.9	7.59	104.62	9	0	High	High	High	High	High	High	High	High
High	Master Protein	Q9VII1	CG9336, isoform A OS=Drosophila melanogaster GN=CG9336-RA PE=1 SV=1	0	42.206	53	1.33511	0.416962	0.0240173	0.070482	2127.2	2840.9	1692.2	2040.5	2217.6	2461	2741.9	2694.5	2943.5	3001.3	6	30	6	1	148	15.9	7.71	109.86	6	0	High	High	High	High	High	High	High	High
High	Master Protein	X2JG15	Uncharacterized protein, isoform E OS=Drosophila melanogaster GN=CG34120 PE=4 SV=1	0	33.375	6	0.739645	-0.435095	0.00535007	0.0302525	685.4	506.8	701.3	680	584.3	690.8	503.5	508.3	505.3	541.2	11	14	11	1	1998	224.3	6.84	44.66	11	0	High	High	High	High	High	High	High	High
High	Master Protein	X2JAH8	Rugose, isoform Q OS=Drosophila melanogaster GN=rg PE=1 SV=1	0	29.165	3	0.909918	-0.136191	0.039812	0.0961122	810.7	737.4	812.6	808.7	778.3	914.2	747.7	727.2	763.5	716.3	10	15	10	1	3785	418.7	5.73	46.63	10	0	High	High	High	High	High	High	High	High
High	Master Protein	X2J5T3	Rab6, isoform B OS=Drosophila melanogaster GN=Rab6 PE=1 SV=1	0	56.415	52	0.905797	-0.14274	0.405468	0.500362	2599.4	2355.1	2606.5	2748.9	2093.7	2592.3	2277.2	2433.7	2341.9	2368.5	12	50	11	1	208	23.5	5.36	162.31	12	0	High	High	High	High	High	High	High	High
High	Master Protein	A0A0B4KFY8	CG9813, isoform G OS=Drosophila melanogaster GN=CG9813 PE=1 SV=1	0	65.275	31	0.716332	-0.481299	0.0326301	0.0844769	4965.8	3556.5	3915.7	4599.2	5361.8	5814.6	3620.8	3493.3	3650.6	3383.7	16	44	16	1	567	62.2	4.96	152.56	16	0	High	High	High	High	High	High	High	High
High	Master Protein	A0A0B4KEF3	GEO07188p1 OS=Drosophila melanogaster GN=Lcp3 PE=2 SV=1	0	13.448	23	0.692042	-0.531069	0.178847	0.266175	250.6	173.5	786	176.8	276.5	227.1	170.4	164.9	176.6	178	2	7	2	1	112	11.9	4.67	25.06	2	0	High	High	High	High	High	High	High	High
High	Master Protein	P05205	Heterochromatin protein 1 OS=Drosophila melanogaster GN=Su(var)205 PE=1 SV=2	0	94.94	68	0.615764	-0.699552	0.0167363	0.0566929	5892.4	3627.6	4584.9	5265.7	6927.8	6593.6	3632.3	3622.9	3770.3	3535.7	13	59	13	1	206	23.2	5.08	223.46	13	0	High	High	High	High	High	High	High	High
High	Master Protein	A0A0B4JD11	Ef1gamma, isoform C OS=Drosophila melanogaster GN=eEF1gamma PE=4 SV=1	0	161.496	55	0.85034	-0.233888	0.126994	0.205571	20187	17160.6	22246.1	22026.3	16930.5	18501.4	16945.5	17378.4	16926.7	17577.2	30	118	29	1	431	48.9	7.05	454.65	30	1	High	High	High	High	High	High	High	High
High	Master Protein	Q9W107	Tyrosine--tRNA ligase, mitochondrial OS=Drosophila melanogaster GN=Aats-tyr-m PE=2 SV=1	0	14.378	13	1.21803	0.284546	0.0181811	0.059322	265.1	323	270.4	259.8	258.5	302.8	317.7	323.3	326.2	322.7	4	6	4	1	464	52.5	8.81	23.83	4	0	High	High	High	High	High	High	High	High
High	Master Protein	Q9V397	BcDNA.GH12558 OS=Drosophila melanogaster GN=Mtpalpha PE=1 SV=1	0	303.13	57	1.49701	0.58208	0.0110829	0.0439485	36394.8	54449.1	45733.9	37318.1	35494.4	32423.5	55487.8	53502.5	48762.9	55412.4	43	269	43	1	783	84	9.17	998.27	43	0	High	High	High	High	High	High	High	High
High	Master Protein	A0A0B4K5Z5	GEO09424p1 OS=Drosophila melanogaster GN=Ubc6 PE=1 SV=1	0	9.644	11	1.02041	0.0291463	0.328308	0.422746	396.7	404.9	397.7	397.1	396.3	377.3	409.4	406.4	403.5	382.9	1	5	1	1	151	17.1	5.99	24.5	1	0	High	High	High	High	High	High	High	High
High	Master Protein	Q9XZ14	Protein gone early OS=Drosophila melanogaster GN=goe PE=2 SV=1	0	157.765	36	0.966184	-0.0496308	0.911603	0.933516	8754.8	8460.1	8844	8666.5	7488	9036.4	8223.6	8524.8	8628.6	8395.8	34	100	34	1	879	100	6.47	368.76	34	0	High	High	High	High	High	High	High	High
High	Master Protein	Q9VKX2	Malate dehydrogenase OS=Drosophila melanogaster GN=Mdh1 PE=1 SV=2	0	119.014	55	1.04167	0.0588937	0.516073	0.598718	13904.7	14478	15447.8	14528.9	13307.3	11296.7	14419	15015.3	13209.5	14537.2	17	89	17	1	337	36	7.39	300.74	17	0	High	High	High	High	High	High	High	High
High	Master Protein	Q8SY69	MICOS complex subunit MIC10 OS=Drosophila melanogaster GN=CG41128 PE=2 SV=1	0	9.126	39	1.67224	0.741783	4.03088e-06	0.000917897	1742.9	2913.7	1741.1	1776.8	1744.6	1689.8	2860.2	2968.2	2791.3	3033.7	3	13	3	1	72	8	8.51	33.9	3	0	High	High	High	High	High	High	High	High
High	Master Protein	A0A0B4KF91	Unc-104 ortholog, isoform H OS=Drosophila melanogaster GN=unc-104 PE=3 SV=1	0	60.023	12	1.16686	0.222633	0.0184281	0.0597379	2250.1	2625.2	2226	2274.4	2116.2	2500.3	2612.4	2729.3	2638	2564.2	20	34	20	1	1673	189.4	5.99	96.11	20	0	High	High	High	High	High	High	High	High
High	Master Protein	Q1RL12	IP16413p OS=Drosophila melanogaster GN=nrv2 PE=1 SV=1	0	135.123	67	1.21803	0.284546	0.00852157	0.0379197	2128.2	2591.3	2117	2139.5	1886.4	2269.4	2451.4	2633.6	2618.2	2564.7	20	136	1	1	322	36.9	7.93	494.21	20	0	High	High	High	High	High	High	High	High
High	Master Protein	Q9VTU8	Carbonic anhydrase 2, isoform A OS=Drosophila melanogaster GN=CAH2 PE=2 SV=1	0	41.007	26	0.729395	-0.455229	8.69371e-06	0.00123936	3870.1	2823.7	3921.1	4025.9	3779	3819.7	2801.5	2827.9	2911.1	2819.5	7	28	7	1	335	37.7	6.09	100.48	7	0	High	High	High	High	High	High	High	High
High	Master Protein	P35415	Paramyosin, long form OS=Drosophila melanogaster GN=Prm PE=1 SV=1	0	349.979	63	0.769231	-0.378512	8.204e-05	0.00370564	25849.2	19886.5	24655.7	26394.1	26551.8	25315.6	20119.2	18320.5	19816.9	19956.3	65	256	42	1	879	102.3	5.58	965.49	65	22	High	High	High	High	High	High	High	High
High	Master Protein	Q9VTN9	FI03238p OS=Drosophila melanogaster GN=CG10361-RA PE=1 SV=2	0	64.073	36	1.34409	0.426625	0.000566922	0.00981704	2909.3	3908.8	2584.1	2920.5	2898	2966.5	3918.8	3898.9	3660	3925.3	12	35	12	1	417	45.5	8.21	129.03	12	0	High	High	High	High	High	High	High	High
High	Master Protein	Q9VHN7	CG8036, isoform B OS=Drosophila melanogaster GN=CG8036 PE=1 SV=3	0	203.018	66	0.990099	-0.0143553	0.936923	0.952365	27199.6	26919.1	29130.7	30286.6	23747.5	25396.6	27206.2	26635	26376.2	28408.1	33	184	33	1	626	68	7.11	743.49	33	0	High	High	High	High	High	High	High	High
High	Master Protein	C6TP87	Elongation factor 1-alpha OS=Drosophila melanogaster GN=eEF1alpha1 PE=1 SV=1	0	169.254	56	0.888099	-0.171207	0.175482	0.262627	33261.7	29534.8	43954.4	35747.5	30948.8	29569.7	29328.9	31909.1	27488	29742.2	26	160	8	1	463	50.3	9.07	535.25	26	18	High	High	High	High	High	High	High	High
High	Master Protein	Q9VKC7	CG6766 OS=Drosophila melanogaster GN=CG6766-RA PE=1 SV=1	0	33.795	18	0.810373	-0.303342	0.000695361	0.0111406	3010.1	2438.9	2869.9	3030.9	3143.5	2989.4	2472.9	2405.5	2457.2	2420.8	10	24	10	1	525	59.7	5.64	70.09	10	0	High	High	High	High	High	High	High	High
High	Master Protein	Q7K0W4	LD27203p OS=Drosophila melanogaster GN=CG6564 PE=1 SV=1	0	96.689	72	0.294204	-1.76511	0.0135977	0.0506234	24442.9	7192	38667.2	18028.4	33139.7	14858.8	7479.9	7115.6	7110.9	7269.2	25	95	25	1	328	38.1	8.56	315.6	25	0	High	High	High	High	High	High	High	High
High	Master Protein	Q8T0N5	CG8768 OS=Drosophila melanogaster GN=CG8768 PE=1 SV=1	0	37.721	38	1.17509	0.232769	0.0059931	0.0321045	2995.2	3521	3094.2	2954.7	2864	3036.2	3637.5	3607	3220.4	3437	10	26	10	1	302	32.8	9.35	77.83	10	0	High	High	High	High	High	High	High	High
High	Master Protein	O77062	Amino acid transporter OS=Drosophila melanogaster GN=Eaat1 PE=1 SV=1	0	80.133	23	1.45773	0.54372	0.0106108	0.0427614	6766.5	9869.8	7052.5	6492.1	5123.2	7313.7	9968	9347.2	9772.5	10282.7	11	55	11	1	479	52.3	6.43	203.61	11	0	High	High	High	High	High	High	High	High
High	Master Protein	A0A0B4KHL7	MICOS complex subunit MIC60 OS=Drosophila melanogaster GN=Mitofilin PE=3 SV=1	0	276.091	65	1.35685	0.440263	0.00523816	0.0301803	32607.9	44259.8	36536.8	32746.3	32470.1	29421.5	44052.3	44468.2	42870	44935.5	58	225	1	1	739	82	8.94	742.61	58	55	High	High	High	High	High	High	High	High
High	Master Protein	B7YZU1	CG2121, isoform B OS=Drosophila melanogaster GN=CG2121 PE=1 SV=1	0	13.858	8	1.3089	0.388355	0.0141603	0.0518427	854.5	1118.8	723.3	849.9	859.1	976.4	1194.8	1105.6	1122.3	1115.3	4	11	4	1	536	58.5	7.28	30.67	4	0	High	High	High	High	High	High	High	High
High	Master Protein	Q9VU45	LD27581p OS=Drosophila melanogaster GN=Syx13 PE=1 SV=1	0	21.272	27	1.06383	0.0892673	0.233684	0.324595	1828.5	1944.3	1994.2	1920.8	1683	1740.7	1902.5	1949.5	1980.8	1939.2	6	24	6	1	284	31.5	7.3	79.6	6	0	High	High	High	High	High	High	High	High
High	Master Protein	Q5U126	GEO11286p1 OS=Drosophila melanogaster GN=CG34461 PE=2 SV=1	0	71.93	59	0.344116	-1.53903	0.00159493	0.016328	13732.9	4725.9	13728.1	11901.3	19339.7	13737.7	4735.6	4716.2	4899.5	4674.2	9	63	9	1	138	14.9	6.89	252.7	9	0	High	High	High	High	High	High	High	High
High	Master Protein	Q9VYU9	CG9360 OS=Drosophila melanogaster GN=CG9360 PE=1 SV=1	0	23.336	21	0.952381	-0.0703893	0.0273799	0.0769758	1186.1	1129.9	1162.7	1172.3	1212	1200	1157.6	1136.6	1078.5	1123.2	6	16	6	1	251	27.1	6.54	54.68	6	0	High	High	High	High	High	High	High	High
High	Master Protein	Q9VQ78	LD16031p OS=Drosophila melanogaster GN=TBCD PE=1 SV=1	0	16.24	6	0.987167	-0.0186342	0.309016	0.403518	467.3	461.2	464.3	464.3	470.3	552.9	461.2	461.3	460.7	464.3	5	7	5	1	1189	134.4	5.92	20.51	5	0	High	High	High	High	High	High	High	High
High	Master Protein	P36179	Serine/threonine-protein phosphatase PP2A 65 kDa regulatory subunit OS=Drosophila melanogaster GN=Pp2A-29B PE=2 SV=4	0	126.955	48	1.04275	0.0603973	0.180297	0.267643	10541.1	10987	10809.8	10749.5	9122.1	10336.7	10774.4	11086.5	10947.7	11026.3	26	90	26	1	591	65.4	5.05	320.32	26	0	High	High	High	High	High	High	High	High
High	Master Protein	Q7JUF8	alpha-1,2-Mannosidase OS=Drosophila melanogaster GN=Edem1 PE=1 SV=1	0	12.492	6	0.786164	-0.347099	0.00275346	0.022309	130	102.2	122.4	128.5	131.5	137	99.8	97.5	114.2	104.6	5	6	5	1	982	111.4	5.58	14.46	5	0	High	High	High	High	High	High	High	High
High	Master Protein	Q9VKW1	CG5168, isoform A OS=Drosophila melanogaster GN=CG5168 PE=1 SV=1	0	31.068	27	1.3369	0.41889	0.000623721	0.0103926	2269.2	3034.9	2216.5	2361.5	2099.9	2323.1	3059.4	3096.5	2969	3010.5	10	29	10	1	408	46.2	7.37	88.58	10	0	High	High	High	High	High	High	High	High
High	Master Protein	Q9I7T7	La-related protein CG11505 OS=Drosophila melanogaster GN=CG11505 PE=1 SV=2	0	17.484	4	0.813008	-0.298658	0.0257069	0.0738508	229.9	187	293.3	220.9	219.9	239.4	184.8	189.2	190.2	177	4	7	4	1	1531	161.9	8.75	23.83	4	0	High	High	High	High	High	High	High	High
High	Master Protein	M9PDB8	Bicaudal D, isoform D OS=Drosophila melanogaster GN=BicD PE=1 SV=1	0	31.293	11	0.860585	-0.21661	0.115329	0.191006	493.9	425.2	449.2	432.3	543.1	569.5	435.8	414.8	458	400.6	8	13	8	1	802	91.2	5.29	45.74	8	0	High	High	High	High	High	High	High	High
High	Master Protein	Q9VZ82	LD44376p OS=Drosophila melanogaster GN=LeuRS-m PE=1 SV=1	0	26.797	10	1.01112	0.0159576	0.62211	0.694858	1061.9	1074.2	1069.3	973.9	1054.6	1114	1071.2	1042.7	1083.3	1077.2	7	14	7	1	869	99.2	8.05	50.39	7	0	High	High	High	High	High	High	High	High
High	Master Protein	Q9VHZ5	LP04163p OS=Drosophila melanogaster GN=sgll PE=1 SV=3	0	46.035	43	0.925926	-0.111031	0.0173236	0.0573775	2396.4	2218.5	2303.3	2342.8	2467.2	2451.3	2300.5	2244.7	2192.6	2148.2	9	28	9	1	246	27.9	8.35	102.45	9	0	High	High	High	High	High	High	High	High
High	Master Protein	D3DML7	MIP14691p OS=Drosophila melanogaster GN=sky PE=1 SV=1	0	31.663	15	1.23916	0.309359	0.00886007	0.0385533	2165.7	2683.3	2134.5	2197.3	1992.5	2364	2663.1	2699.6	2695.9	2670.7	9	23	9	1	607	69.3	7.85	72.2	9	0	High	High	High	High	High	High	High	High
High	Master Protein	O97059	Ccp84Ab OS=Drosophila melanogaster GN=Ccp84Ab PE=4 SV=1	0	57.095	44	0.415282	-1.26784	0.000587671	0.0100144	8169.6	3392.5	8158.3	8294.6	8181	6591.8	3449.9	3389.4	3395.6	3364.7	11	40	4	1	221	23.1	7.75	149.44	11	6	High	High	High	High	High	High	High	High
High	Master Protein	M9NDU8	Ubiquinone biosynthesis protein COQ4 homolog, mitochondrial OS=Drosophila melanogaster GN=CG32174 PE=3 SV=1	0	14.472	15	1.23457	0.304006	0.00856447	0.0380448	371.8	458.9	347.8	357.6	386.6	411.2	460.7	457.1	479.3	417.7	4	5	4	1	268	30.7	8.82	16.45	4	0	High	High	High	High	High	High	High	High
High	Master Protein	D0Z748	RH33260p OS=Drosophila melanogaster GN=CG11073-RA PE=1 SV=1	0	33.126	20															6	22	1	1	454	47.4	5.81	78.58	6	0	High	High	High	High	High	High	High	High
High	Master Protein	Q9VPI3	Chitin deacetylase-like 5, isoform B OS=Drosophila melanogaster GN=Cda5 PE=4 SV=3	0	35.706	5	0.584454	-0.77484	0.00187877	0.0179224	2088.5	1220.9	2135.7	1922.4	2486.9	2042.3	1223.2	1218.7	1223.3	1199.6	10	21	10	1	1998	221.3	8.78	65.74	10	0	High	High	High	High	High	High	High	High
High	Master Protein	Q9VI66	GH28833p OS=Drosophila melanogaster GN=CG2640 PE=2 SV=2	0	31.617	34	1.1274	0.172994	0.0163107	0.0563718	1686.6	1901.6	1678.9	1694.4	1498.9	1720.9	2021.7	1897.6	1761.5	1905.6	8	20	8	1	251	28.8	6.55	68.84	8	0	High	High	High	High	High	High	High	High
High	Master Protein	Q9VJ39	Leukotriene A(4) hydrolase OS=Drosophila melanogaster GN=CG10602 PE=1 SV=4	0	74.495	25	1.0352	0.0499049	0.303677	0.398738	5062.8	5239.4	5066.3	5434.3	4537.4	5059.3	5123.2	5257.1	5221.8	5419	15	56	15	1	684	76.8	6.55	179.51	15	0	High	High	High	High	High	High	High	High
High	Master Protein	Q8T0U6	Serine/threonine-protein phosphatase OS=Drosophila melanogaster GN=flw PE=1 SV=1	0	91.883	30	1.41443	0.500218	0.000155098	0.00510053	7593.7	10740.5	7345.8	7938.8	7053.7	7849.9	10459.9	11250.7	10743.1	10737.8	17	77	14	1	461	51.3	6.32	255.39	17	3	High	High	High	High	High	High	High	High
High	Master Protein	Q9VH77	Mannose-6-phosphate isomerase OS=Drosophila melanogaster GN=CG8417 PE=1 SV=1	0	30.751	18	1.07875	0.109359	0.200678	0.289919	4329.5	4668.3	4166.5	4779.6	3792.3	4498.9	4683.1	4653.5	4611.1	4688	10	29	10	1	396	44.7	4.98	83.21	10	0	High	High	High	High	High	High	High	High
High	Master Protein	A8DYI6	Prohibitin 2, isoform E OS=Drosophila melanogaster GN=Phb2 PE=1 SV=1	0	78.767	50	0.895255	-0.159629	0.199693	0.288607	15314.4	13707.6	19006.5	15364.4	15264.6	13003.2	13880.1	14911.4	12188.7	13537.3	19	77	19	1	338	37.3	9.54	245.27	19	0	High	High	High	High	High	High	High	High
High	Master Protein	Q9VLC5	Aldehyde dehydrogenase OS=Drosophila melanogaster GN=Aldh PE=1 SV=1	0	315.411	70	1.38122	0.465938	0.00402659	0.0262534	31787.2	43917.9	34690	32909	30703.7	27754.6	44407.1	41311.6	43436.5	44404.5	29	247	29	1	520	57	6.8	1111.77	29	0	High	High	High	High	High	High	High	High
High	Master Protein	Q0KHZ9	Calnexin 99A, isoform E OS=Drosophila melanogaster GN=Cnx99A PE=1 SV=2	0	240.857	46	1.01317	0.018878	0.674626	0.742129	731.3	740.8	647	796.1	693.7	770.9	758.5	751.5	730.3	724.2	38	180	1	1	604	68.9	4.96	677.54	38	0	High	High	High	High	High	High	High	High
High	Master Protein	A0A0B4JCZ4	Syntaxin 1A, isoform B OS=Drosophila melanogaster GN=Syx1A PE=3 SV=1	0	108.314	44	1.2837	0.360305	0.00883642	0.038543	11115	14273.3	11371.3	10864.5	9408.8	11989.4	15083.6	14139.6	13977.8	14408.2	19	92	19	1	296	34.1	5.53	348.61	19	0	High	High	High	High	High	High	High	High
High	Master Protein	Q9V4D9	Purine-rich binding protein-alpha, isoform B OS=Drosophila melanogaster GN=Pur-alpha PE=4 SV=2	0	87.594	59	1.1236	0.168123	0.0236315	0.0698414	9339.4	10490.6	9142.8	9133.7	10096	9540.3	10801.7	10831.9	9932.2	10188.4	17	78	17	1	275	31.1	8.59	251.97	17	0	High	High	High	High	High	High	High	High
High	Master Protein	A0A0B4K7A5	Hu li tai shao, isoform Q OS=Drosophila melanogaster GN=hts PE=1 SV=1	0	242.144	51	0.993049	-0.0100637	0.847806	0.882578	23630.5	23475.9	26641.8	24401.7	21629.8	22883.7	23173	24256.1	23432	23520	37	198	37	1	739	81.5	7.24	768.28	37	0	High	High	High	High	High	High	High	High
High	Master Protein	Q9VFN9	CG9922, isoform A OS=Drosophila melanogaster GN=CG9922 PE=1 SV=1	0	20.271	30	0.481	-1.05589	0.0295426	0.0796228	481.8	231.8	306.7	382.9	620.5	606.3	241.2	232.4	231.1	225.9	3	8	3	1	124	14	4.74	35.99	3	0	High	High	High	High	High	High	High	High
High	Master Protein	Q6NLA3	V-type proton ATPase subunit a OS=Drosophila melanogaster GN=Vha100-1 PE=1 SV=1	0	209.649	37	0.994036	-0.00863031	0.337634	0.432453	1460.9	1452.4	1449.3	1472.7	1431	1705.2	1445.9	1385.9	1458.8	1473.9	32	172	3	1	852	96.8	6.51	660.72	32	0	High	High	High	High	High	High	High	High
High	Master Protein	Q9NK57	NIF3-like protein 1 OS=Drosophila melanogaster GN=anon-35F/36A PE=2 SV=3	0	12.065	17	1.3624	0.446148	0.0228082	0.0680984	265.6	362	246.7	286	222.7	309.1	365.8	358.4	338.2	365.7	3	5	3	1	292	32.3	6.9	20.47	3	0	High	High	High	High	High	High	High	High
High	Master Protein	Q27294	RNA-binding protein cabeza OS=Drosophila melanogaster GN=caz PE=2 SV=2	0	79.915	26	0.810373	-0.303342	0.181159	0.268551	2574.9	2087.1	4327.9	2860.9	2317.4	2062.4	2271.4	2197.1	1982.7	1932.1	8	36	8	1	399	38.8	9.36	164.75	8	0	High	High	High	High	High	High	High	High
High	Master Protein	Q9VMW7	Inosine triphosphate pyrophosphatase OS=Drosophila melanogaster GN=CG8891 PE=2 SV=1	0	12.39	21	1.08342	0.115597	0.0278588	0.0776223	838.2	908.1	775.8	852.3	824.4	868.3	927.8	895.7	915.6	900.6	4	8	4	1	191	21.4	6.92	20.94	4	0	High	High	High	High	High	High	High	High
High	Master Protein	Q9VND8	GTP-binding protein Rheb homolog OS=Drosophila melanogaster GN=Rheb PE=2 SV=1	0	26.074	31	1.1236	0.168123	0.0137882	0.050928	4155	4666.6	4466.9	4182	4047.1	4128.2	4662.8	4670.4	4561.5	4706.2	8	23	8	1	182	20.7	5.6	62.73	8	0	High	High	High	High	High	High	High	High
High	Master Protein	Q9VXZ8	BcDNA.GH02901 OS=Drosophila melanogaster GN=pdgy PE=1 SV=2	0	93.078	35	0.927644	-0.108357	0.17297	0.25949	6083	5640.5	6018.9	6313.4	5446.8	6147.9	5623.2	5657.8	5701.3	5578	19	65	19	1	597	65.5	7.25	262.88	19	0	High	High	High	High	High	High	High	High
High	Master Protein	A1Z9A8	Protein PTCD3 homolog, mitochondrial OS=Drosophila melanogaster GN=CG4679 PE=2 SV=1	0	9.021	6	0.682128	-0.551885	0.0503217	0.111072	1293.6	882.1	974.1	1223.8	1367.4	1783.1	874.1	907.7	846.5	890.3	4	6	4	1	652	74.2	5.92	12.08	4	0	High	High	High	High	High	High	High	High
High	Master Protein	Q9VAC9	CG7903, isoform A OS=Drosophila melanogaster GN=CG7903 PE=4 SV=2	0	18.452	17	0.689655	-0.536053	0.0802596	0.148547	351.2	242.2	575.9	264.8	347.7	354.7	299.1	259.4	209.3	226.1	5	10	5	1	384	40.2	11.18	31.47	5	0	High	High	High	High	High	High	High	High
High	Master Protein	Q9VTE0	Biogenesis of lysosome-related organelles complex 1 subunit 2 OS=Drosophila melanogaster GN=Blos2 PE=1 SV=2	0	11.999	28	0.858369	-0.22033	0.0304241	0.0812095	238.7	204.8	223.1	223.3	255	285.2	205.7	181.3	203.9	207.7	3	4	3	1	159	17.6	5.35	13.43	3	0	High	High	High	High	High	High	High	High
High	Master Protein	X2JCX8	GEO12513p1 OS=Drosophila melanogaster GN=RpS14b PE=2 SV=1	0	64.586	52	0.954198	-0.0676387	0.414819	0.509504	3186.3	3041.1	5973.7	2692.9	3507.1	2894.9	2766.1	3154.4	2931.9	3218.5	9	53	9	1	151	16.3	10.35	208.26	9	0	High	High	High	High	High	High	High	High
High	Master Protein	Q9V521	Phenoloxidase 2 OS=Drosophila melanogaster GN=PPO2 PE=1 SV=1	0	111.28	41	0.558036	-0.841571	0.000345311	0.00756762	15241.1	8505.4	15568.8	17932.4	14920.4	13501.4	9368.1	8429.5	8582	7802.4	27	110	27	1	684	79.2	6.98	356.13	27	0	High	High	High	High	High	High	High	High
High	Master Protein	Q9W2M0	LD23155p OS=Drosophila melanogaster GN=Rbpn-5 PE=1 SV=2	0	30.966	14	0.789889	-0.340277	0.0259567	0.0741988	1463.1	1155.3	1338.6	1313.6	1599.2	1669.1	1178.1	1136.4	1174.5	1126.2	9	18	9	1	647	74.9	5.38	54.51	9	0	High	High	High	High	High	High	High	High
High	Master Protein	Q9VEQ2	CG3678, isoform A OS=Drosophila melanogaster GN=CG17556-RA PE=2 SV=2	0	21.923	27	0.993049	-0.0100637	0.752883	0.806791	1764.4	1751.7	1857.5	1740	1789.1	1731.6	1741.7	1825.7	1758.7	1744.8	8	15	8	1	282	32.7	7.05	40.34	8	0	High	High	High	High	High	High	High	High
High	Master Protein	Q9VYV4	Amun, isoform A OS=Drosophila melanogaster GN=Amun PE=1 SV=1	0	25.198	17	0.70028	-0.513996	0.0106028	0.0427614	745	521.5	641.9	682.6	813.1	840.7	518.8	524.3	532.1	499	5	7	5	1	550	58.4	4.58	33.66	5	0	High	High	High	High	High	High	High	High
High	Master Protein	D0IQJ8	Cysteine string protein, isoform F OS=Drosophila melanogaster GN=Csp PE=1 SV=1	0	23.538	31	1.19332	0.254978	0.0222216	0.0669142	989.5	1180.4	1051.4	956.3	853.9	1023.8	1184.9	1176	1169.9	1199.6	7	13	7	1	249	26.9	5.63	37.74	7	0	High	High	High	High	High	High	High	High
High	Master Protein	Q9GPJ1	Protein Skeletor, isoforms D/E OS=Drosophila melanogaster GN=Skeletor PE=1 SV=3	0	10.708	2	0.544366	-0.877352	0.00118009	0.0140696	1136.2	618.5	1202.8	1073.4	1206.1	942.4	619.6	582.3	630.9	617.4	3	7	3	1	1503	164.9	6.65	25.12	3	0	High	High	High	High	High	High	High	High
High	Master Protein	M9MS76	Protein kinase, cAMP-dependent, regulatory subunit type 1, isoform V OS=Drosophila melanogaster GN=Pka-R1 PE=1 SV=1	0	43.748	19	1.06496	0.0908029	0.0844369	0.152409	209.5	223.2	218.3	210	209	186.6	238.1	225.8	220.7	213.3	10	23	1	1	464	51.8	5.52	94.8	10	0	High	High	High	High	High	High	High	High
High	Master Protein	Q9W258	Babos, isoform A OS=Drosophila melanogaster GN=babos PE=2 SV=2	0	22.866	23	0.629327	-0.668119	0.000377416	0.00796705	1884.3	1185.6	1710.3	1906.6	1862.3	1952.4	1184.1	1187.2	1181.8	1215.1	5	13	5	1	196	20.5	4.7	39.97	5	0	High	High	High	High	High	High	High	High
High	Master Protein	Q9VL69	CG5885, isoform A OS=Drosophila melanogaster GN=BEST:CK01296 PE=1 SV=1	0	16.368	10	0.962464	-0.0551957	0.859916	0.892903	1759.1	1693.8	1872.7	1868.5	1332.9	1656.2	1604.3	1679.6	1708.1	1787.4	3	11	3	1	190	21.6	9.57	44.11	3	0	High	High	High	High	High	High	High	High
High	Master Protein	O16829	Cecropin-C OS=Drosophila melanogaster GN=CecC PE=2 SV=2	0	11	33	1.38504	0.469929	0.00115604	0.013914	150.2	208	146.5	166	149.5	150.8	209.2	206.8	247.7	206	1	4	1	1	63	6.8	10.54	23.34	1	0	High	High	High	High	High	High	High	High
High	Master Protein	Q8SZP2	RE71854p OS=Drosophila melanogaster GN=TwdlE PE=2 SV=1	0	12.558	18	0.584454	-0.77484	0.0130419	0.0495131	657.9	384.5	854.8	545	757.5	571.4	382.8	386.2	365	395.4	3	8	2	1	197	21.1	8.51	27.57	3	0	High	High	High	High	High	High	High	High
High	Master Protein	Q9VYG8	CG15717-PA OS=Drosophila melanogaster GN=CG15717 PE=1 SV=1	0	13.198	24	1.00503	0.00723157	0.617976	0.690858	557.9	560.5	502	538.8	577.8	580.5	580.8	549.4	539.7	571.8	5	9	5	1	252	27.7	6.29	22.9	5	0	High	High	High	High	High	High	High	High
High	Master Protein	P56538	Eukaryotic translation initiation factor 6 OS=Drosophila melanogaster GN=eIF6 PE=2 SV=3	0	13.137	21	0.73046	-0.453122	0.0546876	0.117609	799.3	583.8	613.1	727.1	883.8	878.7	623.4	572	589.8	577.9	4	6	4	1	245	26.5	4.73	18.94	4	0	High	High	High	High	High	High	High	High
High	Master Protein	Q9VR48	Hoepel2 OS=Drosophila melanogaster GN=hoe2 PE=4 SV=1	0	25.63	6	1.05485	0.077041	0.456451	0.543885	471.9	497.9	466.6	477.4	455.2	517.4	467.5	502.5	498.7	497.1	5	15	5	1	846	94.6	6.47	48.01	5	0	High	High	High	High	High	High	High	High
High	Master Protein	Q9VY87	Cathepsin B1, isoform A OS=Drosophila melanogaster GN=CtsB1 PE=1 SV=1	0	42.875	25	1.18483	0.244685	0.000745528	0.0114784	3333.1	3947.2	3248.6	3409.9	3535.7	3258	3882	3950.9	4216.7	3943.5	7	29	7	1	340	37.4	6.61	90.44	7	0	High	High	High	High	High	High	High	High
High	Master Protein	X2JL49	CG7332, isoform B OS=Drosophila melanogaster GN=CG7332 PE=4 SV=1	0	55.684	28	1.06383	0.0892673	0.353935	0.449599	1620.6	1723.2	1638.9	1602.6	1494.8	1861.3	1718.2	1721	1750.1	1725.5	15	32	15	1	560	61.7	5.92	104.61	15	0	High	High	High	High	High	High	High	High
High	Master Protein	Q9VEN3	FI20177p1 OS=Drosophila melanogaster GN=GckIII PE=1 SV=1	0	60.31	24	0.987167	-0.0186342	0.873127	0.903058	1768.1	1745.2	1788	1770.7	1704.5	1765.5	1748.9	1736.6	1786.5	1741.5	14	31	14	1	642	69.9	7.34	100.35	14	0	High	High	High	High	High	High	High	High
High	Master Protein	Q960X8	Hepatocyte growth factor-regulated tyrosine kinase substrate OS=Drosophila melanogaster GN=Hrs PE=1 SV=1	0	85.985	26	0.958773	-0.0607392	0.0396781	0.0960317	3308.4	3170.9	3291.4	3262.2	3433.9	3325.6	3201.5	3140.5	3213.4	2956.2	15	50	15	1	760	85.4	6.98	195.49	15	0	High	High	High	High	High	High	High	High
High	Master Protein	A1Z813	Sec24AB ortholog, isoform A OS=Drosophila melanogaster GN=Sec24AB PE=1 SV=1	0	45.301	13	1.04275	0.0603973	0.177973	0.265192	1253.1	1306.7	1261.5	1244.8	1110.6	1299.9	1286.3	1272.2	1329	1327.4	12	24	12	1	1184	129.3	7.62	82.74	12	0	High	High	High	High	High	High	High	High
High	Master Protein	Q7KTB7	Multidrug-Resistance like protein 1, isoform M OS=Drosophila melanogaster GN=MRP PE=1 SV=1	0	120.781	20	1.06838	0.0954196	0.075464	0.143196	8523.6	9103.2	8732.7	8504.6	7387.9	8542.6	8794.9	9046.6	9160.1	9543.4	32	87	31	1	1548	173.4	6.77	261.02	32	1	High	High	High	High	High	High	High	High
High	Master Protein	Q9VC52	LD41392p OS=Drosophila melanogaster GN=Ppox PE=1 SV=1	0	21.166	11	1.13636	0.184425	0.00836437	0.0378008	1641.9	1866.6	1650.5	1596.3	1633.3	1773	1901.1	1905.3	1801.5	1832.6	6	12	6	1	475	53.2	9.45	37	6	0	High	High	High	High	High	High	High	High
High	Master Protein	Q9W2M4	Uncharacterized protein OS=Drosophila melanogaster GN=CG10527 PE=1 SV=1	0	41.111	32	0.67659	-0.563646	0.0147629	0.0532173	4504.9	3048.8	3741.8	4355.4	5510.9	4659.4	3041.2	2990.5	3277.5	3056.5	8	47	8	1	296	31.5	4.77	183.45	8	0	High	High	High	High	High	High	High	High
High	Master Protein	P54367	Casein kinase I isoform alpha OS=Drosophila melanogaster GN=CkIalpha PE=1 SV=1	0	32.994	29	1.00301	0.00433459	0.728567	0.784095	3411.6	3422.6	3603.3	3364.2	3126.8	3459.7	3397.5	3447.9	3381.8	3466.4	9	28	9	1	337	39.5	9.38	91.74	9	0	High	High	High	High	High	High	High	High
High	Master Protein	Q7K148	Proteasome subunit beta type OS=Drosophila melanogaster GN=Prosbeta5 PE=1 SV=1	0	27.043	23	0.937207	-0.0935602	0.0528292	0.114915	3006.8	2819	3186	2940	3075.1	2861.9	2843.2	2878.4	2725.3	2795	6	25	6	1	282	31.1	6.93	76.82	6	0	High	High	High	High	High	High	High	High
High	Master Protein	A0A0S0WJJ4	Turtle, isoform J OS=Drosophila melanogaster GN=tutl PE=4 SV=1	0	9.693	3	1.18064	0.239566	0.0767253	0.144472	44.3	52.3	43.9	44.8	43	52.5	55.7	54.3	50.4	47.8	3	3	3	1	1536	171.4	8.87	8.45	3	0	High	High	High	High	High	High	High	High
High	Master Protein	A1ZB73	Glutathione S transferase E8, isoform A OS=Drosophila melanogaster GN=GstE8 PE=3 SV=1	0	23.6	25	1.3587	0.442222	3.69018e-05	0.0024927	966.9	1313.4	945.7	944	988.7	1008.7	1314	1324.8	1218.9	1312.7	5	13	5	1	222	24.9	6.13	38.96	5	0	High	High	High	High	High	High	High	High
High	Master Protein	Q9VZF1	CG1309 OS=Drosophila melanogaster GN=CG1309 PE=1 SV=1	0	69.329	33	1.13895	0.187707	0.0328635	0.0848658	3045.2	3469.5	2996.9	3094.3	2654.5	3225.3	3472.9	3557.2	3466	3427.3	16	36	16	1	524	58.4	8.21	136.38	16	0	High	High	High	High	High	High	High	High
High	Master Protein	Q9VQ79	Putative apoptosis-inducing factor 1, mitochondrial OS=Drosophila melanogaster GN=AIF PE=2 SV=2	0	71.045	26	1.22549	0.293359	0.00771303	0.0362585	2785	3411.6	2801.7	2768.5	2636.1	3063.2	3425.4	3335.7	3397.9	3429.9	18	46	18	1	739	81.2	6.2	172.89	18	0	High	High	High	High	High	High	High	High
High	Master Protein	Q9VG51	RE52028p OS=Drosophila melanogaster GN=Snx3 PE=1 SV=1	0	32.248	42	1.00503	0.00723157	0.891975	0.917409	2656.6	2668.8	2537.4	2482.4	2828.4	2781.5	2754.2	2690.1	2647.8	2578.3	9	31	9	1	167	19.4	9.14	93.17	9	0	High	High	High	High	High	High	High	High
High	Master Protein	Q9VCI3	Lipid storage droplets surface-binding protein 1 OS=Drosophila melanogaster GN=Lsd-1 PE=2 SV=2	0	83.93	39	1.63132	0.706041	6.94199e-05	0.00366289	5112.8	8337.1	5612.3	5159.8	4651.4	5066.3	8445.1	8230.5	8099.3	9511	18	61	2	1	431	48.8	9.16	207.97	18	14	High	High	High	High	High	High	High	High
High	Master Protein	Q7K9H6	FI05490p OS=Drosophila melanogaster GN=Sara PE=1 SV=1	0	19.26	3	1.19474	0.2567	0.179934	0.26721	320.5	383	312.4	328.8	303.7	413.4	373.8	397.6	392.5	360.4	3	8	3	1	1343	146.2	4.78	30.21	3	0	High	High	High	High	High	High	High	High
High	Master Protein	Q95RI2	LD28549p OS=Drosophila melanogaster GN=CG10973 PE=1 SV=1	0	12.498	16	1.02354	0.0335695	0.40926	0.504211	379.6	388.7	328.7	370.5	389	396.8	393.3	386.9	372.7	390.6	5	6	5	1	306	34	5.34	16	5	0	High	High	High	High	High	High	High	High
High	Master Protein	Q9VW68	CG7433, isoform A OS=Drosophila melanogaster GN=Gabat PE=1 SV=1	0	232.866	77	1.58228	0.662004	0.000497681	0.00914611	24871.2	39364.3	26652.7	24893.4	21834.9	24849	39417.6	40764.8	37568.6	39311	41	183	41	1	486	54.6	8.62	696.36	41	0	High	High	High	High	High	High	High	High
High	Master Protein	A1Z8Y3	Cuticular protein 49Ab OS=Drosophila melanogaster GN=Cpr49Ab PE=4 SV=1	0	24.173	29	0.538503	-0.892974	0.000708293	0.011245	1391	749	1268.6	1262.6	1525.2	1668.8	859.3	723.3	773.1	725.6	5	14	5	1	259	26.9	6.58	66.43	5	0	High	High	High	High	High	High	High	High
High	Master Protein	O76464	Nitrilase and fragile histidine triad fusion protein NitFhit OS=Drosophila melanogaster GN=NitFhit PE=1 SV=1	0	17.791	14	1.21359	0.279284	0.0144584	0.0525748	708.6	859.9	711.4	705.8	675.7	808	854.2	848.8	865.6	895.4	7	8	7	1	460	52.2	7.61	18.45	7	0	High	High	High	High	High	High	High	High
High	Master Protein	Q7KRW8	Pre-mRNA-processing factor 39 OS=Drosophila melanogaster GN=CG1646 PE=1 SV=1	0	16.933	6	0.961538	-0.0565835	0.277829	0.374131	705.2	678.2	701.9	708.5	677.6	809.6	675.1	662.7	722.2	681.2	6	8	6	1	1066	120.5	5.24	15.53	6	0	High	High	High	High	High	High	High	High
High	Master Protein	Q9W402	NADH dehydrogenase (Ubiquinone) B16.6 subunit, isoform A OS=Drosophila melanogaster GN=ND-B16.6 PE=1 SV=1	0	37.895	51	1.14811	0.199255	0.0462412	0.104938	3525.9	4048.6	3858.8	3394.3	3662.7	3139.3	4042.9	4216	3791.9	4054.3	8	28	8	1	154	17.7	9.39	96.68	8	0	High	High	High	High	High	High	High	High
High	Master Protein	Q8SXX1	Phosphatidylinositol 5-phosphate 4-kinase, isoform A OS=Drosophila melanogaster GN=PIP4K PE=1 SV=1	0	105.321	51	1.14025	0.189351	0.00632737	0.0330151	7362.1	8398.5	7785.5	7436.1	6809	7288.8	8294.6	8985.3	8191.2	8503.7	22	82	22	1	404	47	7.37	257.58	22	0	High	High	High	High	High	High	High	High
High	Master Protein	Q9VCE0	Phosphatidylserine decarboxylase proenzyme, mitochondrial OS=Drosophila melanogaster GN=CG5991 PE=1 SV=1	0	45.724	28	1.34409	0.426625	0.000657222	0.0108783	2811.4	3776.2	2790.5	2832.5	2721.6	3100.3	3861.4	3648.2	3711.5	3842.1	12	36	12	1	447	50.5	9.14	119.84	12	0	High	High	High	High	High	High	High	High
High	Master Protein	Q9VA02	Probable 2-oxoglutarate dehydrogenase E1 component DHKTD1 homolog, mitochondrial OS=Drosophila melanogaster GN=CG1544 PE=2 SV=2	0	123.962	33	1.28535	0.362158	2.68892e-05	0.00221555	7051.1	9067.6	6992.2	7113.6	6616.7	7110.4	9230.2	8907.9	8880.2	9358	29	82	29	1	919	103.6	6.54	278.48	29	0	High	High	High	High	High	High	High	High
High	Master Protein	Q7KMM4	BcDNA.GH04962 OS=Drosophila melanogaster GN=GCS2alpha PE=1 SV=1	0	127.073	31	0.949668	-0.0745054	0.261969	0.35707	8224.3	7806.9	8460.8	8668.9	7553.9	7994.4	7766.1	7963.6	7696.1	7848	27	79	27	1	924	105.7	6.51	262.39	27	0	High	High	High	High	High	High	High	High
High	Master Protein	Q9VQR9	FI04424p OS=Drosophila melanogaster GN=CG17593-RA PE=1 SV=1	0	37.244	23	0.857633	-0.221568	0.00655684	0.0336385	1607.3	1378.5	1651.1	1616	1483.1	1598.7	1373.4	1354.3	1383.5	1398.6	10	22	10	1	476	54.1	5.3	78.06	10	0	High	High	High	High	High	High	High	High
High	Master Protein	Q9VVC3	Cuticular protein 73D, isoform B OS=Drosophila melanogaster GN=Cpr73D PE=4 SV=4	0	112.444	38	0.652742	-0.615416	0.0082135	0.0374149	21927.6	14310.3	26279	22756.5	21128.8	18630.5	13893.6	14421.9	14713.1	14199.6	25	118	25	1	597	62.3	8.15	404.08	25	0	High	High	High	High	High	High	High	High
High	Master Protein	P18106	Tyrosine-protein kinase Fer OS=Drosophila melanogaster GN=FER PE=1 SV=3	0	20.804	5	0.969932	-0.0440443	0.244683	0.337621	1348.7	1308.1	1330.9	1366.6	1275.4	1545	1207.5	1319	1348	1297.4	6	12	6	1	1325	150.2	8.02	32.44	6	0	High	High	High	High	High	High	High	High
High	Master Protein	Q9VTB0	CG8003, isoform A OS=Drosophila melanogaster GN=CG8003 PE=1 SV=1	0	12.428	10	0.876424	-0.190299	0.0304516	0.0812095	337	295.3	336	314.9	337.9	385.8	296.9	281.6	306.5	293.7	4	4	4	1	407	45.7	7.62	10.15	4	0	High	High	High	High	High	High	High	High
High	Master Protein	Q9VHD2	Probable maleylacetoacetate isomerase 2 OS=Drosophila melanogaster GN=GstZ2 PE=1 SV=1	0	13.197	20	0.795545	-0.329985	0.00153222	0.0159342	631.1	502.1	618.3	644.2	590.6	672.3	509.7	495.3	486.4	509.1	4	6	4	1	227	26	7.43	21.36	4	0	High	High	High	High	High	High	High	High
High	Master Protein	Q9VS97	Peptidoglycan-recognition protein SD OS=Drosophila melanogaster GN=PGRP-SD PE=1 SV=1	0	9.584	15	1.80832	0.854649	0.000100098	0.00409617	505.5	914.1	456.4	486.8	525	568.3	938.5	890.2	1064.6	855.3	3	9	3	1	186	20.1	5.82	26.12	3	0	High	High	High	High	High	High	High	High
High	Master Protein	Q6NP69	GST-containing FLYWCH zinc-finger protein OS=Drosophila melanogaster GN=gfzf PE=1 SV=1	0	14.692	5	0.710227	-0.493647	0.000452815	0.00863921	774.1	549.7	728.6	770.5	777.7	815.5	603.5	554.2	507.2	545.2	5	11	5	1	1045	119.2	5.99	24.21	5	0	High	High	High	High	High	High	High	High
High	Master Protein	Q9VPR5	CG2807, isoform A OS=Drosophila melanogaster GN=Sf3b1 PE=1 SV=2	0	17.7	6	1.17647	0.234465	0.0448972	0.103231	269.5	317.1	248.5	292.3	244.8	299.1	318	334.5	307.3	316.1	7	9	7	1	1340	149.5	6.67	22.97	7	0	High	High	High	High	High	High	High	High
High	Master Protein	A1Z9B5	IP16508p OS=Drosophila melanogaster GN=CG10799-RA PE=1 SV=1	0	15.643	20	1.09409	0.129734	0.316737	0.411267	720.2	787.8	648	693.9	747.5	828.4	819.9	757	869.8	701.8	3	5	3	1	166	18.7	4.77	16.75	3	0	High	High	High	High	High	High	High	High
High	Master Protein	A1Z893	DI01187p OS=Drosophila melanogaster GN=CG12896-RA PE=2 SV=1	0	88.478	66	0.87108	-0.199123	0.387312	0.482003	500.5	436.1	461.7	379.3	636.2	542.5	441.8	430.5	473.4	427.9	14	79	2	1	220	24.7	6.43	312.29	14	0	High	High	High	High	High	High	High	High
High	Master Protein	Q9VE00	Probable cytochrome P450 12a4, mitochondrial OS=Drosophila melanogaster GN=Cyp12a4 PE=2 SV=2	0	71.427	35	1.20048	0.263612	0.00602331	0.0321296	1970.1	2366.1	2152.8	1858.6	1953.7	1986.7	2325.9	2487.9	2196.1	2407	14	37	12	1	536	61.7	8.6	123.69	14	2	High	High	High	High	High	High	High	High
High	Master Protein	Q9W392	CG7033 OS=Drosophila melanogaster GN=CCT2 PE=1 SV=2	0	116.406	53	0.949668	-0.0745054	0.059283	0.123817	5974.1	5671.5	6009.2	6202.6	5672.6	5939.3	5666.5	5676.5	5717	5535.8	28	67	28	1	535	58	5.85	228.9	28	0	High	High	High	High	High	High	High	High
High	Master Protein	M9MRX4	Ankyrin 2, isoform U OS=Drosophila melanogaster GN=Ank2 PE=1 SV=1	0	344.906	18	0.867303	-0.205393	0.161007	0.246283	22575.2	19584.6	19297.6	20915.1	24367	28104.6	20221.6	19766.9	19404	19241.1	100	226	75	1	13559	1487.5	5.03	657.37	100	22	High	High	High	High	High	High	High	High
High	Master Protein	Q53ZT0	DNAJ-1 OS=Drosophila melanogaster GN=DnaJ-1 PE=1 SV=1	0	27.875	31	1.02145	0.0306192	0.615951	0.689108	1667	1702.2	1845.6	1649.1	1685.2	1382.9	1744.8	1759.2	1601	1660.6	9	14	9	1	334	37	8.85	41.9	9	0	High	High	High	High	High	High	High	High
High	Master Protein	Q95028	L-lactate dehydrogenase OS=Drosophila melanogaster GN=ImpL3 PE=2 SV=1	0	26.17	20	0.909918	-0.136191	0.0408622	0.0976681	1389.3	1264.2	1299.5	1363	1416	1487.2	1321.7	1297.9	1211.6	1231.3	5	15	5	1	332	35.5	7.08	59.78	5	0	High	High	High	High	High	High	High	High
High	Master Protein	O18332	FI01544p OS=Drosophila melanogaster GN=Rab1 PE=1 SV=1	0	80.484	69	1.20337	0.26708	0.0162378	0.0562099	8616.9	10374.7	8465.6	8770.9	7207.8	8839.8	9833.6	10517.1	10420.9	10328.7	12	104	10	1	205	22.7	5.47	381.81	12	0	High	High	High	High	High	High	High	High
High	Master Protein	Q868Z9	Papilin OS=Drosophila melanogaster GN=Ppn PE=1 SV=2	0	253.4	22	0.722022	-0.469886	0.0585714	0.122707	19155.8	13829.1	13827.9	17993.8	20598.4	20392.9	14026	13635	14104.9	13064.6	57	169	57	1	2898	312.8	4.58	556.6	57	0	High	High	High	High	High	High	High	High
High	Master Protein	Q9W1R3	Golgin-245 ortholog OS=Drosophila melanogaster GN=Golgin245 PE=1 SV=2	0	59.464	14	0.838223	-0.254594	0.0150492	0.0538097	1781.4	1492.7	1662	1675.7	1929.8	1893.7	1509.5	1451.3	1600	1476.1	17	27	17	1	1489	170	5.2	82.38	17	0	High	High	High	High	High	High	High	High
High	Master Protein	Q961R9	CG6126 OS=Drosophila melanogaster GN=CG6126 PE=1 SV=1	0	50.836	20	1.01626	0.0232698	0.585814	0.662009	5750.8	5846.5	5682.7	5819.8	5126.7	6080	5537.5	5878.7	5814.5	5981.7	11	45	11	1	555	60.8	7.15	134.73	11	0	High	High	High	High	High	High	High	High
High	Master Protein	Q9VC65	GEO08971p1 OS=Drosophila melanogaster GN=CG13623 PE=1 SV=2	0	9.897	24	0.883392	-0.178874	0.107896	0.18131	433.4	383	379.4	394.5	476.2	488.2	345.5	379.6	386.7	386.4	3	6	3	1	139	15.2	5.95	18.63	3	0	High	High	High	High	High	High	High	High
High	Master Protein	Q9W2V9	LD40707p OS=Drosophila melanogaster GN=l(1)G0289 PE=1 SV=1	0	23.565	12	0.829187	-0.27023	0.0345648	0.0874904	1539.1	1276.4	1509	1602	1310.5	1569.8	1235.8	1281.7	1295.7	1271.2	7	17	7	1	625	67.2	7.02	55.77	7	0	High	High	High	High	High	High	High	High
High	Master Protein	Q8MMD0	RH04491p OS=Drosophila melanogaster GN=CG30423 PE=2 SV=3	0	11.036	16	1.0929	0.128156	0.128355	0.206791	918.5	1003.8	961.7	877.2	784	988.6	1009.1	989.5	998.6	1014	3	14	3	1	126	14	7.88	36	3	0	High	High	High	High	High	High	High	High
High	Master Protein	Q9VEC2	LP02120p OS=Drosophila melanogaster GN=CG12321-RA PE=1 SV=1	0	11.973	15	0.987167	-0.0186342	0.803499	0.846038	372.2	367.6	355.4	385.1	367.5	377	364.9	370.3	392.7	345.8	3	6	3	1	247	27.8	6.23	22.29	3	0	High	High	High	High	High	High	High	High
High	Master Protein	A0A0B4KHX5	Chaoptin, isoform D OS=Drosophila melanogaster GN=chp PE=1 SV=1	0	731.867	51	1.17371	0.231075	0.0612282	0.126471	113226	132833	116324	123621	92429.1	110211	121908	134103	137148	131576	67	765	67	1	1338	154.6	6.81	3079.45	67	0	High	High	High	High	High	High	High	High
High	Master Protein	Q9VPV8	IA-2 protein tyrosine phosphatase, isoform C OS=Drosophila melanogaster GN=IA-2 PE=1 SV=4	0	67.81	16	0.851064	-0.232661	0.248327	0.341643	1293.7	1100.7	1028.7	1219.3	1372.6	1676.9	1249.4	1135.8	1066.7	1049.1	15	28	15	1	1319	146.8	6.38	109.65	15	0	High	High	High	High	High	High	High	High
High	Master Protein	Q9W4P5	V-type proton ATPase subunit d 1 OS=Drosophila melanogaster GN=VhaAC39-1 PE=2 SV=1	0	58.618	45	1.28041	0.356606	0.0116002	0.0453483	6196	7936.8	6155.6	6236.8	5126.5	6474.3	7728.1	7884.1	8010.5	7989.8	13	53	13	1	350	39.8	4.91	183.87	13	0	High	High	High	High	High	High	High	High
High	Master Protein	Q7JUS1	AT09608p OS=Drosophila melanogaster GN=CG30491;CG30495 PE=1 SV=1	0	15.945	13															4	6	2	1	331	37.1	9.06	18.39	4	0	High	High	High	High	High	High	High	High
High	Master Protein	Q9W1X5	GH04942p OS=Drosophila melanogaster GN=nahoda PE=1 SV=2	0	91.528	32	0.851064	-0.232661	0.00157035	0.0162316	6827.9	5809.4	6605.4	6719.6	6938	7047.6	5805.3	5790.6	5816.4	5813.4	25	63	25	1	1335	149.8	5.68	197.9	25	0	High	High	High	High	High	High	High	High
High	Master Protein	A0A0B4LG26	Calpain-A, isoform D OS=Drosophila melanogaster GN=CalpA PE=1 SV=1	0	109.042	30	1.16009	0.21424	0.00528318	0.0301803	3561.4	4130.5	3358.5	3595.9	3527.3	3762.5	4087.7	4045.5	4173.7	4179.7	19	55	19	1	843	95.6	4.96	216.29	19	0	High	High	High	High	High	High	High	High
High	Master Protein	P35421	Phosphoribosylformylglycinamidine synthase OS=Drosophila melanogaster GN=ade2 PE=2 SV=2	0	168.203	28	0.797448	-0.326537	0.0058443	0.0317081	9661.1	7701.6	9451	9875.8	8733	10228	7773.9	7526.8	7630.1	7825.9	36	98	36	1	1354	148	5.68	334.78	36	0	High	High	High	High	High	High	High	High
High	Master Protein	Q8IR72	FI19011p1 OS=Drosophila melanogaster GN=CG32638-RB PE=1 SV=2	0	18.511	26	0.915751	-0.126973	0.418285	0.51339	874.7	801	970.4	906.7	699.5	843.8	752.1	788.1	814.2	822.3	2	14	2	1	159	17.7	6.95	57.75	2	0	High	High	High	High	High	High	High	High
High	Master Protein	Q7KML2	Probable peroxisomal acyl-coenzyme A oxidase 1 OS=Drosophila melanogaster GN=CG5009 PE=1 SV=1	0	98.303	37	1.05374	0.07552	0.105369	0.178222	5090.8	5363.2	4969.8	5214.7	4640.7	5312.5	5351.9	5329.1	5374.5	5483.5	24	57	24	1	669	74.2	6.9	183.72	24	0	High	High	High	High	High	High	High	High
High	Master Protein	P42281	Acyl-CoA-binding protein homolog OS=Drosophila melanogaster GN=Dbi PE=2 SV=1	0	29.878	60	0.766871	-0.382944	0.00340474	0.0249061	3322	2546.8	3242.1	3403.9	3940.1	3216.2	2822.5	2429.7	2484.4	2610.8	3	22	3	1	86	9.6	8.34	97.56	3	0	High	High	High	High	High	High	High	High
High	Master Protein	Q9VI53	CG1105 OS=Drosophila melanogaster GN=CG1105 PE=1 SV=1	0	19.029	11	0.972763	-0.0398403	0.355408	0.450981	1333.6	1297.6	1377.6	1291	1227.4	1546.2	1199.2	1307.3	1288	1331.3	5	13	5	1	422	46	5.58	36.56	5	0	High	High	High	High	High	High	High	High
High	Master Protein	P46415	Alcohol dehydrogenase class-3 OS=Drosophila melanogaster GN=Fdh PE=1 SV=3	0	88.036	38	0.896861	-0.157044	0.0553252	0.118421	10234.6	9178	10244.9	11319.7	9204.2	10224.2	9318.9	9152.3	8529.7	9203.8	17	73	17	1	379	40.4	6.71	252.38	17	0	High	High	High	High	High	High	High	High
High	Master Protein	Q9W0A7	RabX5 OS=Drosophila melanogaster GN=RabX5 PE=4 SV=2	0	21.629	23	1.15875	0.212568	0.0173836	0.0574448	1561.5	1810.3	1585.7	1558.3	1339.6	1564.8	1722.9	1813.8	1806.7	1830.3	7	15	7	1	277	31.5	9.38	52.32	7	0	High	High	High	High	High	High	High	High
High	Master Protein	Q9VIF3	Ubiquinone biosynthesis O-methyltransferase, mitochondrial OS=Drosophila melanogaster GN=Coq3 PE=3 SV=3	0	13.731	15	1.37741	0.461959	5.15874e-07	0.000552575	733	1010.3	735.2	718.1	731.5	734.5	1021.7	1019.3	1001.3	984.5	4	9	4	1	310	34.4	8.68	29.03	4	0	High	High	High	High	High	High	High	High
High	Master Protein	Q7YTY6	Serine protease inhibitor 42Dd OS=Drosophila melanogaster GN=Spn42Dd PE=2 SV=1	0	60.691	41	0.915751	-0.126973	0.0943251	0.164477	2533.7	2321.3	2548.6	2941.1	2450.9	2518.8	2567.5	2265.9	2378	2145.2	11	34	11	1	372	41.2	5.63	119.04	11	0	High	High	High	High	High	High	High	High
High	Master Protein	A1Z9N7	I[[h]] channel, isoform E OS=Drosophila melanogaster GN=Ih PE=4 SV=1	0	18.02	5	0.983284	-0.0243197	0.283408	0.379802	1009.9	993	1019.8	1000.1	995.4	1247.2	1000.5	987.5	998.5	966.8	8	17	8	1	1327	148	8.48	39.24	8	0	High	High	High	High	High	High	High	High
High	Master Protein	Q9V9U7	CG1890 OS=Drosophila melanogaster GN=CG1890 PE=1 SV=1	0	26.649	45	0.903342	-0.146655	0.0744076	0.142312	1738.6	1570.6	1595.1	1649.5	1902.9	1832.4	1609.5	1532.6	1610.9	1493.7	6	15	6	1	110	12.9	5.71	49.67	6	0	High	High	High	High	High	High	High	High
High	Master Protein	M9PCE0	Phosphoglycerate kinase OS=Drosophila melanogaster GN=Pgk PE=3 SV=1	0	182.79	64	1.13636	0.184425	0.0548363	0.117609	16336.8	18573.1	17380.5	16171.7	16503.5	13660.4	19059.3	18724.9	17934.9	18422.5	25	152	25	1	415	43.8	7.42	569.31	25	0	High	High	High	High	High	High	High	High
High	Master Protein	M9PBQ3	Dynein heavy chain 64C, isoform I OS=Drosophila melanogaster GN=Dhc64C PE=1 SV=1	0	389.127	23	1.07991	0.110916	0.0785637	0.14669	16430.3	17741.2	16690.6	16174	14708.3	17235.7	17510.7	17748.3	17734	17764	100	219	99	1	4661	532.3	6.35	716.67	100	0	High	High	High	High	High	High	High	High
High	Master Protein	Q9W5B4	GH18858p OS=Drosophila melanogaster GN=EG:103E12.2 PE=1 SV=1	0	14.43	17	0.478698	-1.06281	0.00935248	0.0397531	1872.1	896	1220.8	1987	1870.3	1873.9	969.1	893.3	898.6	864.5	5	14	5	1	319	35	5.38	40.87	5	0	High	High	High	High	High	High	High	High
High	Master Protein	O77410	Eukaryotic translation initiation factor 3 subunit E OS=Drosophila melanogaster GN=eIF3-S6 PE=1 SV=1	0	45.396	23	0.862813	-0.212881	0.0743041	0.142307	1956.7	1688.3	1956	2214.5	1717.3	1957.5	1682.2	1676.6	1694.5	1757.9	11	21	11	1	435	51.1	6.79	71.33	11	0	High	High	High	High	High	High	High	High
High	Master Protein	Q8T5S9	GH12103p OS=Drosophila melanogaster GN=metro PE=1 SV=1	0	48.321	24	0.877963	-0.187768	0.10006	0.171251	1060.5	930.7	977.4	985.3	1141.5	1283.9	976.7	914.1	947.7	910.9	10	22	10	1	556	62.6	5.49	74.73	10	0	High	High	High	High	High	High	High	High
High	Master Protein	A8JR71	CASK ortholog, isoform D OS=Drosophila melanogaster GN=CASK PE=1 SV=1	0	30.344	20	1.50376	0.588574	0.000734362	0.0114061	25.6	38.6	25.4	23.6	25.8	28.3	38.5	39.9	37.5	38.6	9	12	1	1	591	65.2	6.87	30.13	9	0	High	High	High	High	High	High	High	High
High	Master Protein	P35527	Keratin, type I cytoskeletal 9 CONTAMINANT OS=Homo sapiens GN=KRT9 PE=1 SV=3	0	174.303	47	0.437063	-1.19409	0.0220901	0.0666258	29755	13005.1	49137.7	20027.7	38426.3	23040.5	12208	9613.1	19828.8	13854.3	26	167	24	1	623	62	5.24	657.26	26	0	High	High	High	High	High	High	High	High
High	Master Protein	Q8IPJ4	Sodium/hydrogen exchanger OS=Drosophila melanogaster GN=Nhe3 PE=3 SV=2	0	19.493	5	1.07181	0.100051	0.0569559	0.1202	701.7	752.1	704.6	698.8	651.4	739.2	752.9	772.3	751.3	731.8	3	7	3	1	711	78.4	6.48	32.4	3	0	High	High	High	High	High	High	High	High
High	Master Protein	M9PHP8	Ankyrin 2, isoform W OS=Drosophila melanogaster GN=Ank2 PE=1 SV=1	0	92.969	17	1.13507	0.182786	0.032054	0.0838887	260.8	296.1	280.6	259.3	229.6	262.3	286.4	298.5	293.6	312.1	27	67	2	1	1309	142.1	7.49	201.26	27	0	High	High	High	High	High	High	High	High
High	Master Protein	Q7KRW4	Uncharacterized protein, isoform B OS=Drosophila melanogaster GN=CG14516 PE=1 SV=1	0	10.145	3	1.27226	0.347399	0.00675587	0.034195	259.3	329.8	239.7	271.7	247.4	289.3	327.7	354.2	331.8	300.7	3	5	3	1	999	115.2	5.99	16.54	3	0	High	High	High	High	High	High	High	High
High	Master Protein	M9PIS3	6-phosphogluconate dehydrogenase, decarboxylating OS=Drosophila melanogaster GN=Pgd PE=3 SV=1	0	98.043	43	1.08225	0.114035	0.124032	0.201909	11995.1	12981.7	11971.7	12761.6	10089.9	12018.6	13125.2	12839.8	12640.6	13309.4	22	79	22	1	481	52.5	6.32	277.76	22	0	High	High	High	High	High	High	High	High
High	Master Protein	Q7KVD1	Trio, isoform A OS=Drosophila melanogaster GN=trio PE=1 SV=1	0	20.807	3	0.99108	-0.0129262	0.32693	0.421479	434.7	431	417.4	435.8	433.7	495.1	435.2	391.6	440.9	426.7	6	11	6	1	2263	256.8	6.58	35.27	6	0	High	High	High	High	High	High	High	High
High	Master Protein	B5RIV0	Bubblegum, isoform C OS=Drosophila melanogaster GN=bgm PE=1 SV=1	0	49.1	20	1.10865	0.148801	0.00490416	0.0291566	2344.3	2598.7	2338.6	2413.5	2266.6	2350.1	2691.4	2552	2483.2	2646.3	14	34	14	1	666	73.6	8.24	109.65	14	0	High	High	High	High	High	High	High	High
High	Master Protein	P00334	Alcohol dehydrogenase OS=Drosophila melanogaster GN=Adh PE=1 SV=2	0	212.385	90	1.23305	0.302226	0.0521261	0.113683	31292.3	38607	34954.1	31868.3	30726.7	24064.6	38082.7	41240.4	34307.9	39138.5	19	182	19	1	256	27.7	7.96	828.43	19	0	High	High	High	High	High	High	High	High
High	Master Protein	A0A0B4LGZ7	Uncharacterized protein, isoform H OS=Drosophila melanogaster GN=CG45076 PE=4 SV=1	0	70.667	40	0.840336	-0.250962	0.0011923	0.0140696	6651.9	5587.7	6571.7	6426.9	6733.1	7028.1	5894.5	5391.9	5405.8	5775.7	20	59	20	1	619	68.6	5.06	198.06	20	0	High	High	High	High	High	High	High	High
High	Master Protein	Q9W437	Raptor, isoform B OS=Drosophila melanogaster GN=raptor PE=1 SV=2	0	14.639	3	0.931099	-0.102994	0.7171	0.774645	16.8	15.6	20.8	17.5	8.9	16	12.9	14.4	23.4	16.9	4	4	4	1	1621	177.1	8.28	13.48	4	0	High	High	High	High	High	High	High	High
High	Master Protein	Q9VK99	Atilla, isoform B OS=Drosophila melanogaster GN=atilla PE=4 SV=3	0	49.196	41	0.99108	-0.0129262	0.820294	0.861438	5391.3	5344	4046.5	4830.3	6171.6	6017.5	5209.8	5385.8	5366.2	5321.9	8	38	8	1	143	15.4	7.77	126.4	8	0	High	High	High	High	High	High	High	High
High	Master Protein	O17444	Vesicular acetylcholine transporter OS=Drosophila melanogaster GN=VAChT PE=2 SV=2	0	29.893	10	1.50376	0.588574	0.00467017	0.0282689	1625	2444.2	1750	1508.9	1472.9	1874.5	2549.4	2399.3	2410.2	2478.7	5	22	5	1	578	64.3	5.16	83.47	5	0	High	High	High	High	High	High	High	High
High	Master Protein	A1ZAU4	CG4847, isoform D OS=Drosophila melanogaster GN=CG4847-RD PE=1 SV=1	0	45.454	30	0.801282	-0.319618	0.0700809	0.137485	3215.9	2576.7	3430.6	3160.2	3272.4	2557.8	2491.5	2736.4	2580.3	2573.1	9	32	9	1	420	44	6.43	128.71	9	0	High	High	High	High	High	High	High	High
High	Master Protein	Q9VZU7	Ubiquitinyl hydrolase 1 OS=Drosophila melanogaster GN=Usp5 PE=1 SV=1	0	112.039	38	0.864304	-0.210389	5.57911e-05	0.00334657	9646	8337.2	9555.6	9936.2	9534.1	9737.3	8595.1	8331	8343.3	8152.9	28	82	28	1	827	92	5.49	273.5	28	0	High	High	High	High	High	High	High	High
High	Master Protein	Q9VMW9	GDP-mannose 4,6 dehydratase OS=Drosophila melanogaster GN=Gmd PE=1 SV=2	0	14.9	12	0.99108	-0.0129262	0.730213	0.78553	830.1	822.5	833.5	782.2	826.7	879.9	842.2	838.1	799.7	807.1	5	9	5	1	395	44.8	7.3	28.6	5	0	High	High	High	High	High	High	High	High
High	Master Protein	A0A0B4JD46	CG3800, isoform B OS=Drosophila melanogaster GN=CG3800 PE=2 SV=1	0	52.942	62	0.660502	-0.598365	0.0551274	0.118166	7361.7	4863.6	6585.5	5605.9	10141.6	8229.4	6508.5	5044.3	4689.3	4288.4	11	44	11	1	165	17.6	8.65	150.78	11	0	High	High	High	High	High	High	High	High
High	Master Protein	Q9V3Y0	Lethal (2) 35Be OS=Drosophila melanogaster GN=l(2)35Be PE=1 SV=1	0	20.634	26	0.812348	-0.299831	0.0766681	0.144472	1267.3	1029.3	1119	1127.2	1424.7	1525.5	1027.5	1010.8	1120.6	1031.1	5	11	5	1	215	24.2	4.84	35.55	5	0	High	High	High	High	High	High	High	High
High	Master Protein	Q9V3N7	BcDNA.HL02693 OS=Drosophila melanogaster GN=CRMP PE=1 SV=1	0	168.855	58	0.999001	-0.00144197	0.592889	0.669198	14895	14881.5	15271	15346.6	13218.3	14528.4	15374.6	15293.2	14480.9	14446.4	30	128	30	1	589	64.4	7.02	478.1	30	0	High	High	High	High	High	High	High	High
High	Master Protein	Q9VE24	RE63280p OS=Drosophila melanogaster GN=CG14291 PE=1 SV=1	0	17.277	12	0.753012	-0.409255	0.00526834	0.0301803	1007.1	758.1	938.3	986.5	1028.2	1158.3	755.5	760.7	791	748.1	6	12	6	1	524	59.9	7.08	30.86	6	0	High	High	High	High	High	High	High	High
High	Master Protein	Q9V4E0	LD47962p OS=Drosophila melanogaster GN=ND-49 PE=1 SV=2	0	140.546	49	1.12613	0.171368	0.0262053	0.0747148	6829.3	7688.3	6731.7	7019.2	5996.8	6928.2	7530.7	7761.6	7772.9	7615.6	19	101	19	1	468	52.9	6.67	406.97	19	0	High	High	High	High	High	High	High	High
High	Master Protein	Q9V3Z2	Serine protease 7 OS=Drosophila melanogaster GN=Sp7 PE=1 SV=1	0	22.028	17	0.983284	-0.0243197	0.99844	0.998573	434.7	427.3	367.3	399.9	489.9	472.5	419.9	434.8	451.3	412.4	5	10	4	1	391	43.1	6.62	33.88	5	0	High	High	High	High	High	High	High	High
High	Master Protein	Q9VCW1	Probable cytochrome P450 6d4 OS=Drosophila melanogaster GN=Cyp6d4 PE=2 SV=1	0	14.374	8	1.11359	0.155213	0.0728475	0.140799	44.2	49.2	48.2	39.2	44.5	44	47.8	49.7	48.8	50	3	5	2	1	515	59.1	7.8	20.04	3	0	High	High	High	High	High	High	High	High
High	Master Protein	Q9VPQ7	SD07518p OS=Drosophila melanogaster GN=Spp PE=1 SV=1	0	16.527	12	0.919118	-0.121679	0.0710461	0.138531	594	546.1	568.9	615.2	573.4	663.8	549	543.2	537.8	566.2	5	8	5	1	389	43.2	9.33	17.41	5	0	High	High	High	High	High	High	High	High
High	Master Protein	P13496	Dynactin subunit 1 OS=Drosophila melanogaster GN=Gl PE=1 SV=2	0	61.812	15	0.99108	-0.0129262	0.519873	0.601614	2816.7	2792.2	2631	2738.6	2897	3394.7	2789.3	2709.1	2847.3	2795	17	36	17	1	1265	141.1	5.62	113.29	17	0	High	High	High	High	High	High	High	High
High	Master Protein	Q9XZ61	Ubiquitin carboxyl-terminal hydrolase OS=Drosophila melanogaster GN=Uch-L5 PE=1 SV=1	0	47.629	37	0.913242	-0.130931	0.0166104	0.0566627	2028.7	1852.5	2092.2	2098.8	1941.1	1967.2	1790.4	1925.7	1881.6	1823.8	10	29	10	1	324	37.6	5.21	99.23	10	0	High	High	High	High	High	High	High	High
High	Master Protein	Q9VLJ6	Angiotensin-converting enzyme-related protein OS=Drosophila melanogaster GN=Acer PE=1 SV=1	0	58.392	23	0.890472	-0.167358	0.153656	0.237354	4196	3736.9	4048	4713.9	3707.2	4349.4	4117.8	3586.7	3893.3	3531	17	42	17	1	630	73	6.35	123.4	17	0	High	High	High	High	High	High	High	High
High	Master Protein	Q27869	Protein-L-isoaspartate(D-aspartate) O-methyltransferase OS=Drosophila melanogaster GN=Pcmt PE=1 SV=2	0	24.239	28	0.959693	-0.0593553	0.373139	0.468755	2224.3	2134.4	2016.6	2084.6	2712.9	2373.4	2174.5	2095.1	2224.1	1999.7	7	15	7	1	226	24.6	7.2	51.5	7	0	High	High	High	High	High	High	High	High
High	Master Protein	Q9W265	Probable hydroxyacid-oxoacid transhydrogenase, mitochondrial OS=Drosophila melanogaster GN=T3dh PE=2 SV=1	0	25.077	16	1.18203	0.24127	0.000423075	0.00836661	1765.2	2085.5	1765.3	1738.9	1867.7	1765.2	2201.3	2060.6	2037.1	2110.8	7	18	7	1	464	50	7.31	58.18	7	0	High	High	High	High	High	High	High	High
High	Master Protein	Q9W4W8	CG2658, isoform A OS=Drosophila melanogaster GN=CG2658 PE=1 SV=1	0	44.231	17	1.17647	0.234465	0.0233282	0.0691362	1644.6	1935.2	1644.9	1554.3	1644.4	1854.7	1948.7	1886.9	1995.3	1921.9	12	30	12	1	819	90	8.46	93.44	12	0	High	High	High	High	High	High	High	High
High	Master Protein	O97365	BM-40 OS=Drosophila melanogaster GN=SPARC PE=1 SV=1	0	16.667	18	0.512821	-0.963474	0.0219141	0.0664692	1237.1	634.5	797.4	1082.9	1456.8	1413.3	638.2	639.4	630.8	603	6	11	6	1	304	35.2	4.64	23.59	6	0	High	High	High	High	High	High	High	High
High	Master Protein	A0A0B4LHW0	Protein kinase C OS=Drosophila melanogaster GN=Pkc98E PE=3 SV=1	0	62.824	28	1.16959	0.226004	0.0585347	0.122707	2624.9	3068.6	2594.4	2655.6	2556	3097.5	3229.2	3112.5	2968	3025.3	18	40	17	1	739	83.1	7.05	119.17	18	0	High	High	High	High	High	High	High	High
High	Master Protein	P41375	Eukaryotic translation initiation factor 2 subunit 2 OS=Drosophila melanogaster GN=eIF-2beta PE=1 SV=1	0	21.843	21	1.29366	0.37146	0.000134636	0.00493104	1868.2	2417.7	1992.5	1898.9	1823.9	1838.1	2470.8	2550.2	2323.9	2365.6	7	17	7	1	312	35.2	5.77	46.93	7	0	High	High	High	High	High	High	High	High
High	Master Protein	Q0E8S7	Homer, isoform E OS=Drosophila melanogaster GN=homer PE=1 SV=2	0	215.286	46	1.05374	0.07552	0.577253	0.654234	28687	30215	28378.4	28998.9	32726.6	26799	29794.3	30641.7	30692.5	28727.1	29	192	29	1	531	57.3	8.65	743.21	29	0	High	High	High	High	High	High	High	High
High	Master Protein	A0A0B4LG23	Coracle, isoform G OS=Drosophila melanogaster GN=cora PE=1 SV=1	0	466.606	56	0.84674	-0.240009	0.0183561	0.0596593	51003	43179.4	61676.1	50245.3	51346.4	50661.9	44010.2	43871.5	42498.1	41646.1	89	369	1	1	1696	183.8	8.7	1417.97	89	91	High	High	High	High	High	High	High	High
High	Master Protein	Q8I0G5	Coatomer subunit gamma OS=Drosophila melanogaster GN=gammaCOP PE=2 SV=1	0	109.043	34															27	78	1	1	883	97.6	5.67	274.59	27	0	High	High	High	Not Found	High	High	High	High
High	Master Protein	Q9VMX4	AT19154p OS=Drosophila melanogaster GN=Scox PE=1 SV=1	0	37.079	33	1.13766	0.186065	0.0151657	0.0540715	1647.7	1874.4	1501.7	1625.2	1670.6	1730	1893.9	1906.3	1830.1	1855.1	7	14	7	1	251	28.2	8.28	58.81	7	0	High	High	High	High	High	High	High	High
High	Master Protein	A0A0B4LHB3	Brown, isoform D (Fragment) OS=Drosophila melanogaster GN=bw PE=4 SV=1	0	23.47	11	0.940734	-0.0881416	0.00517503	0.0301027	1557.7	1464.9	1563.1	1552.3	1549.7	1607.2	1389.8	1458.8	1477.8	1471	7	12	7	1	675	75.9	7.37	34.29	7	0	High	High	High	High	High	High	High	High
High	Master Protein	M9PFM7	Trithorax-like, isoform K OS=Drosophila melanogaster GN=Trl PE=1 SV=1	0	12.207	5	0.976562	-0.0342157	0.553431	0.633628	69.2	67.5	60.9	68.7	69.7	88	68.3	66.8	71.6	63.6	3	6	3	1	623	66.3	7.65	20.51	3	0	High	High	High	High	High	High	High	High
High	Master Protein	X2JCI4	Phosphoinositide phospholipase C OS=Drosophila melanogaster GN=norpA PE=1 SV=1	0	577.511	62	1.29702	0.375197	0.00406418	0.0263907	154.6	200.6	160.3	156.9	131.7	152.4	198.9	192.4	202.2	208.5	92	501	1	1	1095	124.7	6.92	1795.48	92	0	High	High	High	High	High	High	High	High
High	Master Protein	P07186	Chorion protein S19 OS=Drosophila melanogaster GN=Cp19 PE=2 SV=1	0	12.008	34	1.15075	0.202572	0.00865111	0.0382445	259.6	298.8	257.8	261.4	253.5	285.9	291.7	302.6	321.5	295	3	5	3	1	173	18.5	9.36	23.63	3	0	High	High	High	High	High	High	High	High
High	Master Protein	Q9VGJ7	CG6834 OS=Drosophila melanogaster GN=CG6834-RA PE=2 SV=3	0	27.87	13	1.00908	0.013043	0.471708	0.558482	1778.3	1794	1749.2	1865.6	1546.5	1807.9	1752.6	1857.5	1774.3	1813.9	11	17	9	1	895	102.2	5.62	40.81	11	1	High	High	High	High	High	High	High	High
High	Master Protein	Q9VT75	LD19812p OS=Drosophila melanogaster GN=vnc PE=1 SV=1	0	19.062	18	0.698812	-0.517024	0.00221206	0.0200315	495	345.8	448.8	458	552.4	535	365.9	361.6	330.7	324.4	3	10	3	1	196	22.3	6.95	35.05	3	0	High	High	High	High	High	High	High	High
High	Master Protein	E1JIR4	Sodium/potassium-transporting ATPase subunit alpha OS=Drosophila melanogaster GN=Atpalpha PE=1 SV=1	0	827.593	60	1.11607	0.158429	0.175568	0.262703	1465.2	1634.5	1641.9	1560.1	1138	1376	1549.1	1622	1723.2	1647.1	71	1064	1	1	1002	111.1	5.49	4442.24	71	0	High	High	High	High	High	High	High	High
High	Master Protein	A0A0B4KF06	Valyl-tRNA synthetase, isoform C OS=Drosophila melanogaster GN=ValRS PE=1 SV=1	0	95.728	21	1.00604	0.00868224	0.911264	0.933424	5341.5	5371.3	5283.4	5400.4	5124.7	5818.9	5363.3	5379.3	5336	5454	22	57	22	1	1055	118.7	6.68	195.74	22	0	High	High	High	High	High	High	High	High
High	Master Protein	Q9VNB9	GEO07455p1 OS=Drosophila melanogaster GN=RpL35A PE=1 SV=1	0	22.581	38	0.755287	-0.404903	0.0457352	0.104299	4460.8	3370.4	6970.3	4551.8	4371.6	4058.8	2786.9	3363.5	3377.2	3938	8	28	8	1	157	17.6	11.12	78.33	8	0	High	High	High	High	High	High	High	High
High	Master Protein	Q86B94	FI19380p1 OS=Drosophila melanogaster GN=mfas PE=1 SV=1	0	228.767	46	0.949668	-0.0745054	0.203786	0.293675	20774	19736.1	19877.9	20447.3	23470.4	21106	19561.1	19877.3	20824.9	19595.8	36	173	36	1	905	100.2	5.54	624.7	36	0	High	High	High	High	High	High	High	High
High	Master Protein	Q9VB69	Malic enzyme OS=Drosophila melanogaster GN=Men-b PE=1 SV=1	0	256.389	63	1.3947	0.479955	0.000225336	0.00608354	21862.8	30488.5	22106.4	22215.7	19988.5	21621.8	30378	30923.7	30599.5	29576.5	33	207	33	1	617	68.6	6.71	768.08	33	0	High	High	High	High	High	High	High	High
High	Master Protein	O17452	LD20793p OS=Drosophila melanogaster GN=Peritrophin-A PE=2 SV=1	0	45.369	55	0.501002	-0.997112	0.0266599	0.0756577	10490.3	5255.9	6575.1	9784.9	13868.5	11246.5	5236	5204.1	5404.8	5276	9	48	9	1	230	25.5	5.26	186.79	9	0	High	High	High	High	High	High	High	High
High	Master Protein	Q6NP72	GEO09659p1 OS=Drosophila melanogaster GN=CG13220 PE=1 SV=1	0	30.294	36	1.95312	0.965784	4.89676e-06	0.000917897	4709.9	9192.5	4780.3	4640.6	4359.6	4891.6	9043.4	9344	8949.4	9481.9	6	32	6	1	153	16.4	9.44	111.72	6	0	High	High	High	High	High	High	High	High
High	Master Protein	Q0E9E2	Pyruvate carboxylase OS=Drosophila melanogaster GN=PCB PE=1 SV=1	0	598.098	70	1.54083	0.62371	0.000209195	0.00596527	64369.2	99193.3	65284.3	67077.7	56098	63466.9	99948.6	95183	98443.6	105939	87	590	87	1	1197	132.6	6.64	2211.02	87	0	High	High	High	High	High	High	High	High
High	Master Protein	Q9VWC8	LD11581p OS=Drosophila melanogaster GN=Pmp70 PE=1 SV=2	0	40.163	20	0.976562	-0.0342157	0.46049	0.547101	1320	1288.8	1356.2	1296.8	1255.4	1343.6	1278.7	1298.9	1277.4	1314.3	13	27	13	1	665	75.3	9.23	72.28	13	0	High	High	High	High	High	High	High	High
High	Master Protein	P80455	40S ribosomal protein S12 OS=Drosophila melanogaster GN=RpS12 PE=1 SV=2	0	85.759	63	1.05485	0.077041	0.724638	0.781213	4995.3	5269.7	4695.1	6076.3	4951.1	5039.9	5201.4	5203.1	5379.7	5337.2	13	51	13	1	139	15.2	6.38	234.73	13	0	High	High	High	High	High	High	High	High
High	Master Protein	O96827	Probable elongation factor 1-beta OS=Drosophila melanogaster GN=Ef1beta PE=1 SV=3	0	85.103	51	0.512033	-0.965692	0.0125015	0.0479223	20339.9	10415.8	15546.1	18202	27769.2	22728.9	10522.8	10215	10619.4	10309.9	12	75	12	1	222	24.2	4.58	245.18	12	0	High	High	High	High	High	High	High	High
High	Master Protein	Q9VG80	Palmitoyltransferase OS=Drosophila melanogaster GN=CG5196-RA PE=2 SV=1	0	12.408	10															3	4	3	1	427	49.2	9.28	13.05	3	0	High	High	High	High	High	High	High	High
High	Master Protein	A1ZAX8	Hermansky-Pudlak syndrome 4 ortholog, isoform A OS=Drosophila melanogaster GN=HPS4 PE=1 SV=1	0	9.198	4	0.68918	-0.537048	0.00353294	0.0252038	27.4	18.9	27.9	26.9	25.6	31.7	19.8	20.3	18.1	14.8	3	4	3	1	858	96.9	7.3	9.84	3	0	High	High	High	High	High	High	High	High
High	Master Protein	M9PEH8	Uncharacterized protein, isoform D OS=Drosophila melanogaster GN=CG10289 PE=1 SV=1	0	10.873	4	1.05263	0.0740006	0.386352	0.481127	217	228.5	216.6	217.4	211.8	236.6	226.8	211	255	230.2	3	5	3	1	996	111.6	4.49	20.64	3	0	High	High	High	High	High	High	High	High
High	Master Protein	M9PD18	Vacuolar H[+] ATPase 68kD subunit 1, isoform B OS=Drosophila melanogaster GN=Vha68-1 PE=1 SV=1	0	366.06	77	0.993049	-0.0100637	0.906638	0.92932	21325.2	21185.9	21035.6	23228.9	19181	21618.7	21284.1	20762.3	21305.1	21088.1	41	320	25	1	614	68.3	5.29	1185.16	41	0	High	High	High	High	High	High	High	High
High	Master Protein	P23625	G protein alpha q subunit OS=Drosophila melanogaster GN=Galphaq PE=2 SV=2	0	219.125	62	1.21359	0.279284	0.0352018	0.0885121	35416.6	42966.9	36067.9	39881.1	30638.8	34777	40013.3	43675.3	43415.6	42522.9	26	225	22	1	353	41.3	5.31	829.44	26	6	High	High	High	High	High	High	High	High
High	Master Protein	Q9VGK3	Peptidylprolyl isomerase OS=Drosophila melanogaster GN=CG14715 PE=1 SV=1	0	11.636	19	1.10865	0.148801	0.017598	0.0579745	846.9	939.2	883.9	814.7	880.3	804.5	962.1	946.2	906.6	932.2	2	5	2	1	138	14.8	8.59	21.09	2	0	High	High	High	High	High	High	High	High
High	Master Protein	Q09332	UDP-glucose:glycoprotein glucosyltransferase OS=Drosophila melanogaster GN=Ugt PE=1 SV=2	0	169.8	29	1.23001	0.298673	0.00382383	0.0260022	10317.2	12683.1	10248.5	10401.4	9009	10386.3	12124.5	12897.4	12647.1	12719.1	37	112	37	1	1548	174.2	6.15	387.78	37	0	High	High	High	High	High	High	High	High
High	Master Protein	Q9W1B0	Serine/threonine-protein kinase Genghis Khan OS=Drosophila melanogaster GN=gek PE=1 SV=1	0	16.355	4	0.931099	-0.102994	0.0626001	0.128031	419.9	391.1	424.8	415.1	413	481.9	376.7	387.1	407.3	395.2	5	8	5	1	1637	186.6	6	21.73	5	0	High	High	High	High	High	High	High	High
High	Master Protein	Q9V3N6	Transmembrane 9 superfamily member OS=Drosophila melanogaster GN=TM9SF4 PE=1 SV=1	0	41.519	17	1.0395	0.0558912	0.931266	0.94963	1394.1	1449.3	1386.6	1401.7	1360.7	1690.4	1411.6	1479.1	1456.1	1442.6	10	23	10	1	630	72.5	8.73	76.51	10	0	High	High	High	High	High	High	High	High
High	Master Protein	Q9V3T8	LD32469p OS=Drosophila melanogaster GN=SC35 PE=1 SV=1	0	29.572	24	0.775194	-0.367371	0.00420851	0.0267873	3295.7	2554.8	3324.4	3267.3	3951.4	3229.1	2653.8	2461.4	2650.2	2462.8	6	25	6	1	195	21.4	11.75	81.79	6	0	High	High	High	High	High	High	High	High
High	Master Protein	Q7PLI0	Adherens junction protein p120 OS=Drosophila melanogaster GN=p120ctn PE=1 SV=1	0	61.745	22	1.19617	0.258425	0.0153577	0.0545005	3478.3	4158.4	3425.7	3531.6	3421.6	3955.7	4024.6	4292.5	4222.3	4095.6	17	41	16	1	781	86.8	6.92	143.96	17	0	High	High	High	High	High	High	High	High
High	Master Protein	Q9W095	FI03690p OS=Drosophila melanogaster GN=Gk2 PE=2 SV=2	0	51.733	28	1.11111	0.152003	0.0153925	0.0545945	2456.6	2730.9	2440.9	2584.8	2331.5	2472.3	2738.5	2587.7	2723.3	2914.6	15	32	15	1	576	64.5	8.1	109.04	15	0	High	High	High	High	High	High	High	High
High	Master Protein	A0A0B4KH14	CG5447, isoform B OS=Drosophila melanogaster GN=CG5447 PE=4 SV=1	0	10.835	22	1.07296	0.101598	0.0661516	0.132728	742.1	796.2	756.7	747.2	646.2	737	785	807.5	825	766.2	4	8	4	1	164	18.2	6.52	19.01	4	0	High	High	High	High	High	High	High	High
High	Master Protein	B7Z0E0	Isocitrate dehydrogenase [NADP] OS=Drosophila melanogaster GN=Idh PE=1 SV=2	0	285.979	62	1.42857	0.514573	0.00129698	0.01469	38881.9	55519.9	40178.3	41285.9	37627.4	33967.5	56062.3	54982.8	54780.7	58952.9	40	269	40	1	479	53.6	7.3	1009.07	40	0	High	High	High	High	High	High	High	High
High	Master Protein	Q9VQL1	LP20978p OS=Drosophila melanogaster GN=SerRS PE=1 SV=1	0	60.885	30	0.968054	-0.0468403	0.486273	0.571575	4462.6	4318.6	4478.8	4446.5	4155.2	4548.9	4396.5	4436.8	4242.2	4241.5	14	44	14	1	501	56.4	6.49	131.55	14	0	High	High	High	High	High	High	High	High
High	Master Protein	Q9VF70	Cerebral cavernous malformation 3 ortholog OS=Drosophila melanogaster GN=Ccm3 PE=1 SV=2	0	15.801	21	0.935454	-0.0962619	0.471687	0.558482	1074.4	1004.9	1079.2	1069.6	926.8	1155.4	994.2	1004.4	1054.2	1005.4	5	10	5	1	208	23.6	9.38	31.11	5	0	High	High	High	High	High	High	High	High
High	Master Protein	Q9VIW5	LD41874p OS=Drosophila melanogaster GN=CG10237 PE=1 SV=2	0	63.056	41	1.03199	0.0454314	0.481465	0.566901	4564.6	4710.3	4365.8	5002.2	3958.5	4772.5	4559.6	4866	4499.9	4919.1	16	42	16	1	324	37.6	8.43	135.43	16	0	High	High	High	High	High	High	High	High
High	Master Protein	Q9V9Q4	CG1416, isoform A OS=Drosophila melanogaster GN=CG1416 PE=1 SV=2	0	52.894	34	1.0989	0.136062	0.00107676	0.0135462	2880.3	3166.6	2911.4	2903	2742.8	2857.8	3177	3260.2	3136.5	3156.3	12	33	12	1	354	40.1	6.57	106.34	12	0	High	High	High	High	High	High	High	High
High	Master Protein	A1ZA23	CG8192 OS=Drosophila melanogaster GN=CG8192-RA PE=2 SV=1	0	80.831	42	0.41684	-1.26243	0.0011003	0.0136859	14341.1	5977.2	14362.5	14319.7	19479.9	13960.4	5910.2	6030.6	6200.7	5924.3	14	75	14	1	431	50.5	6.44	308.08	14	0	High	High	High	High	High	High	High	High
High	Master Protein	O76752	CG12117-PA OS=Drosophila melanogaster GN=Sptr PE=1 SV=1	0	25.339	29	1.0929	0.128156	0.00980673	0.04058	2426.7	2652.5	2444.8	2408.7	2563.1	2382.5	2682.2	2814.8	2623.2	2599.5	7	19	7	1	261	29.2	7.03	60.67	7	0	High	High	High	High	High	High	High	High
High	Master Protein	Q9VZU8	CG1291 OS=Drosophila melanogaster GN=CG1291 PE=1 SV=1	0	21.222	20	1.14943	0.200913	0.00492975	0.0291566	1039.1	1193.8	1040.9	1037.3	984.8	1107.1	1192	1244.6	1138.5	1195.7	7	13	7	1	424	48.6	8.15	42.74	7	0	High	High	High	High	High	High	High	High
High	Master Protein	Q9NHD5	Probable N-acetyltransferase san OS=Drosophila melanogaster GN=san PE=1 SV=1	0	10.286	21	0.869565	-0.201634	0.0302982	0.0810915	199.1	173.1	206.8	191.8	184.5	215.8	169.7	174.9	171.3	188	3	7	3	1	184	21	8.78	25.98	3	0	High	High	High	High	High	High	High	High
High	Master Protein	A0A0B4LFH8	ATP-citrate synthase OS=Drosophila melanogaster GN=ATPCL PE=1 SV=1	0	370.968	57	1.00402	0.00578235	0.637548	0.707674	36.6	36.8	34.6	38.8	33.4	50.9	39.3	35	38.6	35	58	279	1	1	1096	119.7	7.12	1093.93	58	0	High	High	High	High	High	High	High	High
High	Master Protein	Q9VLY7	GH05679p OS=Drosophila melanogaster GN=Tep3 PE=1 SV=2	0	24.33	5	1.08342	0.115597	0.0613801	0.12668	933.4	1010.9	928.3	924.8	938.5	1012.8	1021	1001	989.3	1025.5	7	12	7	1	1469	163.8	6.84	36.7	7	0	High	High	High	High	High	High	High	High
High	Master Protein	Q8IR92	Uncharacterized protein, isoform A OS=Drosophila melanogaster GN=CG44422 PE=4 SV=2	0	11.592	7	0.8726	-0.196607	0.230313	0.321103	169.9	148.2	163	134.1	177.1	196	155.2	136.7	150	146.5	4	5	4	1	746	81	7.68	15.47	4	0	High	High	High	High	High	High	High	High
High	Master Protein	Q9VH09	CG3999, isoform A OS=Drosophila melanogaster GN=CG3999 PE=1 SV=1	0	99.549	26	0.94697	-0.0786098	0.161047	0.246283	5727.7	5424	5895.3	5638.2	5352.6	5818.6	5569.5	5277	5282.3	5602.1	22	58	22	1	985	109.6	7.06	202.49	22	0	High	High	High	High	High	High	High	High
High	Master Protein	Q7JZE8	CG8323 OS=Drosophila melanogaster GN=CG8323 PE=2 SV=1	0	10.967	11	1.23305	0.302226	0.035804	0.0891888	134	165.2	137.8	130.2	115	157.7	157.6	167.5	181.8	162.8	3	6	3	1	303	33.2	9.7	18.93	3	0	High	High	High	High	High	High	High	High
High	Master Protein	Q7K0D8	LD27030p OS=Drosophila melanogaster GN=Nup50 PE=1 SV=1	0	9.491	5	0.728863	-0.45628	0.00424961	0.0269521	105.6	77	99.4	102.7	115.5	108.7	73	71.5	89.7	81.2	3	3	3	1	564	59.4	8.43	9.1	3	0	High	High	High	High	High	High	High	High
High	Master Protein	Q8IQB7	MIP21654p OS=Drosophila melanogaster GN=CG32032-RA PE=1 SV=1	0	21.144	21	1.19904	0.261881	0.0515084	0.112927	2215.2	2655	2274.6	2185.8	1653.7	2244.9	2430.1	2687.2	2640.6	2669.5	8	20	8	1	286	32.2	7.72	59.37	8	0	High	High	High	High	High	High	High	High
High	Master Protein	P14318	Muscle-specific protein 20 OS=Drosophila melanogaster GN=Mp20 PE=2 SV=2	0	46.164	45	1.23153	0.300448	0.0149699	0.0536541	3531.5	4351.3	3218.8	3498.6	3564.8	3609.9	4910.9	4336.4	3812.8	4366.3	9	27	9	1	184	20.2	8.65	103.99	9	0	High	High	High	High	High	High	High	High
High	Master Protein	Q9VRG8	CG1486, isoform A OS=Drosophila melanogaster GN=CG1486 PE=1 SV=1	0	30.998	11	0.886525	-0.173767	0.0485091	0.108274	704	623.8	684.2	720.7	687.6	844.4	612.6	624.7	623	649.5	7	18	7	1	852	91.5	5.27	70.33	7	0	High	High	High	High	High	High	High	High
High	Master Protein	Q9VQG4	Congested-like trachea protein OS=Drosophila melanogaster GN=colt PE=2 SV=1	0	50.111	37	1.56006	0.641604	5.36519e-05	0.00324421	6836.7	10671.7	6826.3	6847.1	6269	7164.4	10609.5	10714.9	10628.6	11273.8	12	52	12	1	306	32.9	9.51	167.43	12	0	High	High	High	High	High	High	High	High
High	Master Protein	Q9V784	SAM50-like protein CG7639 OS=Drosophila melanogaster GN=CG7639 PE=2 SV=2	0	66.384	38	1.14943	0.200913	0.0219985	0.0666105	6216.9	7149.8	6276.9	6157.6	5245.9	6294.6	7152.7	7127.3	7146.9	7370.5	17	51	17	1	443	49	8.69	131.7	17	0	High	High	High	High	High	High	High	High
High	Master Protein	E1JJ33	Complexin, isoform U OS=Drosophila melanogaster GN=cpx PE=1 SV=1	0	146.253	79	0.574713	-0.799087	0.0171055	0.0571304	19765.7	11359.4	14617.4	17971.8	24865.1	21738.7	11793.4	11007.3	11722.8	10880.2	18	124	18	1	143	16.5	4.92	590.41	18	0	High	High	High	High	High	High	High	High
High	Master Protein	Q7PLL3	Eukaryotic initiation factor 4B OS=Drosophila melanogaster GN=eIF4B PE=1 SV=1	0	44.553	32	0.813008	-0.298658	0.00866591	0.0382445	3801.1	3090.7	3580.9	3663.2	4415.4	3944.1	3183.2	3074.7	3106.7	2875.2	15	37	15	1	459	52.2	6.96	105.19	15	0	High	High	High	High	High	High	High	High
High	Master Protein	Q9VCI7	LD02979p OS=Drosophila melanogaster GN=RanBP3 PE=1 SV=1	0	11.62	9	1.08696	0.120294	0.0454148	0.103691	930.8	1011.8	846.9	966.6	915.1	946.8	1012.9	1010.6	1016.1	996.5	4	6	4	1	449	47.5	4.59	21.32	4	0	High	High	High	High	High	High	High	High
High	Master Protein	Q9W425	Rabconnectin-3A OS=Drosophila melanogaster GN=Rbcn-3A PE=1 SV=3	0	135.457	11	1.11359	0.155213	0.232099	0.323292	4504.9	5014	4415.2	4596.4	4213.1	5334.5	5039	4991.5	5036.7	4885.1	32	69	32	1	3426	377.1	6.16	217.29	32	0	High	High	High	High	High	High	High	High
High	Master Protein	Q9VZL3	Sc2 OS=Drosophila melanogaster GN=Sc2 PE=1 SV=1	0	39.763	22	1.02145	0.0306192	0.263824	0.359338	3922	4005.2	4103.4	3960.2	3576.5	3884.1	3963.5	4047.4	3956	4198.2	9	27	9	1	302	34.2	9.61	95.25	9	0	High	High	High	High	High	High	High	High
High	Master Protein	M9PB12	CG9886, isoform B OS=Drosophila melanogaster GN=CG9886 PE=4 SV=1	0	52.553	33	1.00705	0.0101344	0.392164	0.48707	1760.9	1774	1687.7	1737.7	1784.4	1798.8	1852.6	1739	1754.8	1793.5	13	22	13	1	487	52.8	6.44	78.07	13	0	High	High	High	High	High	High	High	High
High	Master Protein	P38040	Guanine nucleotide-binding protein subunit gamma-1 OS=Drosophila melanogaster GN=Ggamma1 PE=2 SV=1	0	22.33	51	1.48368	0.56918	0.00868822	0.0382445	2141.8	3178.5	1934.4	2003.3	2612	2289.8	3371.3	3243.5	3085.9	3114.9	4	26	4	1	70	8.1	6	92.77	4	0	High	High	High	High	High	High	High	High
High	Master Protein	Q9TVP3	J domain-containing protein OS=Drosophila melanogaster GN=jdp PE=2 SV=2	0	83.948	56	0.890472	-0.167358	0.0562772	0.11947	11992.2	10682.8	10937.3	12034	12887.3	11950.5	11441.6	11130.6	10253.1	10001.6	17	72	17	1	195	21.6	7.44	267.57	17	0	High	High	High	High	High	High	High	High
High	Master Protein	A0A0B4LFL2	Eukaryotic translation initiation factor 3 subunit C OS=Drosophila melanogaster GN=eIF3c PE=3 SV=1	0	130.566	28	0.909091	-0.137504	0.102302	0.174213	6855.2	6230.8	6818.9	6891.7	6059.4	7052.3	6044.9	6230.7	6262.7	6230.9	31	85	31	1	910	105.6	6.06	268.45	31	0	High	High	High	High	High	High	High	High
High	Master Protein	A1Z877	LP19846p OS=Drosophila melanogaster GN=Ndg PE=1 SV=1	0	60.37	14	0.638162	-0.648005	0.00883578	0.038543	5517.4	3521.6	4565.7	5101.4	6305.5	5967.2	3676.3	3468.9	3573.3	3470.7	17	38	17	1	1350	149	4.59	117.63	17	0	High	High	High	High	High	High	High	High
High	Master Protein	A8E6L6	FI01906p OS=Drosophila melanogaster GN=O-fut1 PE=1 SV=1	0	19.419	17	0.983284	-0.0243197	0.705993	0.765958	2758.8	2712.5	2894.5	3077	2629.5	2575.4	2647.2	2877.5	2708.2	2716.8	7	20	7	1	402	46.8	7.72	61.48	7	0	High	High	High	High	High	High	High	High
High	Master Protein	Q9VH81	GH12714p OS=Drosophila melanogaster GN=PpD3 PE=1 SV=1	0	50.117	25	0.969932	-0.0440443	0.275838	0.372172	2484.9	2409.8	2430.9	2540.1	2356.9	2694.8	2391.7	2428.1	2454.7	2352.6	14	34	14	1	520	59.2	6.23	110.25	14	0	High	High	High	High	High	High	High	High
High	Master Protein	Q9VSH4	Cleavage and polyadenylation specificity factor subunit CG7185 OS=Drosophila melanogaster GN=CG7185 PE=1 SV=2	0	15.865	7	1.06724	0.093879	0.452716	0.540342	282.2	301.2	281.1	275.9	283.2	330.2	312.2	296.1	300.6	301.9	4	10	4	1	652	71.1	9.74	20.15	4	0	High	High	High	High	High	High	High	High
High	Master Protein	Q7KRX5	Barentsz, isoform B OS=Drosophila melanogaster GN=btz PE=1 SV=1	0	24.39	14	0.705219	-0.503858	0.00175839	0.0171069	793.1	559.1	753.5	711.7	895.5	834.7	597.8	565.8	552.5	505.5	9	16	9	1	782	86	5.62	43.76	9	0	High	High	High	High	High	High	High	High
High	Master Protein	Q04164	Putative epidermal cell surface receptor OS=Drosophila melanogaster GN=sas PE=2 SV=2	0	16.858	4	0.668896	-0.580145	0.00765799	0.0360907	1050.8	702.9	908.5	946.9	1168.4	1166.1	669.8	721.2	707.1	698.7	6	9	6	1	1693	185.1	5.01	25.95	6	0	High	High	High	High	High	High	High	High
High	Master Protein	Q9VKB0	FI05224p OS=Drosophila melanogaster GN=ThrRS PE=1 SV=2	0	177.884	49	1.04058	0.0573917	0.180772	0.268137	13182.7	13712.7	13274.3	13464.3	11362.5	13091.8	13410.9	13850.5	13670.8	13754.7	36	123	36	1	747	85.9	7.78	423.02	36	0	High	High	High	High	High	High	High	High
High	Master Protein	Q95SH7	GH26007p OS=Drosophila melanogaster GN=CG14969 PE=1 SV=1	0	20.012	19	1.32275	0.403542	0.0341166	0.0865964	552.1	730.5	489.9	533.6	571.3	681.7	725.2	735.9	716.3	744.5	5	9	5	1	315	34.9	6.54	30.32	5	0	High	High	High	High	High	High	High	High
High	Master Protein	Q9W1V3	rRNA 2'-O-methyltransferase fibrillarin OS=Drosophila melanogaster GN=Fib PE=2 SV=1	0	16.868	14	1.0661	0.0923402	0.739191	0.793934	828.4	882.8	1133.8	672.5	786.6	872.4	867.5	910.8	898.4	865.8	5	8	5	1	344	34.6	10.29	25.85	5	0	High	High	High	High	High	High	High	High
High	Master Protein	Q0E980	CG8547, isoform C OS=Drosophila melanogaster GN=CG8547 PE=1 SV=2	0	33.484	17	0.778816	-0.360645	0.00702207	0.0349844	2247.6	1750.8	2103.6	2154.8	2344.3	2509.4	1761.4	1740.3	1763.4	1730.6	8	23	8	1	618	68	8.54	83.64	8	0	High	High	High	High	High	High	High	High
High	Master Protein	P02299	Histone H3 OS=Drosophila melanogaster GN=His3 PE=1 SV=4	0	56.789	56	0.952381	-0.0703893	0.443435	0.532747	1926.9	1836	3103.6	2016.9	1840.8	1683.2	1588.4	1768	1906.5	2178.6	9	46	3	1	136	15.4	11.27	147.37	9	0	High	High	High	High	High	High	High	High
High	Master Protein	M9PDM4	Phosphatidylinositol 4-kinase III alpha, isoform D OS=Drosophila melanogaster GN=PI4KIIIalpha PE=1 SV=1	0	126.951	17	1.23762	0.307573	0.00681982	0.0343529	4705.4	5825.8	4645.5	4674.3	4736.7	5289.9	5730.6	5860.8	5931.6	5791.1	31	76	31	1	2154	241.9	7.87	251.37	31	0	High	High	High	High	High	High	High	High
High	Master Protein	M9PBV2	NTPase, isoform F OS=Drosophila melanogaster GN=NTPase PE=1 SV=1	0	83.356	33	1.0661	0.0923402	0.0513363	0.112648	4813.6	5132.7	4825.2	4986	4402.8	4802.1	5039.8	5271.2	5127.7	5137.7	15	60	15	1	524	57.8	8.65	231.6	15	0	High	High	High	High	High	High	High	High
High	Master Protein	Q9XYN7	Proteasome subunit beta type-3 OS=Drosophila melanogaster GN=Prosbeta3 PE=1 SV=1	0	13.561	15	1.10742	0.147202	0.0101191	0.0413597	548.3	606.9	534.4	562.5	531.1	566.1	623.7	599.6	572.2	614.3	4	8	4	1	205	23.2	5.44	21.09	4	0	High	High	High	High	High	High	High	High
High	Master Protein	Q9VRV8	FI21453p1 OS=Drosophila melanogaster GN=Trn PE=1 SV=1	0	14.169	6	1.10011	0.137648	0.287404	0.384538	669.5	736.6	662.8	674.1	665	787.6	708.7	715.5	759.9	758.4	5	7	5	1	893	101.5	5.07	15.31	5	0	High	High	High	High	High	High	High	High
High	Master Protein	Q9V3V0	DXl6 protein OS=Drosophila melanogaster GN=x16 PE=1 SV=1	0	30.015	20	0.789266	-0.341417	0.0659164	0.132513	797	628.9	918.1	651.6	890.3	713.4	663.3	613.5	644.8	579.9	4	18	4	1	258	27.9	11.56	84.99	4	0	High	High	High	High	High	High	High	High
High	Master Protein	Q9W0A8	FI01658p OS=Drosophila melanogaster GN=RpL23A PE=1 SV=1	0	103.659	54	0.839631	-0.252173	0.0614771	0.126845	14606.5	12265.4	18375.4	15005.2	12961.1	14218.3	11225.8	12350.4	12181	13215.8	22	82	22	1	277	29.4	10.95	267.42	22	0	High	High	High	High	High	High	High	High
High	Master Protein	Q8T0L3	GH24511p OS=Drosophila melanogaster GN=Uba1 PE=1 SV=1	0	296.871	45	1.02881	0.0409718	0.323608	0.41842	25595.3	26336.1	25250.3	26800.7	21803.6	25945.1	25880.1	26445.8	26324.8	26347.3	47	214	47	1	1191	130.7	5.29	835.03	47	0	High	High	High	High	High	High	High	High
High	Master Protein	Q7K0L4	WD repeat-containing protein 26 homolog OS=Drosophila melanogaster GN=CG7611 PE=1 SV=1	0	36.458	19	0.854701	-0.226509	0.00325246	0.024314	2007.7	1715.7	1860.9	1969.7	2046.3	2047.3	1741.6	1704.5	1726.9	1658.7	11	20	11	1	630	69.6	5.63	62.89	11	0	High	High	High	High	High	High	High	High
High	Master Protein	P28668	Bifunctional glutamate/proline--tRNA ligase OS=Drosophila melanogaster GN=Aats-glupro PE=1 SV=2	0	126.673	24	1.07643	0.106249	0.0126601	0.0483572	7245.3	7795	7520.5	7129.2	7007.9	7363.3	7917.6	7875.7	7715.2	7690.7	42	78	42	1	1714	189.3	8.63	215.01	42	0	High	High	High	High	High	High	High	High
High	Master Protein	Q9W0X1	CG2736 OS=Drosophila melanogaster GN=CG2736 PE=1 SV=1	0	26.682	16	1.0352	0.0499049	0.360674	0.456046	1752.2	1814.4	1819.2	1890.4	1445.3	1687.6	1734.5	1822	1806.8	1906.8	8	19	8	1	507	58.1	7.42	63.97	8	0	High	High	High	High	High	High	High	High
High	Master Protein	M9PD81	Wnk kinase, isoform L OS=Drosophila melanogaster GN=Wnk PE=1 SV=2	0	24.707	3	0.775194	-0.367371	0.0275811	0.0771941	408.1	316.4	385	339.8	432.6	449.2	322.1	310.8	327.8	299.9	7	7	7	1	2441	270.1	6.62	19.13	7	0	High	High	High	High	High	High	High	High
High	Master Protein	Q9VLP1	GEO08095p1 OS=Drosophila melanogaster GN=CG14275 PE=1 SV=1	0	47.117	51	0.683995	-0.547943	0.0638076	0.129642	4437.7	3036.1	3091.5	4027.2	5212.2	4890	2926.2	3044	3067.1	3028.3	9	37	9	1	148	16.2	5.82	146.94	9	0	High	High	High	High	High	High	High	High
High	Master Protein	Q9VWQ7	CG6891, isoform A OS=Drosophila melanogaster GN=CG6891 PE=1 SV=1	0	16.975	27	0.474383	-1.07587	3.61999e-06	0.000917897	724.7	343.8	717	732.6	769.4	706.8	350.8	342.4	345.2	307.4	4	9	4	1	163	18.5	4.98	27.19	4	0	High	High	High	High	High	High	High	High
High	Master Protein	Q9VWG3	40S ribosomal protein S10b OS=Drosophila melanogaster GN=RpS10b PE=1 SV=2	0	37.8	43	0.685401	-0.54498	0.00629957	0.0329158	7532.6	5162.6	7733.1	7337.4	9306.4	6942	5503.9	5134.2	5191.1	5131.8	9	37	9	1	160	17.9	9.8	118.26	9	0	High	High	High	High	High	High	High	High
High	Master Protein	Q9VEX6	AAA family protein Bor OS=Drosophila melanogaster GN=bor PE=1 SV=2	0	94.334	36	1.09409	0.129734	0.00701289	0.0349618	11603.3	12700.7	12262.9	11548.5	11512.9	11658.3	12927.1	12729.4	12488.9	12672.1	26	74	26	1	604	68.3	9.17	219.38	26	0	High	High	High	High	High	High	High	High
High	Master Protein	A0A0B4KEU8	Uncharacterized protein, isoform C OS=Drosophila melanogaster GN=CG10062 PE=1 SV=1	0	48.366	8	0.977517	-0.0328061	0.795373	0.840088	2609	2550.6	2545.8	2673.8	2223.4	2912.1	2386.4	2596.2	2653.3	2505.7	7	33	7	1	868	98.2	5.95	126.79	7	0	High	High	High	High	High	High	High	High
High	Master Protein	B6E0P8	NADH-ubiquinone oxidoreductase chain 3 OS=Drosophila melanogaster GN=ND3 PE=2 SV=1	0	9.091	9	1.7762	0.828793	0.00316089	0.024038	936.4	1661.9	752.4	1007	870.8	1025.1	1613.9	1691.7	1679.5	1644.4	1	9	1	1	117	13.6	8.18	31.04	1	0	High	High	High	High	High	High	High	High
High	Master Protein	Q9VZA4	Band 7 protein CG42540 OS=Drosophila melanogaster GN=CG42540 PE=2 SV=2	0	58.18	23	1.11359	0.155213	0.108788	0.182524	4577.6	5094.9	4682.2	4475.3	3922.9	5054.9	5085.4	5062.1	5104.4	5114	13	45	12	1	505	57.5	7.25	133.56	13	2	High	High	High	High	High	High	High	High
High	Master Protein	O46036	C-terminal-binding protein OS=Drosophila melanogaster GN=CtBP PE=1 SV=3	0	53.241	26	0.994036	-0.00863031	0.972232	0.977316	166.3	165.3	162.3	157.1	170.4	171.5	166	164.6	163.9	167.1	11	34	1	1	476	50.7	6.83	115.42	11	0	High	High	High	High	High	High	High	High
High	Master Protein	Q9VVU6	CG6841, isoform A OS=Drosophila melanogaster GN=CG6841 PE=1 SV=2	0	15.159	5	0.937207	-0.0935602	0.0908948	0.160254	601.6	564	582	573.5	621.8	688	568.8	559.7	568.3	530.2	5	7	5	1	931	105.2	7.44	21.53	5	0	High	High	High	High	High	High	High	High
High	Master Protein	Q9VKQ2	Uncharacterized protein, isoform A OS=Drosophila melanogaster GN=CG17127 PE=1 SV=1	0	34.882	46	0.423729	-1.23879	0.0101405	0.0413675	4310.6	1826.9	3017.1	3513.6	5288.4	5335.2	1758.5	1802.5	1851.7	1935.4	3	34	3	1	98	10.8	4.59	159.7	3	0	High	High	High	High	High	High	High	High
[truncated: 2,977 more rows]
