# Supplementary material for: Quantitative Proteomic and Metabolomic Profiling Reveals Altered Mitochondrial Metabolism and Folate Biosynthesis Pathways in the Aging Drosophila Eye
Source: Mol Cell Proteomics. 2021 Jul 29;20:100127. doi: 10.1016/j.mcpro.2021.100127 (PMC8385154; doi:10.1016/j.mcpro.2021.100127)
Supplement: Supplemental Table S2 [file mmc2.xlsx]

## Sheet: HeadvsEye
Accession	Description	Identified in proteomic study from head only, eye only, or both (shared)
A0A021WW64	Uncharacterized protein, isoform G OS=Drosophila melanogaster GN=CG17162 PE=4 SV=1	shared
A0A075E6K7		head
A0A075E721		head
A0A076NAB7	Rad, Gem/Kir family member 3, isoform E OS=Drosophila melanogaster GN=Rgk3 PE=2 SV=1	eye
A0A0B4JCR2	Cuticular protein 47Ef, isoform D OS=Drosophila melanogaster GN=Cpr47Ef PE=4 SV=1	eye
A0A0B4JCU8	3-hydroxyisobutyrate dehydrogenase OS=Drosophila melanogaster GN=CG15093 PE=1 SV=1	shared
A0A0B4JCY6		head
A0A0B4JCZ0		head
A0A0B4JCZ4	Syntaxin 1A, isoform B OS=Drosophila melanogaster GN=Syx1A PE=3 SV=1	shared
A0A0B4JCZ8	Missing-in-metastasis, isoform F OS=Drosophila melanogaster GN=mim PE=4 SV=1	shared
A0A0B4JD11	Ef1gamma, isoform C OS=Drosophila melanogaster GN=eEF1gamma PE=4 SV=1	shared
A0A0B4JD13	CG9990, isoform D OS=Drosophila melanogaster GN=CG9990 PE=1 SV=1	eye
A0A0B4JD21		head
A0A0B4JD26		head
A0A0B4JD46	CG3800, isoform B OS=Drosophila melanogaster GN=CG3800 PE=2 SV=1	eye
A0A0B4JD51		head
A0A0B4JD97	Transforming acidic coiled-coil protein, isoform K OS=Drosophila melanogaster GN=tacc PE=1 SV=1	shared
A0A0B4JDA0		head
A0A0B4JDC9	RIM-binding protein, isoform F OS=Drosophila melanogaster GN=Rbp PE=1 SV=1	shared
A0A0B4JDE8	CG6136, isoform B OS=Drosophila melanogaster GN=CG6136 PE=4 SV=1	shared
A0A0B4JDG1	Tramtrack, isoform G OS=Drosophila melanogaster GN=ttk PE=4 SV=1	eye
A0A0B4JDG2	Oxysterol-binding protein OS=Drosophila melanogaster GN=CG42668 PE=1 SV=1	eye
A0A0B4K5Z5	GEO09424p1 OS=Drosophila melanogaster GN=Ubc6 PE=1 SV=1	eye
A0A0B4K5Z8	Sec23 ortholog, isoform E OS=Drosophila melanogaster GN=Sec23 PE=1 SV=1	shared
A0A0B4K615	Uncharacterized protein, isoform O OS=Drosophila melanogaster GN=CG43427 PE=1 SV=1	shared
A0A0B4K618	Fmr1, isoform G OS=Drosophila melanogaster GN=Fmr1 PE=1 SV=1	shared
A0A0B4K657	Bitesize, isoform I OS=Drosophila melanogaster GN=btsz PE=4 SV=1	eye
A0A0B4K661	Tropomyosin 1, isoform Q OS=Drosophila melanogaster GN=Tm1 PE=1 SV=1	shared
A0A0B4K692	Neprilysin 2, isoform B OS=Drosophila melanogaster GN=Nep2 PE=1 SV=1	shared
A0A0B4K6B9		head
A0A0B4K6C3	Cytochrome c oxidase subunit 7A, isoform B OS=Drosophila melanogaster GN=COX7A PE=4 SV=1	shared
A0A0B4K6D2	Uncharacterized protein, isoform B OS=Drosophila melanogaster GN=CG16817 PE=1 SV=1	shared
A0A0B4K6E2		head
A0A0B4K6E6		head
A0A0B4K6F9		head
A0A0B4K6G5		head
A0A0B4K6I1	Scribbled, isoform N OS=Drosophila melanogaster GN=scrib PE=1 SV=1	eye
A0A0B4K6I5		head
A0A0B4K6K7		head
A0A0B4K6L1	Carboxylic ester hydrolase OS=Drosophila melanogaster GN=alpha-Est10 PE=1 SV=1	shared
A0A0B4K6L3		head
A0A0B4K6M7	Sex comb on midleg, isoform B OS=Drosophila melanogaster GN=Scm PE=4 SV=1	shared
A0A0B4K6N1	40S ribosomal protein S8 OS=Drosophila melanogaster GN=RpS8 PE=3 SV=1	shared
A0A0B4K6N4	Tropomodulin, isoform N OS=Drosophila melanogaster GN=tmod PE=1 SV=1	shared
A0A0B4K6S8	Mustard, isoform W OS=Drosophila melanogaster GN=mtd PE=1 SV=1	shared
A0A0B4K6V0		head
A0A0B4K6V1	Aralar1, isoform E OS=Drosophila melanogaster GN=aralar1 PE=1 SV=1	eye
A0A0B4K6V8	Alpha-Esterase-5, isoform B OS=Drosophila melanogaster GN=alpha-Est5 PE=1 SV=1	eye
A0A0B4K6W9		head
A0A0B4K6X5	Uncharacterized protein OS=Drosophila melanogaster GN=CG43093 PE=4 SV=1	eye
A0A0B4K6X9	Mob4, isoform B OS=Drosophila melanogaster GN=Mob4 PE=4 SV=1	shared
A0A0B4K6Y7	Polychaetoid, isoform O OS=Drosophila melanogaster GN=pyd PE=1 SV=1	shared
A0A0B4K700	Mini spindles, isoform D OS=Drosophila melanogaster GN=msps PE=1 SV=1	shared
A0A0B4K709	Uncharacterized protein, isoform E OS=Drosophila melanogaster GN=CG34355 PE=1 SV=1	shared
A0A0B4K719		head
A0A0B4K725	Multiple ankyrin repeats single KH domain, isoform C OS=Drosophila melanogaster GN=mask PE=4 SV=1	shared
A0A0B4K755	Uncharacterized protein, isoform A OS=Drosophila melanogaster GN=CG43114 PE=4 SV=1	eye
A0A0B4K760		head
A0A0B4K762	Limostatin, isoform B OS=Drosophila melanogaster GN=Lst PE=4 SV=1	eye
A0A0B4K765	Sin3A, isoform G OS=Drosophila melanogaster GN=Sin3A PE=1 SV=1	shared
A0A0B4K769	Uncharacterized protein, isoform I OS=Drosophila melanogaster GN=CG17574 PE=4 SV=1	eye
A0A0B4K774	Abelson interacting protein, isoform D OS=Drosophila melanogaster GN=Abi PE=1 SV=1	shared
A0A0B4K7A5	Hu li tai shao, isoform Q OS=Drosophila melanogaster GN=hts PE=1 SV=1	shared
A0A0B4K7D4		head
A0A0B4K7G4	Modulo, isoform C OS=Drosophila melanogaster GN=mod PE=1 SV=1	shared
A0A0B4K7H1		head
A0A0B4K7H3	Uncharacterized protein, isoform B OS=Drosophila melanogaster GN=euc PE=1 SV=1	shared
A0A0B4K7I2	Smooth, isoform T OS=Drosophila melanogaster GN=sm PE=1 SV=1	shared
A0A0B4K7J2	Nucleoporin 358kD, isoform B OS=Drosophila melanogaster GN=Nup358 PE=1 SV=1	shared
A0A0B4K7K6		head
A0A0B4K7K9	Bruchpilot, isoform J OS=Drosophila melanogaster GN=brp PE=1 SV=1	shared
A0A0B4K7L3	CAP, isoform X OS=Drosophila melanogaster GN=CAP PE=4 SV=1	shared
A0A0B4K7N1		head
A0A0B4K7N7	Uncharacterized protein (Fragment) OS=Drosophila melanogaster GN=CG43092 PE=4 SV=1	eye
A0A0B4K7Q4	Zipper, isoform I OS=Drosophila melanogaster GN=zip PE=1 SV=1	shared
A0A0B4K7Q6	Myoblast city, isoform B OS=Drosophila melanogaster GN=mbc PE=3 SV=1	shared
A0A0B4K7R8		head
A0A0B4K7U0	Uncharacterized protein, isoform M OS=Drosophila melanogaster GN=CG43340 PE=1 SV=1	eye
A0A0B4K7V4	Transporter OS=Drosophila melanogaster GN=CG43066 PE=3 SV=1	eye
A0A0B4K7X5	Glycogenin, isoform D OS=Drosophila melanogaster GN=Glycogenin PE=1 SV=1	eye
A0A0B4K7Y9	Short stop, isoform AA OS=Drosophila melanogaster GN=shot PE=1 SV=1	eye
A0A0B4K7Z1		head
A0A0B4K7Z5	Regulatory particle non-ATPase 6, isoform C OS=Drosophila melanogaster GN=Rpn6 PE=1 SV=1	shared
A0A0B4K812	Lissencephaly-1 homolog OS=Drosophila melanogaster GN=Lis-1 PE=3 SV=1	shared
A0A0B4K823	Down syndrome cell adhesion molecule 1, isoform BX (Fragment) OS=Drosophila melanogaster GN=Dscam1 PE=1 SV=1	shared
A0A0B4K833	Calcineurin B2, isoform B OS=Drosophila melanogaster GN=CanB2 PE=4 SV=1	shared
A0A0B4K843	Bruchpilot, isoform I OS=Drosophila melanogaster GN=brp PE=1 SV=1	eye
A0A0B4K859	CG8771, isoform C OS=Drosophila melanogaster GN=CG8771 PE=1 SV=1	shared
A0A0B4K863	Centrosomin, isoform L OS=Drosophila melanogaster GN=cnn PE=1 SV=1	eye
A0A0B4K866		head
A0A0B4K885	Kenny, isoform B OS=Drosophila melanogaster GN=key PE=1 SV=1	eye
A0A0B4K890	CG2811, isoform B OS=Drosophila melanogaster GN=CG2811 PE=4 SV=1	eye
A0A0B4K897	CG5174, isoform O OS=Drosophila melanogaster GN=CG5174 PE=1 SV=1	shared
A0A0B4K8A1		head
A0A0B4KED0	GEO09618p1 OS=Drosophila melanogaster GN=RpL38 PE=2 SV=1	eye
A0A0B4KEE4	Klaroid, isoform A OS=Drosophila melanogaster GN=koi PE=1 SV=1	shared
A0A0B4KEE5	Uncharacterized protein, isoform Q OS=Drosophila melanogaster GN=CG43340 PE=1 SV=1	shared
A0A0B4KEF3	GEO07188p1 OS=Drosophila melanogaster GN=Lcp3 PE=2 SV=1	eye
A0A0B4KEF7		head
A0A0B4KEG0	NAD kinase 2, mitochondrial OS=Drosophila melanogaster GN=CG8080 PE=1 SV=1	shared
A0A0B4KEG9		head
A0A0B4KEH0	14-3-3zeta, isoform K OS=Drosophila melanogaster GN=14-3-3zeta PE=1 SV=1	shared
A0A0B4KEM5	Suppressor of zeste 2, isoform C OS=Drosophila melanogaster GN=Su(z)2 PE=4 SV=1	eye
A0A0B4KER0	Relative of woc, isoform C OS=Drosophila melanogaster GN=row PE=1 SV=1	shared
A0A0B4KER6		head
A0A0B4KET0	CG9062, isoform C OS=Drosophila melanogaster GN=CG9062 PE=4 SV=1	shared
A0A0B4KEU5	Coronin OS=Drosophila melanogaster GN=coro PE=1 SV=1	shared
A0A0B4KEU8	Uncharacterized protein, isoform C OS=Drosophila melanogaster GN=CG10062 PE=1 SV=1	shared
A0A0B4KEW6	Amphiphysin, isoform B OS=Drosophila melanogaster GN=Amph PE=1 SV=1	eye
A0A0B4KEX2		head
A0A0B4KEY4	Patronin, isoform I OS=Drosophila melanogaster GN=Patronin PE=1 SV=1	eye
A0A0B4KF06	Valyl-tRNA synthetase, isoform C OS=Drosophila melanogaster GN=ValRS PE=1 SV=1	shared
A0A0B4KF10	GEO12382p1 OS=Drosophila melanogaster GN=Lcp1 PE=2 SV=1	eye
A0A0B4KF15	Mangetout, isoform G OS=Drosophila melanogaster GN=mtt PE=3 SV=1	shared
A0A0B4KF19	CG6191, isoform C OS=Drosophila melanogaster GN=CG6191 PE=4 SV=1	eye
A0A0B4KF22	CG2016, isoform E OS=Drosophila melanogaster GN=CG2016 PE=4 SV=1	shared
A0A0B4KF25	Reduction in Cnn dots 1, isoform E OS=Drosophila melanogaster GN=Rcd1 PE=1 SV=1	eye
A0A0B4KF30		head
A0A0B4KF31	Asrij, isoform B OS=Drosophila melanogaster GN=asrij PE=4 SV=1	shared
A0A0B4KF38	Bruchpilot, isoform M OS=Drosophila melanogaster GN=brp PE=1 SV=1	eye
A0A0B4KF40		head
A0A0B4KF69	SR protein kinase, isoform D OS=Drosophila melanogaster GN=SRPK PE=1 SV=1	shared
A0A0B4KF86	Autophagy-related 9, isoform B OS=Drosophila melanogaster GN=Atg9 PE=1 SV=1	eye
A0A0B4KF91	Unc-104 ortholog, isoform H OS=Drosophila melanogaster GN=unc-104 PE=3 SV=1	eye
A0A0B4KF96	Succinate dehydrogenase assembly factor 2, mitochondrial OS=Drosophila melanogaster GN=CG12895 PE=1 SV=1	eye
A0A0B4KFA6	CD98 heavy chain, isoform D OS=Drosophila melanogaster GN=CD98hc PE=1 SV=1	shared
A0A0B4KFB0	CG2698, isoform H OS=Drosophila melanogaster GN=CG2698 PE=4 SV=1	eye
A0A0B4KFB3	Uncharacterized protein, isoform B OS=Drosophila melanogaster GN=CG30495 PE=4 SV=1	eye
A0A0B4KFB8	Uncharacterized protein, isoform C OS=Drosophila melanogaster GN=CG42724 PE=1 SV=1	shared
A0A0B4KFC5		head
A0A0B4KFD1	LDL receptor protein 1, isoform F OS=Drosophila melanogaster GN=LRP1 PE=1 SV=1	shared
A0A0B4KFD5	Arginyl-tRNA--protein transferase 1 OS=Drosophila melanogaster GN=Ate1 PE=3 SV=1	shared
A0A0B4KFE4	Acyl-CoA synthetase long-chain, isoform J OS=Drosophila melanogaster GN=Acsl PE=1 SV=1	shared
A0A0B4KFE9	Megator, isoform B OS=Drosophila melanogaster GN=Mtor PE=1 SV=1	shared
A0A0B4KFF9	Jitterbug, isoform N OS=Drosophila melanogaster GN=jbug PE=1 SV=1	shared
A0A0B4KFG0	Alpha-mannosidase OS=Drosophila melanogaster GN=alpha-Man-IIa PE=3 SV=1	shared
A0A0B4KFH4	Regulatory particle non-ATPase 8, isoform B OS=Drosophila melanogaster GN=Rpn8 PE=4 SV=1	shared
A0A0B4KFH5	Uncharacterized protein, isoform B OS=Drosophila melanogaster GN=CG30010 PE=4 SV=1	eye
A0A0B4KFJ7	Lysine (K)-specific demethylase 2, isoform C OS=Drosophila melanogaster GN=Kdm2 PE=4 SV=1	eye
A0A0B4KFK4	Uncharacterized protein, isoform E OS=Drosophila melanogaster GN=CG12814 PE=4 SV=1	shared
A0A0B4KFM8	Metallothionein A, isoform B OS=Drosophila melanogaster GN=MtnA PE=4 SV=1	eye
A0A0B4KFR6	Elongator complex protein 1 OS=Drosophila melanogaster GN=Elp1 PE=1 SV=1	shared
A0A0B4KFR8	Z band alternatively spliced PDZ-motif protein 52, isoform L OS=Drosophila melanogaster GN=Zasp52 PE=1 SV=1	eye
A0A0B4KFS5		head
A0A0B4KFT3	Protein kinase C OS=Drosophila melanogaster GN=Pkc53E PE=3 SV=1	shared
A0A0B4KFT9	Quaking related 54B, isoform E OS=Drosophila melanogaster GN=qkr54B PE=1 SV=1	shared
A0A0B4KFU0	Activated Cdc42 kinase-like, isoform E OS=Drosophila melanogaster GN=Ack-like PE=4 SV=1	eye
A0A0B4KFY8	CG9813, isoform G OS=Drosophila melanogaster GN=CG9813 PE=1 SV=1	eye
A0A0B4KFZ1	CG4019, isoform F OS=Drosophila melanogaster GN=Eglp4 PE=1 SV=1	shared
A0A0B4KFZ3	Phosphodiesterase OS=Drosophila melanogaster GN=Pde6 PE=3 SV=1	shared
A0A0B4KFZ4	Tetraspanin OS=Drosophila melanogaster GN=TM4SF PE=3 SV=1	shared
A0A0B4KG03	Flyers-cup, isoform F OS=Drosophila melanogaster GN=f-cup PE=4 SV=1	shared
A0A0B4KG06	Tropomyosin 1, isoform S OS=Drosophila melanogaster GN=Tm1 PE=1 SV=1	shared
A0A0B4KG35	Stretchin-Mlck, isoform U OS=Drosophila melanogaster GN=Strn-Mlck PE=1 SV=1	shared
A0A0B4KG41	Uncharacterized protein, isoform B OS=Drosophila melanogaster GN=CG10326 PE=4 SV=1	shared
A0A0B4KG50	BIR repeat containing ubiquitin-conjugating enzyme, isoform B OS=Drosophila melanogaster GN=Bruce PE=1 SV=1	shared
A0A0B4KG52	HTRA2-related serine protease, isoform B OS=Drosophila melanogaster GN=HtrA2 PE=4 SV=1	shared
A0A0B4KG54	S-methyl-5'-thioadenosine phosphorylase OS=Drosophila melanogaster GN=Mtap PE=3 SV=1	shared
A0A0B4KG70	Metastasis associated 1-like, isoform D OS=Drosophila melanogaster GN=MTA1-like PE=1 SV=1	shared
A0A0B4KG81	Uncharacterized protein, isoform B OS=Drosophila melanogaster GN=CG15099 PE=4 SV=1	shared
A0A0B4KGE1	Signal transducer and activator of transcription OS=Drosophila melanogaster GN=Stat92E PE=3 SV=1	shared
A0A0B4KGE5		head
A0A0B4KGF3	Ejaculatory bulb protein, isoform B OS=Drosophila melanogaster GN=Ebp PE=4 SV=1	eye
A0A0B4KGF6		head
A0A0B4KGH5	Negative elongation factor A, isoform B OS=Drosophila melanogaster GN=Nelf-A PE=4 SV=1	eye
A0A0B4KGL0	Neurexin 1, isoform F OS=Drosophila melanogaster GN=Nrx-1 PE=4 SV=1	shared
A0A0B4KGN1		head
A0A0B4KGN2	MICOS complex subunit MIC60 OS=Drosophila melanogaster GN=Mitofilin PE=3 SV=1	shared
A0A0B4KGN4	Tailor, isoform C OS=Drosophila melanogaster GN=Tailor PE=1 SV=1	shared
A0A0B4KGP4		head
A0A0B4KGP8		head
A0A0B4KGS4	Pak3, isoform D OS=Drosophila melanogaster GN=Pak3 PE=1 SV=1	shared
A0A0B4KGT7	GEO04115p1 OS=Drosophila melanogaster GN=Ms PE=2 SV=1	shared
A0A0B4KGT8	Cheerio, isoform M OS=Drosophila melanogaster GN=cher PE=1 SV=1	eye
A0A0B4KGU4	Belle, isoform B OS=Drosophila melanogaster GN=bel PE=4 SV=1	shared
A0A0B4KGV7	Uncharacterized protein, isoform B OS=Drosophila melanogaster GN=CG13601 PE=4 SV=1	shared
A0A0B4KGW0	Mitochondrial Rho GTPase OS=Drosophila melanogaster GN=Miro PE=3 SV=1	shared
A0A0B4KGW3		head
A0A0B4KGW6	Sequence-specific single-stranded DNA-binding protein, isoform D OS=Drosophila melanogaster GN=Ssdp PE=1 SV=1	shared
A0A0B4KGW7	CG4848, isoform C OS=Drosophila melanogaster GN=CG4848 PE=4 SV=1	shared
A0A0B4KGX1	Jaguar, isoform L OS=Drosophila melanogaster GN=jar PE=1 SV=1	shared
A0A0B4KGY6		head
A0A0B4KGY8	Uncharacterized protein, isoform C OS=Drosophila melanogaster GN=CG31221 PE=1 SV=1	eye
A0A0B4KGZ7		head
A0A0B4KH03	Tetraspanin OS=Drosophila melanogaster GN=Tsp96F PE=1 SV=1	shared
A0A0B4KH14	CG5447, isoform B OS=Drosophila melanogaster GN=CG5447 PE=4 SV=1	shared
A0A0B4KH24	Syncrip, isoform O OS=Drosophila melanogaster GN=Syp PE=1 SV=1	eye
A0A0B4KH34	Annexin OS=Drosophila melanogaster GN=AnxB9 PE=1 SV=1	shared
A0A0B4KH39	CASK ortholog, isoform H OS=Drosophila melanogaster GN=CASK PE=1 SV=1	shared
A0A0B4KH68	Lysosomal enzyme receptor protein, isoform E OS=Drosophila melanogaster GN=Lerp PE=1 SV=1	shared
A0A0B4KH74		head
A0A0B4KH77		head
A0A0B4KH80	Carrier of wingless, isoform E OS=Drosophila melanogaster GN=Cow PE=4 SV=1	eye
A0A0B4KH85	Uncharacterized protein, isoform C OS=Drosophila melanogaster GN=CG17931 PE=4 SV=1	eye
A0A0B4KHA2		head
A0A0B4KHA7	Uncharacterized protein, isoform D OS=Drosophila melanogaster GN=CG14509 PE=4 SV=1	shared
A0A0B4KHB2	C-terminal binding protein, isoform G OS=Drosophila melanogaster GN=CtBP PE=1 SV=1	eye
A0A0B4KHB9	PP2A-B', isoform Q OS=Drosophila melanogaster GN=PP2A-B' PE=1 SV=1	shared
A0A0B4KHC3		head
A0A0B4KHD3		head
A0A0B4KHF0	Ferritin OS=Drosophila melanogaster GN=Fer2LCH PE=1 SV=1	shared
A0A0B4KHF1		head
A0A0B4KHG2	Nicastrin, isoform E OS=Drosophila melanogaster GN=nct PE=1 SV=1	shared
A0A0B4KHH2	Septin interacting protein 3, isoform B OS=Drosophila melanogaster GN=sip3 PE=1 SV=1	eye
A0A0B4KHI4		head
A0A0B4KHJ1	Effete, isoform B OS=Drosophila melanogaster GN=eff PE=2 SV=1	shared
A0A0B4KHJ4	Dynein heavy chain at 93AB, isoform C OS=Drosophila melanogaster GN=Dhc93AB PE=4 SV=1	eye
A0A0B4KHJ7	MORF-related gene 15, isoform B OS=Drosophila melanogaster GN=MRG15 PE=4 SV=1	eye
A0A0B4KHJ9	Tropomyosin 2, isoform E OS=Drosophila melanogaster GN=Tm2 PE=1 SV=1	shared
A0A0B4KHK0	Dihydroxyacetone phosphate acyltransferase, isoform C OS=Drosophila melanogaster GN=Dhap-at PE=3 SV=1	shared
A0A0B4KHK1		head
A0A0B4KHK8		head
A0A0B4KHL2	Coatomer subunit gamma OS=Drosophila melanogaster GN=gammaCOP PE=1 SV=1	eye
A0A0B4KHL4	Gilgamesh, isoform L OS=Drosophila melanogaster GN=gish PE=1 SV=1	eye
A0A0B4KHL7	MICOS complex subunit MIC60 OS=Drosophila melanogaster GN=Mitofilin PE=3 SV=1	eye
A0A0B4KHN3	Scribbled, isoform S OS=Drosophila melanogaster GN=scrib PE=1 SV=1	eye
A0A0B4KHP4	Couch potato, isoform P OS=Drosophila melanogaster GN=cpo PE=4 SV=1	shared
A0A0B4KHR1	Unc80, isoform F OS=Drosophila melanogaster GN=unc80 PE=4 SV=1	shared
A0A0B4KHR3	Uncharacterized protein, isoform E OS=Drosophila melanogaster GN=CG13604 PE=4 SV=1	shared
A0A0B4KHS1	Crumbs, isoform D OS=Drosophila melanogaster GN=crb PE=4 SV=1	eye
A0A0B4KHT2		head
A0A0B4KHT5	Syncrip, isoform J OS=Drosophila melanogaster GN=Syp PE=1 SV=1	shared
A0A0B4KHV5	Held out wings, isoform F OS=Drosophila melanogaster GN=how PE=1 SV=1	shared
A0A0B4KHW3	Aralar1, isoform F OS=Drosophila melanogaster GN=aralar1 PE=1 SV=1	shared
A0A0B4KHX5	Chaoptin, isoform D OS=Drosophila melanogaster GN=chp PE=1 SV=1	shared
A0A0B4KHZ1	Lipid storage droplet-1, isoform D OS=Drosophila melanogaster GN=Lsd-1 PE=1 SV=1	shared
A0A0B4KHZ4	Diacylglycerol kinase OS=Drosophila melanogaster GN=CG31140 PE=1 SV=1	eye
A0A0B4KI00	Organic cation transporter, isoform B OS=Drosophila melanogaster GN=Orct PE=4 SV=1	shared
A0A0B4KI06		head
A0A0B4KI10	Regulatory particle non-ATPase 2, isoform B OS=Drosophila melanogaster GN=Rpn2 PE=4 SV=1	shared
A0A0B4KI23	Uncharacterized protein OS=Drosophila melanogaster GN=CG15515 PE=1 SV=1	eye
A0A0B4KI24	Nucleoplasmin, isoform B OS=Drosophila melanogaster GN=Nlp PE=4 SV=1	shared
A0A0B4KI27		head
A0A0B4KI34	CIN85 and CD2AP orthologue, isoform J OS=Drosophila melanogaster GN=cindr PE=1 SV=1	shared
A0A0B4KI44	Tusp, isoform F OS=Drosophila melanogaster GN=Tusp PE=3 SV=1	eye
A0A0B4KI57	CG1969, isoform F OS=Drosophila melanogaster GN=CG1969 PE=1 SV=1	shared
A0A0B4KI68	Spn-F, isoform B OS=Drosophila melanogaster GN=spn-F PE=4 SV=1	eye
A0A0B4KI69		head
A0A0B4LES9		head
A0A0B4LET0		head
A0A0B4LET2		head
A0A0B4LEU2	Cyp6w1, isoform B OS=Drosophila melanogaster GN=Cyp6w1 PE=3 SV=1	shared
A0A0B4LEV3	CG8635, isoform B OS=Drosophila melanogaster GN=CG8635 PE=4 SV=1	shared
A0A0B4LEY6	Nascent polypeptide associated complex protein alpha subunit, isoform D OS=Drosophila melanogaster GN=Nacalpha PE=4 SV=1	shared
A0A0B4LEY9	Nucleolar GTP-binding protein 1 OS=Drosophila melanogaster GN=Non1 PE=1 SV=1	eye
A0A0B4LEZ1	Sec31 ortholog, isoform D OS=Drosophila melanogaster GN=Sec31 PE=1 SV=1	shared
A0A0B4LEZ3	Not1, isoform H OS=Drosophila melanogaster GN=Not1 PE=1 SV=1	shared
A0A0B4LF16	Palmitoyltransferase OS=Drosophila melanogaster GN=CG1407 PE=1 SV=1	eye
A0A0B4LF26	Eukaryotic translation initiation factor 3 subunit J OS=Drosophila melanogaster GN=eIF3j PE=3 SV=1	shared
A0A0B4LF44	Uncharacterized protein, isoform D OS=Drosophila melanogaster GN=CG12911 PE=4 SV=1	eye
A0A0B4LF50	Metallophosphoesterase, isoform E OS=Drosophila melanogaster GN=Mppe PE=4 SV=1	shared
A0A0B4LF54		head
A0A0B4LF57	Calmodulin, isoform C OS=Drosophila melanogaster GN=Cam PE=1 SV=1	shared
A0A0B4LF92	CG4646, isoform B OS=Drosophila melanogaster GN=CG4646 PE=4 SV=1	eye
A0A0B4LFA6	Regulatory particle non-ATPase 13, isoform G OS=Drosophila melanogaster GN=Rpn13 PE=1 SV=1	shared
A0A0B4LFB3		head
A0A0B4LFD9	GEO04460p1 OS=Drosophila melanogaster GN=RpS23 PE=2 SV=1	shared
A0A0B4LFH8	ATP-citrate synthase OS=Drosophila melanogaster GN=ATPCL PE=1 SV=1	eye
A0A0B4LFL2	Eukaryotic translation initiation factor 3 subunit C OS=Drosophila melanogaster GN=eIF3c PE=3 SV=1	eye
A0A0B4LFM0	Calbindin 53E, isoform B OS=Drosophila melanogaster GN=Cbp53E PE=4 SV=1	shared
A0A0B4LFT2	Cytochrome P450-4e2, isoform B OS=Drosophila melanogaster GN=Cyp4e2 PE=3 SV=1	shared
A0A0B4LFW5		head
A0A0B4LG04	Uncharacterized protein, isoform B OS=Drosophila melanogaster GN=galla-1 PE=4 SV=1	eye
A0A0B4LG23	Coracle, isoform G OS=Drosophila melanogaster GN=cora PE=1 SV=1	eye
A0A0B4LG26	Calpain-A, isoform D OS=Drosophila melanogaster GN=CalpA PE=1 SV=1	shared
A0A0B4LG36	HMG protein Z, isoform C OS=Drosophila melanogaster GN=HmgZ PE=4 SV=1	shared
A0A0B4LG52		head
A0A0B4LG91	Beta-hexosaminidase OS=Drosophila melanogaster GN=fdl PE=1 SV=1	shared
A0A0B4LG96		head
A0A0B4LGA7		head
A0A0B4LGD0		head
A0A0B4LGD3	Kazachoc, isoform G OS=Drosophila melanogaster GN=kcc PE=1 SV=1	shared
A0A0B4LGE5	GEO13067p1 OS=Drosophila melanogaster GN=IM18 PE=2 SV=1	eye
A0A0B4LGF5		head
A0A0B4LGF8		head
A0A0B4LGH8	Oxysterol-binding protein OS=Drosophila melanogaster GN=CG3860 PE=1 SV=1	eye
A0A0B4LGI1	G protein alpha s subunit, isoform E OS=Drosophila melanogaster GN=Galphas PE=1 SV=1	shared
A0A0B4LGJ9	CG3209, isoform D OS=Drosophila melanogaster GN=CG3209 PE=1 SV=1	shared
A0A0B4LGL5	CG8399, isoform B OS=Drosophila melanogaster GN=CG8399 PE=4 SV=1	shared
A0A0B4LGM5	Holocarboxylase synthetase, isoform C OS=Drosophila melanogaster GN=Hcs PE=1 SV=1	shared
A0A0B4LGN1		head
A0A0B4LGP6		head
A0A0B4LGQ1	Superoxide dismutase OS=Drosophila melanogaster GN=Sod2 PE=3 SV=1	shared
A0A0B4LGS0		head
A0A0B4LGV1	ER membrane protein complex 1, isoform C OS=Drosophila melanogaster GN=EMC1 PE=1 SV=1	eye
A0A0B4LGZ3	Serine/threonine-protein phosphatase 2A 55 kDa regulatory subunit B OS=Drosophila melanogaster GN=tws PE=1 SV=1	shared
A0A0B4LGZ5	Ribosomal protein L11, isoform B OS=Drosophila melanogaster GN=RpL11 PE=1 SV=1	shared
A0A0B4LGZ6	Hyperplastic discs, isoform B OS=Drosophila melanogaster GN=hyd PE=1 SV=1	eye
A0A0B4LGZ7	Uncharacterized protein, isoform H OS=Drosophila melanogaster GN=CG45076 PE=4 SV=1	shared
A0A0B4LGZ8	GEO07517p1 OS=Drosophila melanogaster GN=Obp56d PE=1 SV=1	eye
A0A0B4LH08	Uncharacterized protein, isoform G OS=Drosophila melanogaster GN=CG42795 PE=1 SV=1	shared
A0A0B4LH29	Uncharacterized protein, isoform B OS=Drosophila melanogaster GN=CG44245 PE=1 SV=1	eye
A0A0B4LH53	N-ethylmaleimide-sensitive factor 2, isoform B OS=Drosophila melanogaster GN=Nsf2 PE=4 SV=1	eye
A0A0B4LH71	Synapse-associated protein 47kD, isoform K OS=Drosophila melanogaster GN=Sap47 PE=1 SV=1	shared
A0A0B4LH72	Black pearl, isoform B OS=Drosophila melanogaster GN=blp PE=2 SV=1	eye
A0A0B4LHA6	CG7694, isoform C OS=Drosophila melanogaster GN=CG7694 PE=2 SV=1	shared
A0A0B4LHB3	Brown, isoform D (Fragment) OS=Drosophila melanogaster GN=bw PE=4 SV=1	eye
A0A0B4LHC9	CG5554, isoform B OS=Drosophila melanogaster GN=CG5554 PE=1 SV=1	shared
A0A0B4LHE0		head
A0A0B4LHE7	Vacuolar H[+] ATPase 13kD subunit, isoform B OS=Drosophila melanogaster GN=Vha13 PE=4 SV=1	shared
A0A0B4LHI9	Inwardly rectifying potassium channel 2, isoform D OS=Drosophila melanogaster GN=Irk2 PE=3 SV=1	shared
A0A0B4LHL7	ATP synthase, subunit D, isoform C OS=Drosophila melanogaster GN=ATPsynD PE=4 SV=1	shared
A0A0B4LHP4	Ejaculatory bulb protein II, isoform B OS=Drosophila melanogaster GN=EbpII PE=4 SV=1	eye
A0A0B4LHR4	Metabotropic GABA-B receptor subtype 2, isoform C OS=Drosophila melanogaster GN=GABA-B-R2 PE=3 SV=1	shared
A0A0B4LHR8	Uncharacterized protein, isoform G OS=Drosophila melanogaster GN=CG31064 PE=1 SV=1	eye
A0A0B4LHV8	Atlastin, isoform C OS=Drosophila melanogaster GN=atl PE=4 SV=1	shared
A0A0B4LHW0	Protein kinase C OS=Drosophila melanogaster GN=Pkc98E PE=3 SV=1	shared
A0A0B4LHX6	Nucleoside diphosphate kinase OS=Drosophila melanogaster GN=awd PE=1 SV=1	shared
A0A0B4LHY5	Lnk, isoform D OS=Drosophila melanogaster GN=Lnk PE=4 SV=1	shared
A0A0B4LI09		head
A0A0B4LID7	CG4538, isoform C OS=Drosophila melanogaster GN=CG4538 PE=1 SV=1	shared
A0A0B4LIE3		head
A0A0B4LIJ0	Regulatory particle triple-A ATPase 2, isoform B OS=Drosophila melanogaster GN=Rpt2 PE=3 SV=1	shared
A0A0B4LIJ3	Uncharacterized protein, isoform D OS=Drosophila melanogaster GN=CG13606 PE=4 SV=1	eye
A0A0B4LIT4	Microtubule-associated protein OS=Drosophila melanogaster GN=tau PE=1 SV=1	eye
A0A0B7P9G0	Unextended, isoform E OS=Drosophila melanogaster GN=uex PE=1 SV=1	shared
A0A0C4DHC8	Aldehyde dehydrogenase type III, isoform Q OS=Drosophila melanogaster GN=Aldh-III PE=1 SV=1	shared
A0A0C4DHD4	Yorkie, isoform G OS=Drosophila melanogaster GN=yki PE=1 SV=1	shared
A0A0C4DHD7		head
A0A0C4DHE6	Falafel, isoform E OS=Drosophila melanogaster GN=flfl PE=1 SV=1	shared
A0A0C4DHE7	Glutamate dehydrogenase OS=Drosophila melanogaster GN=Gdh PE=1 SV=1	shared
A0A0C4DHE8	GEO09636p1 OS=Drosophila melanogaster GN=RpS29 PE=1 SV=1	eye
A0A0C4DHF6	Dystroglycan, isoform D OS=Drosophila melanogaster GN=Dg PE=1 SV=1	shared
A0A0C4FEI8	Granny smith, isoform F OS=Drosophila melanogaster GN=grsm PE=1 SV=1	shared
A0A0S0WFC5	Sisters on the loose, isoform B OS=Drosophila melanogaster GN=solo PE=4 SV=1	eye
A0A0S0WGR0	CG7970, isoform C OS=Drosophila melanogaster GN=CG7970 PE=1 SV=1	eye
A0A0S0WGX2	Uncharacterized protein OS=Drosophila melanogaster GN=CG45782 PE=4 SV=1	eye
A0A0S0WJJ4	Turtle, isoform J OS=Drosophila melanogaster GN=tutl PE=4 SV=1	eye
A0A0S0WNN6	Embargoed, isoform B OS=Drosophila melanogaster GN=emb PE=1 SV=1	eye
A0A0S0X6R3	Uncharacterized protein, isoform F OS=Drosophila melanogaster GN=CG42265 PE=1 SV=1	eye
A0A0S0X7W8	Protein tweety homolog OS=Drosophila melanogaster GN=CG3638 PE=3 SV=1	eye
A0A0S0X7Z4	Shaker, isoform T OS=Drosophila melanogaster GN=Sh PE=3 SV=1	eye
A0A0U1RVK6	Fructose-1,6-bisphosphatase, isoform F OS=Drosophila melanogaster GN=fbp PE=1 SV=1	shared
A0A126BEE6	CG8223, isoform B OS=Drosophila melanogaster GN=CG8223 PE=4 SV=1	eye
A0A126GUM4	Ran-binding protein M, isoform G OS=Drosophila melanogaster GN=RanBPM PE=1 SV=1	eye
A0A126GUP6	Melanization protease 1 OS=Drosophila melanogaster GN=MP1 PE=1 SV=1	eye
A0A126GUQ5	MLF1-adaptor molecule, isoform B OS=Drosophila melanogaster GN=Madm PE=4 SV=1	eye
A0A126GUU0	Not10, isoform B OS=Drosophila melanogaster GN=Not10 PE=4 SV=1	eye
A0A140SRF8	Uncharacterized protein, isoform C OS=Drosophila melanogaster GN=CG11857 PE=1 SV=1	eye
A0AQH0	Proteasome subunit beta type OS=Drosophila melanogaster GN=Prosbeta1 PE=1 SV=1	shared
A1A6X2	IP16893p OS=Drosophila melanogaster GN=CG34242-RA PE=2 SV=2	eye
A1A714		head
A1YK02	Nucleoporin 75kD OS=Drosophila melanogaster GN=Nup75 PE=1 SV=1	shared
A1Z6F4	Laccase 2, isoform E OS=Drosophila melanogaster GN=laccase2 PE=3 SV=2	eye
A1Z6G4	RE41154p1 OS=Drosophila melanogaster GN=CG17508-RA PE=1 SV=1	eye
A1Z6G6		head
A1Z6G9		head
A1Z6H0	Kune-kune OS=Drosophila melanogaster GN=kune PE=1 SV=1	shared
A1Z6H6	CG7791 OS=Drosophila melanogaster GN=CG7791 PE=1 SV=1	shared
A1Z6H7	Gp210 ortholog, isoform A OS=Drosophila melanogaster GN=Gp210 PE=1 SV=1	shared
A1Z6H9		head
A1Z6J2	SREBP cleavage activating protein OS=Drosophila melanogaster GN=SCAP PE=4 SV=1	eye
A1Z6L9	FI21274p1 OS=Drosophila melanogaster GN=Trap1 PE=1 SV=1	shared
A1Z6N4		head
A1Z6N5	CG3270 OS=Drosophila melanogaster GN=CG3270-RA PE=1 SV=1	shared
A1Z6P3	Eb1, isoform F OS=Drosophila melanogaster GN=Eb1 PE=1 SV=2	eye
A1Z6P8	Exchange protein directly activated by cAMP ortholog, isoform E OS=Drosophila melanogaster GN=Epac PE=4 SV=3	shared
A1Z6Q0	Klaroid, isoform D OS=Drosophila melanogaster GN=koi PE=1 SV=1	shared
A1Z6R7		head
A1Z6S7	FI02061p OS=Drosophila melanogaster GN=vimar PE=1 SV=1	shared
A1Z6V5	FI01422p OS=Drosophila melanogaster GN=Spn43Ab PE=1 SV=1	shared
A1Z6X6	Glyoxalase 1 OS=Drosophila melanogaster GN=Glo1 PE=1 SV=1	shared
A1Z6Z7	CG1620, isoform A OS=Drosophila melanogaster GN=CG1620 PE=1 SV=1	eye
A1Z6Z8		head
A1Z6Z9	Dilute class unconventional myosin, isoform A OS=Drosophila melanogaster GN=didum PE=1 SV=1	eye
A1Z705	CG2144 OS=Drosophila melanogaster GN=CG2144-RA PE=2 SV=1	eye
A1Z709	Corin, isoform B OS=Drosophila melanogaster GN=Corin PE=3 SV=1	eye
A1Z713	Vacuolar protein sorting 13, isoform A OS=Drosophila melanogaster GN=Vps13 PE=1 SV=2	shared
A1Z729	CG2064 OS=Drosophila melanogaster GN=CG2064 PE=1 SV=1	shared
A1Z746		head
A1Z765	Uncharacterized protein, isoform A OS=Drosophila melanogaster GN=CG12159 PE=1 SV=1	eye
A1Z782	CG8726, isoform B OS=Drosophila melanogaster GN=CG8726-RB PE=1 SV=1	shared
A1Z784	Acetyl-CoA carboxylase, isoform A OS=Drosophila melanogaster GN=ACC PE=1 SV=1	shared
A1Z7A6	ArfGAP with SH3 domain, ankyrin repeat and PH domain, isoform B OS=Drosophila melanogaster GN=Asap PE=2 SV=1	shared
A1Z7B8	GEO08456p1 OS=Drosophila melanogaster GN=CG30373 PE=2 SV=1	shared
A1Z7F1	Maltase A6, isoform C OS=Drosophila melanogaster GN=Mal-A6 PE=1 SV=2	eye
A1Z7G2	MIP13653p OS=Drosophila melanogaster GN=CG14752-RA PE=2 SV=1	shared
A1Z7H7	CG8586, isoform A OS=Drosophila melanogaster GN=CG8586-RA PE=1 SV=1	shared
A1Z7K6	CG8243 OS=Drosophila melanogaster GN=CG8243-RA PE=1 SV=1	shared
A1Z7K8	CG8235 OS=Drosophila melanogaster GN=AIMP1 PE=1 SV=1	eye
A1Z7L2	IP20435p OS=Drosophila melanogaster GN=CG13748 PE=2 SV=1	eye
A1Z7M0		head
A1Z7M8		head
A1Z7P1	Phosphomannomutase 45A OS=Drosophila melanogaster GN=Pmm45A PE=1 SV=1	shared
A1Z7P3		head
A1Z7P5		head
A1Z7Q7	Alpha/beta hydrolase 1, isoform A OS=Drosophila melanogaster GN=Hydr1 PE=2 SV=1	shared
A1Z7Q8	Alicorn, isoform A OS=Drosophila melanogaster GN=alc PE=1 SV=1	shared
A1Z7S0	Receptor mediated endocytosis 8, isoform A OS=Drosophila melanogaster GN=Rme-8 PE=1 SV=1	shared
A1Z7S3	Rab32, isoform B OS=Drosophila melanogaster GN=Rab32 PE=1 SV=1	shared
A1Z7S4	CG8026, isoform D OS=Drosophila melanogaster GN=CG8026 PE=3 SV=2	eye
A1Z7V9	CG1814, isoform A OS=Drosophila melanogaster GN=CG1814-RA PE=1 SV=1	shared
A1Z7X7	Glutathione S transferase T2 OS=Drosophila melanogaster GN=GstT2 PE=1 SV=2	shared
A1Z7X8	FI02944p OS=Drosophila melanogaster GN=CG12926 PE=2 SV=1	shared
A1Z7Z4	CG1648, isoform B OS=Drosophila melanogaster GN=CG1648 PE=1 SV=1	shared
A1Z803	CG1665 OS=Drosophila melanogaster GN=CG1665-RA PE=1 SV=1	shared
A1Z813	Sec24AB ortholog, isoform A OS=Drosophila melanogaster GN=Sec24AB PE=1 SV=1	shared
A1Z814	Oxysterol-binding protein OS=Drosophila melanogaster GN=CG1513-RA PE=1 SV=2	shared
A1Z843	CG1371 OS=Drosophila melanogaster GN=CG1371 PE=1 SV=1	shared
A1Z847	CG2269, isoform B OS=Drosophila melanogaster GN=CG2269 PE=1 SV=1	shared
A1Z851		head
A1Z856	KCNQ potassium channel, isoform F OS=Drosophila melanogaster GN=KCNQ PE=3 SV=2	shared
A1Z872	CAP, isoform D OS=Drosophila melanogaster GN=CAP PE=4 SV=1	eye
A1Z877	LP19846p OS=Drosophila melanogaster GN=Ndg PE=1 SV=1	shared
A1Z893	DI01187p OS=Drosophila melanogaster GN=CG12896-RA PE=2 SV=1	shared
A1Z8A6	Pipsqueak, isoform M OS=Drosophila melanogaster GN=psq PE=1 SV=2	shared
A1Z8D0	No child left behind OS=Drosophila melanogaster GN=nclb PE=1 SV=1	shared
A1Z8D3	Uncharacterized protein OS=Drosophila melanogaster GN=CG18003 PE=1 SV=1	shared
A1Z8G7	FI09243p OS=Drosophila melanogaster GN=Listericin PE=2 SV=1	shared
A1Z8H0	GEO08372p1 OS=Drosophila melanogaster GN=CG34227 PE=2 SV=1	shared
A1Z8H1	Cuticular protein 47Ea OS=Drosophila melanogaster GN=Cpr47Ea PE=1 SV=1	shared
A1Z8H6	Cuticular protein 47Ee OS=Drosophila melanogaster GN=Cpr47Ee PE=2 SV=1	shared
A1Z8H7	Cuticular protein 47Ef, isoform C OS=Drosophila melanogaster GN=Cpr47Ef PE=4 SV=2	shared
A1Z8J4	No mechanoreceptor potential A, isoform A OS=Drosophila melanogaster GN=nompA PE=4 SV=1	shared
A1Z8K2	FI20150p1 OS=Drosophila melanogaster GN=CG13204-RA PE=2 SV=1	eye
A1Z8N1	Facilitated trehalose transporter Tret1-1 OS=Drosophila melanogaster GN=Tret1-1 PE=1 SV=1	shared
A1Z8Q0	TwdlBeta OS=Drosophila melanogaster GN=Twdlbeta PE=4 SV=1	eye
A1Z8R8		head
A1Z8S6		head
A1Z8T3	GEO10360p1 OS=Drosophila melanogaster GN=CG18343-RA PE=2 SV=1	eye
A1Z8U0	Pre-mRNA processing factor 8 OS=Drosophila melanogaster GN=Prp8 PE=1 SV=1	shared
A1Z8U1	Ornithine decarboxylase antizyme, isoform C OS=Drosophila melanogaster GN=Oda PE=4 SV=1	eye
A1Z8U9	Ribosomal protein S11, isoform B OS=Drosophila melanogaster GN=RpS11 PE=1 SV=1	eye
A1Z8W8	Gartenzwerg, isoform B OS=Drosophila melanogaster GN=garz PE=1 SV=1	shared
A1Z8Y3	Cuticular protein 49Ab OS=Drosophila melanogaster GN=Cpr49Ab PE=4 SV=1	shared
A1Z8Y4		head
A1Z8Z3	Cuticular protein 49Ag OS=Drosophila melanogaster GN=Cpr49Ag PE=1 SV=1	shared
A1Z8Z4		head
A1Z8Z5	Uncharacterized protein OS=Drosophila melanogaster GN=CG33626 PE=4 SV=2	eye
A1Z8Z7	Cuticular protein 49Ah OS=Drosophila melanogaster GN=Cpr49Ah PE=4 SV=1	shared
A1Z933	GEO02273p1 OS=Drosophila melanogaster GN=CG33672-RA PE=1 SV=1	eye
A1Z934	CG8778 OS=Drosophila melanogaster GN=CG8778 PE=1 SV=1	shared
A1Z935	Zinc transporter 49B, isoform B OS=Drosophila melanogaster GN=ZnT49B PE=1 SV=1	shared
A1Z944	Glutaminase, isoform B OS=Drosophila melanogaster GN=GLS PE=1 SV=1	shared
A1Z968	NAT1, isoform D OS=Drosophila melanogaster GN=NAT1 PE=1 SV=1	shared
A1Z991	Glial lazarillo, isoform A OS=Drosophila melanogaster GN=GLaz PE=4 SV=1	eye
A1Z992	1,4-Alpha-Glucan branching enzyme OS=Drosophila melanogaster GN=AGBE PE=1 SV=1	shared
A1Z9A8	Protein PTCD3 homolog, mitochondrial OS=Drosophila melanogaster GN=CG4679 PE=2 SV=1	shared
A1Z9B5	IP16508p OS=Drosophila melanogaster GN=CG10799-RA PE=1 SV=1	eye
A1Z9E3	Elongation factor Tu OS=Drosophila melanogaster GN=mEFTu1 PE=1 SV=1	shared
A1Z9G2	FI18620p1 OS=Drosophila melanogaster GN=fand PE=1 SV=1	shared
A1Z9I0	CG6357 OS=Drosophila melanogaster GN=CG6357 PE=1 SV=1	shared
A1Z9I2	Uncharacterized protein OS=Drosophila melanogaster GN=CG30484 PE=4 SV=2	eye
A1Z9I6	Uncharacterized protein, isoform A OS=Drosophila melanogaster GN=CG13344 PE=4 SV=1	eye
A1Z9I8		head
A1Z9J3	Short stop, isoform H OS=Drosophila melanogaster GN=shot PE=1 SV=1	shared
A1Z9K0	CG6701, isoform B OS=Drosophila melanogaster GN=CG6701 PE=1 SV=2	shared
A1Z9K4	Related to the N terminus of tre oncogene, isoform A OS=Drosophila melanogaster GN=RN-tre PE=4 SV=1	shared
A1Z9K8		head
A1Z9L3	FI05376p OS=Drosophila melanogaster GN=pea PE=1 SV=1	eye
A1Z9M2	Receptor expression-enhancing protein OS=Drosophila melanogaster GN=CG8331 PE=3 SV=1	shared
A1Z9M5	Uncharacterized protein OS=Drosophila melanogaster GN=CG30069 PE=1 SV=1	shared
A1Z9M6	Vesicular GABA transporter OS=Drosophila melanogaster GN=VGAT PE=4 SV=1	shared
A1Z9N0	Optic atrophy 1 ortholog, isoform A OS=Drosophila melanogaster GN=Opa1 PE=1 SV=1	eye
A1Z9N7	I[[h]] channel, isoform E OS=Drosophila melanogaster GN=Ih PE=4 SV=1	shared
A1Z9R1	FI03833p OS=Drosophila melanogaster GN=CG17386-RA PE=2 SV=1	eye
A1Z9U2	Uncharacterized protein, isoform A OS=Drosophila melanogaster GN=jef PE=1 SV=1	shared
A1Z9W2	RH47216p OS=Drosophila melanogaster GN=CG33506-RA PE=2 SV=1	shared
A1Z9X0	Atypical protein kinase C OS=Drosophila melanogaster GN=aPKC PE=1 SV=1	eye
A1ZA22	eIF2B-gamma OS=Drosophila melanogaster GN=eIF2Bgamma PE=1 SV=1	shared
A1ZA23	CG8192 OS=Drosophila melanogaster GN=CG8192-RA PE=2 SV=1	shared
A1ZA47		head
A1ZA52	CG8249, isoform A OS=Drosophila melanogaster GN=CG8249 PE=1 SV=1	eye
A1ZA77	CG8320 OS=Drosophila melanogaster GN=CG8320-RA PE=1 SV=1	eye
A1ZA83	CG8397 OS=Drosophila melanogaster GN=CG8397 PE=1 SV=1	shared
A1ZA92		head
A1ZA97		head
A1ZAA5	Glutamate oxaloacetate transaminase 1, isoform B OS=Drosophila melanogaster GN=Got1 PE=1 SV=1	shared
A1ZAA9	Uncharacterized protein, isoform B OS=Drosophila melanogaster GN=CG10731 PE=4 SV=1	shared
A1ZAB5	Protein clueless OS=Drosophila melanogaster GN=clu PE=1 SV=1	shared
A1ZAC7	Fidipidine OS=Drosophila melanogaster GN=fidipidine PE=1 SV=1	shared
A1ZAH3	FI16515p1 OS=Drosophila melanogaster GN=Syn2 PE=2 SV=1	shared
A1ZAI3	Putative fatty acyl-CoA reductase CG8303 OS=Drosophila melanogaster GN=CG8303 PE=2 SV=3	eye
A1ZAK8	p-element somatic inhibitor, isoform C OS=Drosophila melanogaster GN=Psi PE=1 SV=1	shared
A1ZAL1	CG6421 OS=Drosophila melanogaster GN=CG6421 PE=2 SV=1	shared
A1ZAN6	Rho guanine nucleotide exchange factor 2, isoform D OS=Drosophila melanogaster GN=RhoGEF2 PE=1 SV=1	eye
A1ZAP1		head
A1ZAP8	Uncharacterized protein, isoform C OS=Drosophila melanogaster GN=CG30460 PE=4 SV=1	eye
A1ZAQ4		head
A1ZAQ9	GEO12066p1 OS=Drosophila melanogaster GN=Gbp1 PE=2 SV=1	eye
A1ZAU4	CG4847, isoform D OS=Drosophila melanogaster GN=CG4847-RD PE=1 SV=1	shared
A1ZAU6	CG4853, isoform A OS=Drosophila melanogaster GN=CG4853-RA PE=1 SV=1	eye
A1ZAW0	Dicer-2, isoform A OS=Drosophila melanogaster GN=Dcr-2 PE=1 SV=1	shared
A1ZAW7		head
A1ZAX1		head
A1ZAX8	Hermansky-Pudlak syndrome 4 ortholog, isoform A OS=Drosophila melanogaster GN=HPS4 PE=1 SV=1	shared
A1ZAZ2	Sarcosine dehydrogenase OS=Drosophila melanogaster GN=Sardh PE=1 SV=1	shared
A1ZB14		head
A1ZB23	Uncharacterized protein, isoform A OS=Drosophila melanogaster GN=CG14495 PE=4 SV=1	shared
A1ZB61	Uncharacterized protein, isoform A OS=Drosophila melanogaster GN=CG15067 PE=1 SV=1	eye
A1ZB68	FI01423p OS=Drosophila melanogaster GN=GstE3 PE=1 SV=1	shared
A1ZB69		head
A1ZB70	Glutathione S transferase E5 OS=Drosophila melanogaster GN=GstE5 PE=3 SV=1	shared
A1ZB71	Glutathione S transferase E6 OS=Drosophila melanogaster GN=GstE6 PE=1 SV=1	shared
A1ZB72	Glutathione S transferase E7 OS=Drosophila melanogaster GN=GstE7 PE=1 SV=1	shared
A1ZB73	Glutathione S transferase E8, isoform A OS=Drosophila melanogaster GN=GstE8 PE=3 SV=1	shared
A1ZB79	CG5174, isoform M OS=Drosophila melanogaster GN=CG5174 PE=1 SV=2	shared
A1ZB84		head
A1ZB93	Uncharacterized protein, isoform A OS=Drosophila melanogaster GN=CG30116 PE=4 SV=1	shared
A1ZB95	Transporter OS=Drosophila melanogaster GN=CG5226-RA PE=2 SV=1	shared
A1ZBA5	FI07234p OS=Drosophila melanogaster GN=mRpS28 PE=2 SV=1	eye
A1ZBC7		head
A1ZBD8	Uncharacterized protein OS=Drosophila melanogaster GN=CG15080 PE=4 SV=1	shared
A1ZBE9	Methionyl-tRNA synthetase OS=Drosophila melanogaster GN=MetRS PE=1 SV=1	shared
A1ZBF6	Diptericin B OS=Drosophila melanogaster GN=DptB PE=2 SV=1	eye
A1ZBG9	Beta-glucuronidase OS=Drosophila melanogaster GN=CG15117-RB PE=1 SV=1	shared
A1ZBH3	FI04476p OS=Drosophila melanogaster GN=CG15111-RB PE=1 SV=1	shared
A1ZBH7		head
A1ZBJ2	CG7461, isoform B OS=Drosophila melanogaster GN=CG7461 PE=1 SV=2	shared
A1ZBK7	Crammer OS=Drosophila melanogaster GN=cer PE=1 SV=1	eye
A1ZBL7	Par-1, isoform H OS=Drosophila melanogaster GN=par-1 PE=1 SV=1	eye
A1ZBL9		head
A1ZBM2	Tubulin-binding cofactor B OS=Drosophila melanogaster GN=TBCB PE=1 SV=1	eye
A1ZBQ4	Odorant-binding protein 56g OS=Drosophila melanogaster GN=Obp56g PE=4 SV=1	shared
A1ZBR1	FI06026p OS=Drosophila melanogaster GN=CG16898 PE=2 SV=1	shared
A1ZBR2	18 wheeler OS=Drosophila melanogaster GN=18w PE=3 SV=1	shared
A1ZBS3	CG8908 OS=Drosophila melanogaster GN=CG8908 PE=4 SV=2	eye
A1ZBT5		head
A1ZBU5	GNBP-like 3 OS=Drosophila melanogaster GN=GNBP-like3 PE=4 SV=1	eye
A1ZBU8	Uncharacterized protein, isoform A OS=Drosophila melanogaster GN=CG18067 PE=1 SV=1	shared
A1ZBW0	Heterogeneous nuclear ribonucleoprotein K, isoform C OS=Drosophila melanogaster GN=HnRNP-K PE=1 SV=1	shared
A1ZBW7	WASH complex subunit FAM21 homolog OS=Drosophila melanogaster GN=CG16742 PE=1 SV=1	shared
A2RVG5	CG6006, isoform C OS=Drosophila melanogaster GN=CG6006 PE=2 SV=1	shared
A2RVG6	IP17501p OS=Drosophila melanogaster GN=ome PE=1 SV=1	shared
A4UZI6		head
A4UZL3	Eps15 homology domain containing protein-binding protein 1, isoform F OS=Drosophila melanogaster GN=Ehbp1 PE=1 SV=1	shared
A4UZU8	Sterile20-like kinase, isoform G OS=Drosophila melanogaster GN=Slik PE=1 SV=1	eye
A4UZW2	S-adenosylmethionine synthase OS=Drosophila melanogaster GN=Sam-S PE=1 SV=1	shared
A4UZX7	Croquemort, isoform B OS=Drosophila melanogaster GN=crq PE=1 SV=1	eye
A4V0B5	Nervana 2, isoform F OS=Drosophila melanogaster GN=nrv2 PE=1 SV=1	shared
A4V0N4	MIP16230p OS=Drosophila melanogaster GN=Vha68-2 PE=1 SV=1	shared
A4V0S1	Syntaxin 5, isoform B OS=Drosophila melanogaster GN=Syx5 PE=1 SV=1	eye
A4V134	Calcium/calmodulin-dependent protein kinase II, isoform E OS=Drosophila melanogaster GN=CaMKII PE=1 SV=1	eye
A4V1P2	Orb2, isoform B OS=Drosophila melanogaster GN=orb2 PE=4 SV=1	shared
A4V2A4	Mushroom-body expressed, isoform G OS=Drosophila melanogaster GN=mub PE=1 SV=1	shared
A4V2C3	Uncharacterized protein, isoform F OS=Drosophila melanogaster GN=CG17698 PE=1 SV=1	shared
A4V2N5	Tissue inhibitor of metalloproteases OS=Drosophila melanogaster GN=Timp PE=4 SV=1	shared
A4V362		head
A4V383	NADH dehydrogenase [ubiquinone] 1 alpha subcomplex subunit 10, mitochondrial OS=Drosophila melanogaster GN=ND-42 PE=1 SV=1	shared
A4V392	Adiponectin receptor, isoform C OS=Drosophila melanogaster GN=AdipoR PE=1 SV=1	shared
A4V3L8	Zinc/iron regulated transporter-related protein 99C, isoform D OS=Drosophila melanogaster GN=Zip99C PE=1 SV=1	shared
A4V3N7	Ceramidase, isoform B OS=Drosophila melanogaster GN=CDase PE=1 SV=1	shared
A4V3Q6	Elongation factor 1-alpha OS=Drosophila melanogaster GN=eEF1alpha2 PE=1 SV=1	shared
A4V3W1	Shaggy, isoform J OS=Drosophila melanogaster GN=sgg PE=1 SV=1	shared
A4V3W8	Uncharacterized protein, isoform C OS=Drosophila melanogaster GN=CG32795 PE=4 SV=1	eye
A4V402	LD26767p OS=Drosophila melanogaster GN=MAPk-Ak2 PE=1 SV=1	shared
A4V441	Singed, isoform B OS=Drosophila melanogaster GN=sn PE=1 SV=1	shared
A4V448	Glutamate-cysteine ligase catalytic subunit, isoform B OS=Drosophila melanogaster GN=Gclc PE=1 SV=1	shared
A4V449	NADH dehydrogenase (Ubiquinone) 75 kDa subunit, isoform B OS=Drosophila melanogaster GN=ND-75 PE=1 SV=1	shared
A4V488	Inosine-5'-monophosphate dehydrogenase OS=Drosophila melanogaster GN=ras PE=1 SV=1	shared
A4V4A1	Kinesin-like protein OS=Drosophila melanogaster GN=Klp10A PE=1 SV=1	shared
A4V4U5		head
A4V4W0	RH38069p1 OS=Drosophila melanogaster GN=stnA PE=1 SV=1	shared
A4VCL2	Extracellular serine/threonine protein CG31145 OS=Drosophila melanogaster GN=CG31145 PE=2 SV=1	eye
A8DRW0	Cuticular protein 49Aa OS=Drosophila melanogaster GN=Cpr49Aa PE=1 SV=1	shared
A8DY43	Uncharacterized protein OS=Drosophila melanogaster GN=CG43795 PE=4 SV=2	shared
A8DY49	GEO11311p1 OS=Drosophila melanogaster GN=CG34215 PE=1 SV=1	eye
A8DY69	Lipin isoform K OS=Drosophila melanogaster GN=Lpin PE=1 SV=1	eye
A8DY77	DNAation factor-related protein 2, isoform B OS=Drosophila melanogaster GN=Drep2 PE=1 SV=1	shared
A8DY93		head
A8DY95	Uncharacterized protein, isoform C OS=Drosophila melanogaster GN=CG11883 PE=1 SV=1	shared
A8DY97	Uncharacterized protein, isoform C OS=Drosophila melanogaster GN=CG30015 PE=1 SV=1	eye
A8DYB7	Dystrobrevin, isoform F OS=Drosophila melanogaster GN=Dyb PE=4 SV=1	shared
A8DYC5	GEO13345p1 OS=Drosophila melanogaster GN=ND-MWFE PE=2 SV=1	shared
A8DYC9	Uncharacterized protein, isoform F OS=Drosophila melanogaster GN=CG33156 PE=3 SV=1	eye
A8DYD1	Combgap, isoform L OS=Drosophila melanogaster GN=cg PE=1 SV=2	eye
A8DYE2		head
A8DYH2	Ubiquitin-fold modifier 1 OS=Drosophila melanogaster GN=CG34191 PE=3 SV=1	shared
A8DYI2	Uncharacterized protein, isoform C OS=Drosophila melanogaster GN=Ttd14 PE=1 SV=1	shared
A8DYI6	Prohibitin 2, isoform E OS=Drosophila melanogaster GN=Phb2 PE=1 SV=1	shared
A8DYI9	Uncharacterized protein, isoform E OS=Drosophila melanogaster GN=CG15118 PE=1 SV=1	eye
A8DYJ6	Uncharacterized protein, isoform B OS=Drosophila melanogaster GN=CG12484 PE=4 SV=2	shared
A8DYK5	CG4266, isoform B OS=Drosophila melanogaster GN=CG4266 PE=1 SV=1	shared
A8DYL2	Uncharacterized protein, isoform G OS=Drosophila melanogaster GN=CG34370 PE=4 SV=1	shared
A8DYL3	Verprolin 1, isoform G OS=Drosophila melanogaster GN=Vrp1 PE=1 SV=1	eye
A8DYP0	Obscurin OS=Drosophila melanogaster GN=Unc-89 PE=1 SV=1	shared
A8DYR5		head
A8DYS6	CG3625, isoform C OS=Drosophila melanogaster GN=CG3625-RC PE=2 SV=1	eye
A8DYV5		head
A8DYW8		head
A8DZ06	CG4587, isoform J OS=Drosophila melanogaster GN=CG4587 PE=1 SV=2	eye
A8DZ14	FI17828p1 OS=Drosophila melanogaster GN=Fas3 PE=2 SV=1	shared
A8DZ19		head
A8DZ29	Eukaryotic translation initiation factor 4G, isoform B OS=Drosophila melanogaster GN=eIF4G1 PE=1 SV=1	shared
A8E6L6	FI01906p OS=Drosophila melanogaster GN=O-fut1 PE=1 SV=1	shared
A8E6R2	IP18034p OS=Drosophila melanogaster GN=CG11241 PE=1 SV=1	eye
A8JNG6	Uncharacterized protein OS=Drosophila melanogaster GN=CG34454 PE=4 SV=1	eye
A8JNI2	CG7971, isoform F OS=Drosophila melanogaster GN=CG7971 PE=1 SV=2	eye
A8JNJ6	Karst, isoform E OS=Drosophila melanogaster GN=kst PE=1 SV=2	shared
A8JNK1	Ensconsin, isoform F OS=Drosophila melanogaster GN=ens PE=1 SV=1	shared
A8JNK4	Cdc42-interacting protein 4, isoform B OS=Drosophila melanogaster GN=Cip4 PE=4 SV=1	shared
A8JNL5		head
A8JNN5	GTPase activating protein and centrosome-associated ortholog, isoform B OS=Drosophila melanogaster GN=GAPcenA PE=1 SV=1	eye
A8JNP2	Arginine kinase, isoform E OS=Drosophila melanogaster GN=Argk PE=1 SV=1	shared
A8JNP7	Inhibitor-2, isoform B OS=Drosophila melanogaster GN=I-2 PE=1 SV=1	shared
A8JNS4	Starvin, isoform E OS=Drosophila melanogaster GN=stv PE=1 SV=1	shared
A8JNT1	Uncharacterized protein, isoform B OS=Drosophila melanogaster GN=CG12355 PE=3 SV=1	shared
A8JNT7		head
A8JNU1		head
A8JNU6	Neural conserved at 73EF, isoform I OS=Drosophila melanogaster GN=Nc73EF PE=1 SV=1	shared
A8JNV2	Uncharacterized protein OS=Drosophila melanogaster GN=CG34253 PE=4 SV=1	eye
A8JNW4	Skuld, isoform E OS=Drosophila melanogaster GN=skd PE=1 SV=1	eye
A8JNX0	ADP-ribosylation factor GTPase activating protein 3, isoform H OS=Drosophila melanogaster GN=ArfGAP3 PE=1 SV=2	shared
A8JNX5		head
A8JQT2	Uncharacterized protein OS=Drosophila melanogaster GN=CG34425 PE=4 SV=1	eye
A8JQT5	Chondrocyte-derived ezrin-like domain containing protein ortholog, isoform G OS=Drosophila melanogaster GN=Cdep PE=1 SV=2	shared
A8JQU3	Gasp, isoform B OS=Drosophila melanogaster GN=Gasp PE=1 SV=1	eye
A8JQV2	Uncharacterized protein, isoform E OS=Drosophila melanogaster GN=CG17816 PE=1 SV=1	shared
A8JQV3	Uncharacterized protein, isoform G OS=Drosophila melanogaster GN=CG17816 PE=1 SV=1	shared
A8JQV8	Polychaetoid, isoform K OS=Drosophila melanogaster GN=pyd PE=1 SV=1	eye
A8JQX3	Curled, isoform D OS=Drosophila melanogaster GN=cu PE=4 SV=1	shared
A8JQY2	Uncharacterized protein, isoform C OS=Drosophila melanogaster GN=CG12213 PE=1 SV=1	shared
A8JR00	Uncharacterized protein, isoform E OS=Drosophila melanogaster GN=CG34383 PE=4 SV=1	eye
A8JR01		head
A8JR25	Fasciclin 1, isoform D OS=Drosophila melanogaster GN=Fas1 PE=1 SV=1	shared
A8JR57	Uncharacterized protein, isoform D OS=Drosophila melanogaster GN=CG31191 PE=1 SV=2	shared
A8JR71	CASK ortholog, isoform D OS=Drosophila melanogaster GN=CASK PE=1 SV=1	shared
A8JR89	Pellino, isoform B OS=Drosophila melanogaster GN=Pli PE=4 SV=1	eye
A8JRD0		head
A8JRE3	Without children, isoform B OS=Drosophila melanogaster GN=woc PE=1 SV=1	shared
A8JTM7	Megalin, isoform A OS=Drosophila melanogaster GN=mgl PE=1 SV=2	shared
A8JUQ9	Vav ortholog, isoform C OS=Drosophila melanogaster GN=Vav PE=1 SV=1	shared
A8JUR1	Uncharacterized protein, isoform A OS=Drosophila melanogaster GN=CG43901 PE=4 SV=2	eye
A8JUV0		head
A8JUW5		head
A8JUZ7	Uncharacterized protein, isoform B OS=Drosophila melanogaster GN=CG15894 PE=1 SV=1	shared
A8JV18	Nucleoporin 153kD, isoform D OS=Drosophila melanogaster GN=Nup153 PE=1 SV=1	eye
A8JV29		head
A8JV30	FI17379p1 OS=Drosophila melanogaster GN=CG34327-RA PE=2 SV=1	shared
A8QI34		head
A8WH76	GEO10024p1 OS=Drosophila melanogaster GN=inaF-B PE=2 SV=1	shared
A8Y4V5	FI20903p1 OS=Drosophila melanogaster GN=CG40498-RF PE=2 SV=3	shared
A8Y535	Cytochrome b-c1 complex subunit 6 OS=Drosophila melanogaster GN=UQCR-11 PE=1 SV=2	shared
A8Y560	Ribosomal protein L15 OS=Drosophila melanogaster GN=RpL15 PE=1 SV=2	shared
A8Y589		head
A8Y5B7		head
B4ZJA7	GEO13347p1 OS=Drosophila melanogaster GN=Sfp87B PE=1 SV=1	eye
B5A5T4	Protein quiver OS=Drosophila melanogaster GN=qvr PE=1 SV=2	shared
B5RIR1	FI04125p OS=Drosophila melanogaster GN=nrv1 PE=1 SV=1	shared
B5RIU6	AT06279p OS=Drosophila melanogaster GN=EndoA PE=1 SV=1	shared
B5RIV0	Bubblegum, isoform C OS=Drosophila melanogaster GN=bgm PE=1 SV=1	shared
B5RIZ2	FI06314p OS=Drosophila melanogaster GN=RhoGAP92B PE=1 SV=1	shared
B5X0J4	FI04429p OS=Drosophila melanogaster GN=ple PE=1 SV=1	shared
B6E0P8	NADH-ubiquinone oxidoreductase chain 3 OS=Drosophila melanogaster GN=ND3 PE=2 SV=1	shared
B6E0R2	NADH-ubiquinone oxidoreductase chain 5 OS=Drosophila melanogaster GN=ND5 PE=3 SV=1	shared
B6E0T5	ATP synthase subunit a OS=Drosophila melanogaster GN=ATP6 PE=4 SV=1	eye
B6IDY5	CYP6G1 OS=Drosophila melanogaster GN=Cyp6g1 PE=2 SV=1	shared
B7YZF5	Phospholipid-transporting ATPase OS=Drosophila melanogaster GN=CG42321 PE=3 SV=1	eye
B7YZF8		head
B7YZH1	FI20143p1 OS=Drosophila melanogaster GN=CG10151-RD PE=2 SV=1	eye
B7YZI0	Vacuolar H[+] ATPase 44kD subunit, isoform F OS=Drosophila melanogaster GN=Vha44 PE=1 SV=1	shared
B7YZK5	Jabba, isoform C OS=Drosophila melanogaster GN=Jabba PE=1 SV=1	shared
B7YZL1	Uncharacterized protein, isoform O OS=Drosophila melanogaster GN=CG10737 PE=1 SV=1	eye
B7YZL3		head
B7YZN8	GH02741p1 OS=Drosophila melanogaster GN=CG9865-RA PE=2 SV=1	eye
B7YZP9	Muscle LIM protein at 60A, isoform B OS=Drosophila melanogaster GN=Mlp60A PE=1 SV=1	eye
B7YZQ3	Prominin, isoform D OS=Drosophila melanogaster GN=prom PE=1 SV=1	shared
B7YZT2	Fis1, isoform C OS=Drosophila melanogaster GN=Fis1 PE=1 SV=1	shared
B7YZT7	CG8740, isoform D OS=Drosophila melanogaster GN=CG8740 PE=4 SV=1	eye
B7YZU1	CG2121, isoform B OS=Drosophila melanogaster GN=CG2121 PE=1 SV=1	eye
B7YZV2	Phosphodiesterase OS=Drosophila melanogaster GN=Pde1c PE=1 SV=1	shared
B7YZW2	Uncharacterized protein OS=Drosophila melanogaster GN=CG42231 PE=4 SV=1	eye
B7YZW3		head
B7YZW4	Transient receptor potential cation channel gamma, isoform D OS=Drosophila melanogaster GN=Trpgamma PE=3 SV=2	shared
B7YZX0	Uncharacterized protein, isoform G OS=Drosophila melanogaster GN=Hasp PE=1 SV=2	shared
B7YZY2	Sodium/hydrogen exchanger OS=Drosophila melanogaster GN=Nhe2 PE=3 SV=1	shared
B7YZY9	Suppressor of deltex, isoform B OS=Drosophila melanogaster GN=Su(dx) PE=1 SV=1	shared
B7YZZ9	DNA-(apurinic or apyrimidinic site) lyase OS=Drosophila melanogaster GN=Rrp1 PE=1 SV=1	shared
B7Z001	Fatty acid synthase 1, isoform C OS=Drosophila melanogaster GN=FASN1 PE=1 SV=2	shared
B7Z002	Kismet, isoform C OS=Drosophila melanogaster GN=kis PE=1 SV=1	shared
B7Z028	Acyl-coenzyme A oxidase OS=Drosophila melanogaster GN=CG9527 PE=1 SV=1	shared
B7Z058	Rho GTPase activating protein at 71E, isoform D OS=Drosophila melanogaster GN=RhoGAP71E PE=1 SV=1	shared
B7Z060		head
B7Z078		head
B7Z080		head
B7Z098	CG7414, isoform D OS=Drosophila melanogaster GN=CG7414 PE=1 SV=2	eye
B7Z0B2	Uncharacterized protein, isoform E OS=Drosophila melanogaster GN=CG10359 PE=1 SV=1	shared
B7Z0B9	Uncharacterized protein, isoform H OS=Drosophila melanogaster GN=frm PE=1 SV=1	shared
B7Z0C9		head
B7Z0D3	CG7546, isoform D OS=Drosophila melanogaster GN=CG7546 PE=1 SV=1	shared
B7Z0E0	Isocitrate dehydrogenase [NADP] OS=Drosophila melanogaster GN=Idh PE=1 SV=2	eye
B7Z0E2		head
B7Z0G3		head
B7Z0I5	GEO02494p1 OS=Drosophila melanogaster GN=CG42245-RA PE=2 SV=1	eye
B7Z0M0	FI17308p1 OS=Drosophila melanogaster GN=Vti1b PE=2 SV=1	eye
B7Z0P8	CG6364, isoform B OS=Drosophila melanogaster GN=CG6364 PE=1 SV=1	shared
B7Z0Q1	5PtaseI, isoform F OS=Drosophila melanogaster GN=5PtaseI PE=4 SV=1	shared
B7Z0S6		head
B7Z0S9		head
B7Z0T0		head
B7Z0W0	p21-activated kinase, isoform F OS=Drosophila melanogaster GN=Pak PE=4 SV=2	shared
B7Z0W9		head
B7Z0Z0	Dorsal switch protein 1, isoform F OS=Drosophila melanogaster GN=Dsp1 PE=1 SV=1	eye
B7Z0Z5		head
B7Z107	GH09380p1 OS=Drosophila melanogaster GN=cin-RB PE=2 SV=1	shared
B7Z114	Regulator of cullins 1a, isoform C OS=Drosophila melanogaster GN=Roc1a PE=4 SV=2	eye
B7Z122	Transporter OS=Drosophila melanogaster GN=CG10804 PE=3 SV=1	shared
B7Z143		head
B7Z145		head
C0HDP4		head
C0HK94	Uncharacterized protein CG45078 OS=Drosophila melanogaster GN=CG45078 PE=4 SV=1	eye
C0HK95	Protein anoxia up-regulated OS=Drosophila melanogaster GN=fau PE=2 SV=1	eye
C0PVB3	Sulfhydryl oxidase OS=Drosophila melanogaster GN=Alr PE=2 SV=1	shared
C1C553		head
C5WLN1	CG9940, isoform C OS=Drosophila melanogaster GN=CG9940-RA PE=2 SV=1	shared
C6TP87	Elongation factor 1-alpha OS=Drosophila melanogaster GN=eEF1alpha1 PE=1 SV=1	shared
C7DZL0	ATP synthase protein 8 OS=Drosophila melanogaster GN=ATP8 PE=2 SV=1	shared
C7LA93		head
C7LAG1	CoRest, isoform G OS=Drosophila melanogaster GN=CoRest PE=1 SV=1	eye
C7LAH9	Moesin, isoform K OS=Drosophila melanogaster GN=Moe PE=1 SV=1	shared
C8VV14	Fructose-bisphosphate aldolase OS=Drosophila melanogaster GN=Ald PE=1 SV=1	shared
C8VV48		head
C9QP21	Carboxylic ester hydrolase OS=Drosophila melanogaster GN=Est-6 PE=1 SV=1	shared
C9QP42		head
C9QPE7	Trehalose 6-phosphate phosphatase OS=Drosophila melanogaster GN=CG5171-RC PE=1 SV=1	shared
D0IQG7	Chitinase 2, isoform B OS=Drosophila melanogaster GN=Cht2 PE=1 SV=1	shared
D0IQJ8	Cysteine string protein, isoform F OS=Drosophila melanogaster GN=Csp PE=1 SV=1	shared
D0UGE6		head
D0Z748	RH33260p OS=Drosophila melanogaster GN=CG11073-RA PE=1 SV=1	eye
D0Z756	MIP14966p OS=Drosophila melanogaster GN=CG14762-RA PE=1 SV=1	shared
D1FYH5	Odorant-binding protein 99a OS=Drosophila melanogaster GN=Obp99a PE=4 SV=1	shared
D1FYT3	GEO09079p1 OS=Drosophila melanogaster GN=Obp99b PE=1 SV=1	shared
D1YSG0	Bent, isoform F OS=Drosophila melanogaster GN=bt PE=1 SV=1	shared
D1YSG7	Calcium/calmodulin-dependent protein kinase II, isoform I OS=Drosophila melanogaster GN=CaMKII PE=1 SV=1	eye
D1YSG8	Calcium/calmodulin-dependent protein kinase II, isoform J OS=Drosophila melanogaster GN=CaMKII PE=1 SV=1	shared
D1Z3A1	MIP15344p OS=Drosophila melanogaster GN=RpL28 PE=1 SV=1	shared
D1Z3A2	ATP synthase-coupling factor 6, mitochondrial OS=Drosophila melanogaster GN=ATPsynCF6 PE=1 SV=1	shared
D2NUK9	Hoi-polloi, isoform B OS=Drosophila melanogaster GN=hoip PE=1 SV=1	shared
D3DMJ6		head
D3DML3	Connector of kinase to AP-1, isoform E OS=Drosophila melanogaster GN=Cka PE=1 SV=1	shared
D3DML7	MIP14691p OS=Drosophila melanogaster GN=sky PE=1 SV=1	shared
D3DMP0	RE60235p OS=Drosophila melanogaster GN=SelR PE=1 SV=1	shared
D3DMW7	MIP16962p OS=Drosophila melanogaster GN=RhoL PE=1 SV=1	shared
D5A7M1	Ejaculatory bulb protein III, isoform B OS=Drosophila melanogaster GN=EbpIII PE=1 SV=1	shared
D5AEK7	CG4729, isoform E OS=Drosophila melanogaster GN=CG4729 PE=1 SV=1	shared
D5SHT6		head
D6W4T8	Coronin OS=Drosophila melanogaster GN=pod1 PE=1 SV=1	eye
D6W4U0	Sphingomyelin phosphodiesterase OS=Drosophila melanogaster GN=CG3376-RA PE=1 SV=1	eye
E0R983	Ced-6, isoform D OS=Drosophila melanogaster GN=ced-6 PE=1 SV=1	shared
E1JGK5	Mapmodulin, isoform D OS=Drosophila melanogaster GN=Mapmodulin PE=1 SV=1	shared
E1JGK8	Uncharacterized protein, isoform A OS=Drosophila melanogaster GN=CG42518 PE=4 SV=1	eye
E1JGL8	Uncharacterized protein, isoform C OS=Drosophila melanogaster GN=CG30122 PE=1 SV=1	shared
E1JGN0	Non-specific serine/threonine protein kinase OS=Drosophila melanogaster GN=par-1 PE=1 SV=1	eye
E1JGN9	AT02443p OS=Drosophila melanogaster GN=exu PE=1 SV=1	eye
E1JGQ9	Syndecan OS=Drosophila melanogaster GN=Sdc PE=1 SV=2	eye
E1JGR3	GEO02620p1 OS=Drosophila melanogaster GN=Tim10-RA PE=2 SV=1	eye
E1JGR4	LD37882p1 OS=Drosophila melanogaster GN=CG42496-RA PE=2 SV=1	eye
E1JGU3		head
E1JGU6	Phosphodiesterase 8, isoform N OS=Drosophila melanogaster GN=Pde8 PE=1 SV=1	eye
E1JGX1	Seminal fluid protein 60F, isoform A OS=Drosophila melanogaster GN=Sfp60F PE=4 SV=1	eye
E1JGX2	Protein-serine/threonine kinase OS=Drosophila melanogaster GN=Gprk1 PE=1 SV=1	shared
E1JGY6		head
E1JGZ9	Proteasome subunit alpha type OS=Drosophila melanogaster GN=CG30382 PE=1 SV=1	shared
E1JH01	COP9 signalosome subunit 4, isoform B OS=Drosophila melanogaster GN=CSN4 PE=1 SV=1	shared
E1JH02	Lingerer, isoform E OS=Drosophila melanogaster GN=lig PE=1 SV=1	eye
E1JH15	Protein kinase N, isoform H OS=Drosophila melanogaster GN=Pkn PE=1 SV=1	shared
E1JH26	Superoxide dismutase [Cu-Zn] OS=Drosophila melanogaster GN=Ccs PE=1 SV=1	shared
E1JH59	Myb-interacting protein 120, isoform B OS=Drosophila melanogaster GN=mip120 PE=1 SV=1	eye
E1JH64		head
E1JH83	Fatty acyl-CoA reductase OS=Drosophila melanogaster GN=CG5065 PE=3 SV=1	shared
E1JH94	GEO02631p1 OS=Drosophila melanogaster GN=CG42561-RA PE=2 SV=1	eye
E1JHA6	Uninflatable, isoform C OS=Drosophila melanogaster GN=uif PE=1 SV=1	shared
E1JHB7	Receptor protein-tyrosine kinase OS=Drosophila melanogaster GN=Pvr PE=1 SV=1	shared
E1JHD6	Mitogen-activated protein kinase OS=Drosophila melanogaster GN=bsk PE=1 SV=1	shared
E1JHE4	Fatty acid (Long chain) transport protein, isoform F OS=Drosophila melanogaster GN=Fatp PE=1 SV=3	shared
E1JHG3	GH09228p2 OS=Drosophila melanogaster GN=CG42486-RA PE=2 SV=1	eye
E1JHG8	CG6153, isoform C OS=Drosophila melanogaster GN=CG6153 PE=4 SV=2	eye
E1JHJ5	Myosin heavy chain, isoform P OS=Drosophila melanogaster GN=Mhc PE=1 SV=1	eye
E1JHK2	Dorsal-related immunity factor, isoform C OS=Drosophila melanogaster GN=Dif PE=4 SV=1	shared
E1JHN0	FI16804p1 OS=Drosophila melanogaster GN=CG14397-RA PE=2 SV=1	eye
E1JHQ0		head
E1JHQ6	Amino acid transporter OS=Drosophila melanogaster GN=Eaat2 PE=3 SV=1	shared
E1JHT2	Transporter OS=Drosophila melanogaster GN=ine PE=3 SV=1	shared
E1JHT5		head
E1JHT6	Reticulon-like protein OS=Drosophila melanogaster GN=Rtnl1 PE=1 SV=1	shared
E1JI03		head
E1JI13	Disabled, isoform F OS=Drosophila melanogaster GN=Dab PE=4 SV=2	shared
E1JI84	Golgi apparatus membrane protein TVP23 homolog OS=Drosophila melanogaster GN=CG5021 PE=1 SV=1	eye
E1JIH3	Unc-115a, isoform B OS=Drosophila melanogaster GN=Unc-115a PE=1 SV=1	shared
E1JIJ4	Octopamine beta2 receptor, isoform F OS=Drosophila melanogaster GN=Octbeta2R PE=3 SV=2	eye
E1JIJ5	Vacuolar H[+]-ATPase 55kD subunit, isoform C OS=Drosophila melanogaster GN=Vha55 PE=1 SV=1	shared
E1JIJ8	Carboxylic ester hydrolase OS=Drosophila melanogaster GN=Ace PE=1 SV=1	shared
E1JIK0	Heterogeneous nuclear ribonucleoprotein at 87F, isoform C OS=Drosophila melanogaster GN=Hrb87F PE=1 SV=1	shared
E1JIK9		head
E1JIL1		head
E1JIQ5	GH25417p OS=Drosophila melanogaster GN=Xport-B PE=2 SV=1	shared
E1JIR1	tRNA pseudouridine synthase OS=Drosophila melanogaster GN=CG4159 PE=3 SV=1	eye
E1JIR4	Sodium/potassium-transporting ATPase subunit alpha OS=Drosophila melanogaster GN=Atpalpha PE=1 SV=1	shared
E1JIT4	CG7048, isoform B OS=Drosophila melanogaster GN=Pfdn5 PE=1 SV=1	shared
E1JIT7	Exchange factor for Arf 6 ortholog, isoform H OS=Drosophila melanogaster GN=Efa6 PE=1 SV=2	shared
E1JIV0		head
E1JIY8	GEO08993p1 OS=Drosophila melanogaster GN=CG42498-RA PE=2 SV=1	eye
E1JIZ0		head
E1JIZ9		head
E1JJ33	Complexin, isoform U OS=Drosophila melanogaster GN=cpx PE=1 SV=1	shared
E1JJ37		head
E1JJ52		head
E1JJ71	Dementin, isoform H OS=Drosophila melanogaster GN=Dmtn PE=4 SV=1	shared
E1JJ73	CG1307, isoform C OS=Drosophila melanogaster GN=CG1307 PE=1 SV=1	shared
E1JJ78	Like-AP180, isoform D OS=Drosophila melanogaster GN=lap PE=1 SV=1	shared
E1JJ89	Uncharacterized protein, isoform B OS=Drosophila melanogaster GN=CG18249 PE=4 SV=1	eye
E1JJA4	Shibire, isoform L OS=Drosophila melanogaster GN=shi PE=1 SV=1	shared
E1JJE6	Uncharacterized protein, isoform C OS=Drosophila melanogaster GN=CG42492 PE=1 SV=1	shared
E1JJF3	Innexin OS=Drosophila melanogaster GN=Inx2 PE=1 SV=1	shared
E1JJF4		head
E1JJH5	Discs large 1, isoform M OS=Drosophila melanogaster GN=dlg1 PE=1 SV=1	shared
E1JJK8	Retinal degeneration B, isoform G OS=Drosophila melanogaster GN=rdgB PE=1 SV=1	eye
E1JJM9	GEO07866p1 OS=Drosophila melanogaster GN=RpS15Aa PE=1 SV=1	shared
E1JJR2		head
E1JJR9	Uncharacterized protein, isoform B OS=Drosophila melanogaster GN=CG17065 PE=4 SV=1	shared
E1JJS1		head
E2QC56	Uncharacterized protein, isoform B OS=Drosophila melanogaster GN=CG10417 PE=1 SV=1	shared
E2QCE8		head
E2QCF1	ATP-citrate synthase OS=Drosophila melanogaster GN=ATPCL PE=1 SV=1	eye
E2QCK0	Transport and golgi organization 11, isoform B OS=Drosophila melanogaster GN=Tango11 PE=1 SV=1	shared
E2QCN9	GS1-like, isoform B OS=Drosophila melanogaster GN=Gs1l PE=1 SV=1	shared
E2QCP0	Histone H3 OS=Drosophila melanogaster GN=His3.3A PE=1 SV=2	shared
E2QCS8	Tho2, isoform B OS=Drosophila melanogaster GN=tho2 PE=1 SV=1	shared
E2QCY9	Synapsin, isoform D OS=Drosophila melanogaster GN=Syn PE=1 SV=1	shared
E2QCZ0	Synapsin, isoform E OS=Drosophila melanogaster GN=Syn PE=1 SV=1	shared
E2QCZ8		head
E2QCZ9	CG1129, isoform B OS=Drosophila melanogaster GN=CG1129 PE=1 SV=1	shared
E2QD16	Non-specific lethal 1, isoform M OS=Drosophila melanogaster GN=nsl1 PE=1 SV=1	eye
E2QD26	Phosphopantothenoylcysteine synthetase, isoform C OS=Drosophila melanogaster GN=Ppcs PE=1 SV=1	shared
E2QD54	Natalisin, isoform D OS=Drosophila melanogaster GN=natalisin PE=4 SV=1	eye
E2QD64	CG2982, isoform B OS=Drosophila melanogaster GN=CG2982 PE=1 SV=1	eye
E2QD75	Cap binding protein 80, isoform B OS=Drosophila melanogaster GN=Cbp80 PE=1 SV=1	shared
E2QD98	Stardust, isoform G OS=Drosophila melanogaster GN=sdt PE=1 SV=1	shared
E4NKG1	Caprin, isoform B OS=Drosophila melanogaster GN=Capr PE=1 SV=1	shared
E6EK18	Calcium-transporting ATPase OS=Drosophila melanogaster GN=PMCA PE=1 SV=1	shared
E8NHA2	CG9153, isoform C OS=Drosophila melanogaster GN=Sherpa PE=1 SV=1	eye
F0JAG6	Alpha actinin, isoform F OS=Drosophila melanogaster GN=Actn PE=1 SV=1	eye
F0JAP7	LP18071p OS=Drosophila melanogaster GN=CG15347-RB PE=1 SV=1	eye
F2FB46		head
F2FB81	MIP02973p OS=Drosophila melanogaster GN=SCAR PE=1 SV=1	shared
F3YD72	SD23574p OS=Drosophila melanogaster GN=CG42806-RB PE=1 SV=1	eye
F3YDA8	MIP29112p OS=Drosophila melanogaster GN=CG42725-RA PE=2 SV=1	eye
F3YDE2		head
F3YDF1	CG3499, isoform C OS=Drosophila melanogaster GN=YME1L PE=1 SV=1	shared
F3YDH0	Heat shock 70-kDa protein cognate 3, isoform E OS=Drosophila melanogaster GN=Hsc70-3 PE=1 SV=1	shared
F3YDI7		head
F3YDJ5	AT03885p OS=Drosophila melanogaster GN=CG18508-RA PE=2 SV=1	eye
F6J1D0	CG3595 OS=Drosophila melanogaster GN=sqh PE=1 SV=1	shared
G2J5Z0	FI15274p1 OS=Drosophila melanogaster GN=CG8446-RE PE=1 SV=1	shared
G3M3A2	Ribosomal protein S3, isoform B OS=Drosophila melanogaster GN=RpS3 PE=1 SV=1	shared
G7H829	Crinkled, isoform C OS=Drosophila melanogaster GN=ck PE=1 SV=1	shared
H0RNI8	CG3760, isoform C OS=Drosophila melanogaster GN=CG3760-RB PE=1 SV=1	eye
H8F4T3	MIP34848p1 OS=Drosophila melanogaster GN=smp-30 PE=1 SV=1	shared
H9XVP2	Unc-13, isoform E OS=Drosophila melanogaster GN=unc-13 PE=4 SV=1	shared
I0B8M2	FI18853p1 OS=Drosophila melanogaster GN=Hdc PE=2 SV=1	shared
L0MPZ1		head
L0MPZ9		head
L0MQ04	ATP synthase subunit beta OS=Drosophila melanogaster GN=ATPsynbeta PE=1 SV=1	shared
L0MQ08	Calsyntenin-1, isoform C OS=Drosophila melanogaster GN=Cals PE=4 SV=1	shared
L7EEU0	Dead box protein 80, isoform E OS=Drosophila melanogaster GN=Dbp80 PE=1 SV=1	eye
M9MRC9	GEO07462p1 OS=Drosophila melanogaster GN=RpL27A PE=2 SV=1	shared
M9MRD0	Ubiquitin carboxyl-terminal hydrolase OS=Drosophila melanogaster GN=Uch PE=3 SV=1	shared
M9MRD1	Muscle-specific protein 300 kDa, isoform D OS=Drosophila melanogaster GN=Msp300 PE=1 SV=1	eye
M9MRF2	GEO09637p1 OS=Drosophila melanogaster GN=RpL37A PE=2 SV=1	eye
M9MRG2	CG4747, isoform B OS=Drosophila melanogaster GN=CG4747 PE=4 SV=1	shared
M9MRJ1		head
M9MRJ4	Muscle-specific protein 300 kDa, isoform G OS=Drosophila melanogaster GN=Msp300 PE=1 SV=1	shared
M9MRL0	Slowpoke binding protein, isoform F OS=Drosophila melanogaster GN=Slob PE=4 SV=1	eye
M9MRQ6		head
M9MRQ9	Succinyl coenzyme A synthetase alpha subunit, isoform B OS=Drosophila melanogaster GN=Scsalpha PE=3 SV=1	shared
M9MRS7	Myosin 31DF, isoform C OS=Drosophila melanogaster GN=Myo31DF PE=3 SV=1	eye
M9MRV7	Uncharacterized protein, isoform C OS=Drosophila melanogaster GN=CG43367 PE=4 SV=1	shared
M9MRW7		head
M9MRX0	Limpet, isoform J OS=Drosophila melanogaster GN=Lmpt PE=1 SV=1	shared
M9MRX4	Ankyrin 2, isoform U OS=Drosophila melanogaster GN=Ank2 PE=1 SV=1	shared
M9MRX8	Ferredoxin 1, isoform B OS=Drosophila melanogaster GN=Fdx1 PE=4 SV=1	shared
M9MRZ7	Shaker cognate b, isoform M OS=Drosophila melanogaster GN=Shab PE=3 SV=1	shared
M9MS06		head
M9MS14	Moody, isoform C OS=Drosophila melanogaster GN=moody PE=3 SV=1	eye
M9MS15	Neurotactin, isoform C OS=Drosophila melanogaster GN=Nrt PE=4 SV=1	shared
M9MS48	Rbp1-like, isoform B OS=Drosophila melanogaster GN=Rbp1-like PE=4 SV=1	shared
M9MS76	Protein kinase, cAMP-dependent, regulatory subunit type 1, isoform V OS=Drosophila melanogaster GN=Pka-R1 PE=1 SV=1	shared
M9MSD3	Ranbp16, isoform F OS=Drosophila melanogaster GN=Ranbp16 PE=4 SV=1	shared
M9MSK4	Sh3beta, isoform D OS=Drosophila melanogaster GN=Sh3beta PE=4 SV=1	eye
M9MSM5	Dishevelled associated activator of morphogenesis, isoform D OS=Drosophila melanogaster GN=DAAM PE=4 SV=1	shared
M9MSN3	Diacylglycerol kinase OS=Drosophila melanogaster GN=rdgA PE=3 SV=1	shared
M9NCZ5		head
M9ND00	Dynamin associated protein 160, isoform D OS=Drosophila melanogaster GN=Dap160 PE=1 SV=1	eye
M9ND25	Poor gastrulation, isoform D OS=Drosophila melanogaster GN=smog PE=1 SV=1	shared
M9ND27		head
M9ND55		head
M9ND72	Furry, isoform G OS=Drosophila melanogaster GN=fry PE=1 SV=1	eye
M9ND89	Nuclear fallout, isoform J OS=Drosophila melanogaster GN=nuf PE=4 SV=1	eye
M9ND95	Myosin heavy chain, isoform U OS=Drosophila melanogaster GN=Mhc PE=1 SV=1	shared
M9NDC5	Uncharacterized protein, isoform B OS=Drosophila melanogaster GN=CG14401 PE=4 SV=1	eye
M9NDD2	Adenylyl cyclase 76E, isoform B OS=Drosophila melanogaster GN=Ac76E PE=3 SV=1	shared
M9NDE3	Protein bark beetle OS=Drosophila melanogaster GN=bark PE=1 SV=1	shared
M9NDH7	Milton, isoform D OS=Drosophila melanogaster GN=milt PE=4 SV=1	shared
M9NDH8		head
M9NDI3	Sorting nexin 6, isoform B OS=Drosophila melanogaster GN=Snx6 PE=1 SV=1	shared
M9NDM4		head
M9NDR9	Defective in cullin neddylation protein OS=Drosophila melanogaster GN=SCCRO PE=1 SV=1	shared
M9NDS5	CG7766, isoform H OS=Drosophila melanogaster GN=CG7766 PE=1 SV=1	eye
M9NDS9	Cht6, isoform C OS=Drosophila melanogaster GN=Cht6 PE=1 SV=1	shared
M9NDU8	Ubiquinone biosynthesis protein COQ4 homolog, mitochondrial OS=Drosophila melanogaster GN=CG32174 PE=3 SV=1	shared
M9NDW0	Transport and golgi organization 2, isoform B OS=Drosophila melanogaster GN=Tango2 PE=4 SV=1	eye
M9NE01	Serine/threonine-protein phosphatase OS=Drosophila melanogaster GN=Pp2B-14D PE=3 SV=1	shared
M9NE05	Neuromusculin, isoform E OS=Drosophila melanogaster GN=nrm PE=4 SV=1	shared
M9NE22		head
M9NE45	Ectoderm-expressed 4, isoform I OS=Drosophila melanogaster GN=Ect4 PE=1 SV=1	shared
M9NE56	Terribly reduced optic lobes, isoform AK OS=Drosophila melanogaster GN=trol PE=1 SV=1	shared
M9NE66	Nervous wreck, isoform B OS=Drosophila melanogaster GN=nwk PE=1 SV=1	eye
M9NE68	Heat shock protein 23, isoform B OS=Drosophila melanogaster GN=Hsp23 PE=3 SV=1	shared
M9NE73	Calpain-B, isoform B OS=Drosophila melanogaster GN=CalpB PE=3 SV=1	eye
M9NE87	Uncharacterized protein, isoform B OS=Drosophila melanogaster GN=CG10616 PE=1 SV=1	shared
M9NE92	Glucosamine-6-phosphate isomerase OS=Drosophila melanogaster GN=Oscillin PE=3 SV=1	eye
M9NE97	Copper transporter 1A, isoform C OS=Drosophila melanogaster GN=Ctr1A PE=4 SV=1	eye
M9NEB2	Myosin binding subunit, isoform O OS=Drosophila melanogaster GN=Mbs PE=1 SV=1	shared
M9NEC7	Hyperkinetic, isoform F OS=Drosophila melanogaster GN=Hk PE=4 SV=1	shared
M9NEP1	Myosin heavy chain, isoform T OS=Drosophila melanogaster GN=Mhc PE=1 SV=1	shared
M9NEP4		head
M9NES0		head
M9NET2	Terribly reduced optic lobes, isoform AI OS=Drosophila melanogaster GN=trol PE=1 SV=2	shared
M9NEU5	Profilin OS=Drosophila melanogaster GN=chic PE=2 SV=1	shared
M9NEW0	LD39232p2 OS=Drosophila melanogaster GN=CG43346-RA PE=2 SV=1	shared
M9NEW1	Myosin light chain cytoplasmic, isoform B OS=Drosophila melanogaster GN=Mlc-c PE=4 SV=1	shared
M9NEZ0	Lethal (2) giant discs 1, isoform B OS=Drosophila melanogaster GN=l(2)gd1 PE=4 SV=1	shared
M9NEZ5	Neuroglian, isoform G OS=Drosophila melanogaster GN=Nrg PE=1 SV=1	shared
M9NF13		head
M9NF14		head
M9NF23		head
M9NF32	CG3793, isoform B OS=Drosophila melanogaster GN=CG3793 PE=1 SV=1	shared
M9NF46	Myosin heavy chain, isoform R OS=Drosophila melanogaster GN=Mhc PE=1 SV=1	shared
M9NF89	U2 small nuclear riboprotein auxiliary factor 50, isoform B OS=Drosophila melanogaster GN=U2af50 PE=4 SV=1	shared
M9NFC0	Wings up A, isoform I OS=Drosophila melanogaster GN=wupA PE=1 SV=1	shared
M9NFF8	Cdc42, isoform C OS=Drosophila melanogaster GN=Cdc42 PE=4 SV=1	shared
M9NFH3	Lasp, isoform D OS=Drosophila melanogaster GN=Lasp PE=4 SV=1	eye
M9NFH8	CG9674, isoform F OS=Drosophila melanogaster GN=CG9674 PE=1 SV=1	shared
M9NFI9	Spinophilin, isoform J OS=Drosophila melanogaster GN=Spn PE=1 SV=1	shared
M9NFJ2	Sluggish A, isoform I OS=Drosophila melanogaster GN=slgA PE=1 SV=1	shared
M9NFP8	Uncharacterized protein, isoform H OS=Drosophila melanogaster GN=CG43078 PE=1 SV=1	shared
M9NFZ9	Uncharacterized protein, isoform B OS=Drosophila melanogaster GN=CG45057 PE=4 SV=1	shared
M9NG50	Moesin, isoform L OS=Drosophila melanogaster GN=Moe PE=1 SV=1	eye
M9NGB9	Mushroom-body expressed, isoform H OS=Drosophila melanogaster GN=mub PE=1 SV=1	shared
M9NGG5	Futsch, isoform F OS=Drosophila melanogaster GN=futsch PE=1 SV=1	shared
M9NGY4	ZAP3, isoform E OS=Drosophila melanogaster GN=ZAP3 PE=1 SV=1	eye
M9NGY7		head
M9NH07		head
M9NH46	Mind-meld, isoform E OS=Drosophila melanogaster GN=mmd PE=4 SV=1	eye
M9NH88	Wings up A, isoform J OS=Drosophila melanogaster GN=wupA PE=1 SV=1	shared
M9NHG9	Sluggish A, isoform N OS=Drosophila melanogaster GN=slgA PE=1 SV=1	eye
M9PB01	CG7337, isoform G OS=Drosophila melanogaster GN=Wdr62 PE=4 SV=1	shared
M9PB06	Uncharacterized protein, isoform D OS=Drosophila melanogaster GN=CG10874 PE=1 SV=1	eye
M9PB12	CG9886, isoform B OS=Drosophila melanogaster GN=CG9886 PE=4 SV=1	shared
M9PB21	Fatty acid synthase 2, isoform B OS=Drosophila melanogaster GN=FASN2 PE=1 SV=1	eye
M9PB30		head
M9PB50	Real-time, isoform B OS=Drosophila melanogaster GN=retm PE=4 SV=1	shared
M9PB52	Galactose-1-phosphate uridylyltransferase OS=Drosophila melanogaster GN=Galt PE=3 SV=1	shared
M9PB59	Anion exchange protein OS=Drosophila melanogaster GN=Ndae1 PE=1 SV=1	eye
M9PB66		head
M9PB68	Purity of essence, isoform B OS=Drosophila melanogaster GN=poe PE=4 SV=1	shared
M9PB71	CG8086, isoform I OS=Drosophila melanogaster GN=CG8086 PE=4 SV=1	shared
M9PB84	Ribosomal protein S2, isoform B OS=Drosophila melanogaster GN=RpS2 PE=3 SV=1	shared
M9PB90	Cullin-associated and neddylation-dissociated 1, isoform B OS=Drosophila melanogaster GN=Cand1 PE=1 SV=1	shared
M9PBA3	Uncharacterized protein, isoform A OS=Drosophila melanogaster GN=CG44008 PE=4 SV=1	eye
M9PBC6	Bub3 interacting GLEBS and zinc finger domain protein, isoform F OS=Drosophila melanogaster GN=BuGZ PE=1 SV=1	shared
M9PBD9	Ran GTPase activating protein, isoform B OS=Drosophila melanogaster GN=RanGAP PE=1 SV=1	shared
M9PBE1	Uncharacterized protein, isoform C OS=Drosophila melanogaster GN=CG10188 PE=4 SV=1	eye
M9PBF6		head
M9PBI5	Alpha spectrin, isoform C OS=Drosophila melanogaster GN=alpha-Spec PE=4 SV=1	shared
M9PBJ1	Zormin, isoform J OS=Drosophila melanogaster GN=zormin PE=1 SV=1	shared
M9PBM1	U2 small nuclear riboprotein auxiliary factor 38, isoform B OS=Drosophila melanogaster GN=U2af38 PE=4 SV=1	eye
M9PBM4	Uncharacterized protein, isoform B OS=Drosophila melanogaster GN=CG14977 PE=4 SV=1	shared
M9PBN2	Neural lazarillo, isoform B OS=Drosophila melanogaster GN=NLaz PE=1 SV=1	shared
M9PBQ3	Dynein heavy chain 64C, isoform I OS=Drosophila melanogaster GN=Dhc64C PE=1 SV=1	shared
M9PBR6	VAMP-associated protein of 33kDa ortholog B, isoform F OS=Drosophila melanogaster GN=Vap-33B PE=1 SV=1	shared
M9PBU2	Rac2, isoform B OS=Drosophila melanogaster GN=Rac2 PE=4 SV=1	eye
M9PBU9	Eyes shut, isoform E OS=Drosophila melanogaster GN=eys PE=4 SV=2	shared
M9PBV2	NTPase, isoform F OS=Drosophila melanogaster GN=NTPase PE=1 SV=1	shared
M9PBV5	Sunday driver, isoform I OS=Drosophila melanogaster GN=syd PE=1 SV=1	shared
M9PBX0	Mothers against decapentaplegic homolog OS=Drosophila melanogaster GN=Mad PE=3 SV=1	eye
M9PBX3	Uncharacterized protein, isoform H OS=Drosophila melanogaster GN=CG31689 PE=1 SV=1	shared
M9PBZ1	Resistant to dieldrin, isoform G OS=Drosophila melanogaster GN=Rdl PE=3 SV=1	eye
M9PBZ2	RNA-binding protein 9, isoform J OS=Drosophila melanogaster GN=Rbp9 PE=4 SV=1	shared
M9PC43	Glycerol-3-phosphate dehydrogenase [NAD(+)] OS=Drosophila melanogaster GN=Gpdh PE=1 SV=1	shared
M9PC89	Small ribonucleoprotein particle U1 subunit 70K, isoform C OS=Drosophila melanogaster GN=snRNP-U1-70K PE=4 SV=1	shared
M9PC99	Sec24CD ortholog, isoform C OS=Drosophila melanogaster GN=Sec24CD PE=1 SV=1	shared
M9PCB8	Uncharacterized protein, isoform C OS=Drosophila melanogaster GN=CG31635 PE=4 SV=1	shared
M9PCB9	Uncharacterized protein, isoform A OS=Drosophila melanogaster GN=CG43750 PE=4 SV=1	eye
M9PCC1	Receptor of activated protein kinase C 1, isoform C OS=Drosophila melanogaster GN=Rack1 PE=4 SV=1	shared
M9PCD4	Liprin-alpha, isoform E OS=Drosophila melanogaster GN=Liprin-alpha PE=1 SV=1	shared
M9PCE0	Phosphoglycerate kinase OS=Drosophila melanogaster GN=Pgk PE=3 SV=1	shared
M9PCF1		head
M9PCG3		head
M9PCH8	Barrier to autointegration factor, isoform B OS=Drosophila melanogaster GN=baf PE=4 SV=1	shared
M9PCI1		head
M9PCI2	GEO11453p1 OS=Drosophila melanogaster GN=NHP2 PE=2 SV=1	eye
M9PCI5	CG8475, isoform C OS=Drosophila melanogaster GN=CG8475 PE=4 SV=1	shared
M9PCI8		head
M9PCK0		head
M9PCK7	Adenylyltransferase and sulfurtransferase MOCS3 OS=Drosophila melanogaster GN=Uba4 PE=3 SV=1	eye
M9PCL4	CG3887, isoform B OS=Drosophila melanogaster GN=CG3887 PE=4 SV=1	shared
M9PCL5		head
M9PCL6	Ecdysone-induced protein 28/29kD, isoform G OS=Drosophila melanogaster GN=Eip71CD PE=1 SV=1	shared
M9PCL7		head
M9PCM4	Transcription factor IIB, isoform B OS=Drosophila melanogaster GN=TfIIB PE=4 SV=1	shared
M9PCM8		head
M9PCP3	CG9044, isoform C OS=Drosophila melanogaster GN=CG9044 PE=1 SV=1	shared
M9PCS0		head
M9PCU0	FI21215p1 OS=Drosophila melanogaster GN=ninaC PE=2 SV=1	shared
M9PCU5	Lipase 4, isoform C OS=Drosophila melanogaster GN=Lip4 PE=4 SV=1	shared
M9PCV2	RNA-binding protein 6, isoform G OS=Drosophila melanogaster GN=Rbp6 PE=4 SV=1	shared
M9PCW8	Piezo-type mechanosensitive ion channel component OS=Drosophila melanogaster GN=Piezo PE=1 SV=2	shared
M9PCX4		head
M9PCY7		head
M9PD09	CG7770, isoform B OS=Drosophila melanogaster GN=Pfdn6 PE=2 SV=1	eye
M9PD12	Spichthyin, isoform B OS=Drosophila melanogaster GN=spict PE=4 SV=1	eye
M9PD18	Vacuolar H[+] ATPase 68kD subunit 1, isoform B OS=Drosophila melanogaster GN=Vha68-1 PE=1 SV=1	shared
M9PD23	DnaJ homolog, isoform C OS=Drosophila melanogaster GN=DnaJ-H PE=4 SV=1	shared
M9PD76		head
M9PD81	Wnk kinase, isoform L OS=Drosophila melanogaster GN=Wnk PE=1 SV=2	eye
M9PD84	Ca2+-channel-protein-beta-subunit, isoform L OS=Drosophila melanogaster GN=Ca-beta PE=4 SV=1	shared
M9PD88	Atox1, isoform B OS=Drosophila melanogaster GN=Atox1 PE=1 SV=1	shared
M9PDB4	Cytoplasmic linker protein 190, isoform Q OS=Drosophila melanogaster GN=CLIP-190 PE=1 SV=1	eye
M9PDB8	Bicaudal D, isoform D OS=Drosophila melanogaster GN=BicD PE=1 SV=1	shared
M9PDC4		head
M9PDE6	Uncharacterized protein, isoform K OS=Drosophila melanogaster GN=CG42748 PE=1 SV=1	shared
M9PDF2	Second mitotic wave missing, isoform C OS=Drosophila melanogaster GN=swm PE=1 SV=1	shared
M9PDH1	Enhancer of bithorax, isoform H OS=Drosophila melanogaster GN=E(bx) PE=1 SV=1	shared
M9PDK4		head
M9PDM4	Phosphatidylinositol 4-kinase III alpha, isoform D OS=Drosophila melanogaster GN=PI4KIIIalpha PE=1 SV=1	shared
M9PDQ9		head
M9PDR0		head
M9PDU4	Acyl carrier protein OS=Drosophila melanogaster GN=ND-ACP PE=1 SV=1	shared
M9PDV2	Tetraspanin OS=Drosophila melanogaster GN=Tsp5D PE=3 SV=1	shared
M9PDW8	Uncharacterized protein, isoform T OS=Drosophila melanogaster GN=CG34417 PE=1 SV=1	shared
M9PDX2	CG4577, isoform B OS=Drosophila melanogaster GN=CG4577 PE=4 SV=1	shared
M9PDX8	Nervana 3, isoform E OS=Drosophila melanogaster GN=nrv3 PE=1 SV=1	shared
M9PDZ8	Ubr3 ubiquitin ligase, isoform B OS=Drosophila melanogaster GN=Ubr3 PE=1 SV=1	shared
M9PE01	Ecdysone-induced protein 63E, isoform N OS=Drosophila melanogaster GN=Eip63E PE=4 SV=1	eye
M9PE19		head
M9PE32		head
M9PE54	CG3597, isoform B OS=Drosophila melanogaster GN=CG3597 PE=1 SV=1	eye
M9PE65		head
M9PE71		head
M9PEA0	Sallimus, isoform P OS=Drosophila melanogaster GN=sls PE=4 SV=1	shared
M9PEC6		head
M9PED6	CG4603, isoform B OS=Drosophila melanogaster GN=CG4603 PE=1 SV=1	shared
M9PEF6	CG3714, isoform H OS=Drosophila melanogaster GN=CG3714 PE=4 SV=1	shared
M9PEG1	Uncharacterized protein OS=Drosophila melanogaster GN=CG44195 PE=1 SV=1	shared
M9PEG6	Zinc transporter 63C, isoform F OS=Drosophila melanogaster GN=ZnT63C PE=1 SV=1	shared
M9PEH8	Uncharacterized protein, isoform D OS=Drosophila melanogaster GN=CG10289 PE=1 SV=1	shared
M9PEI0	Uncharacterized protein, isoform D OS=Drosophila melanogaster GN=CG13675 PE=4 SV=1	eye
M9PEI1	Dumpy, isoform U OS=Drosophila melanogaster GN=dpy PE=4 SV=1	eye
M9PEI9	Probable methylthioribulose-1-phosphate dehydratase OS=Drosophila melanogaster GN=CG11134 PE=3 SV=1	shared
M9PEJ5		head
M9PEK5		head
M9PEL1		head
M9PEM1	Syntaxin 17, isoform B OS=Drosophila melanogaster GN=Syx17 PE=4 SV=1	eye
M9PEM2	Uncharacterized protein, isoform E OS=Drosophila melanogaster GN=CG34126 PE=4 SV=1	shared
M9PEM6	Rab3 GDP-GTP exchange factor, isoform H OS=Drosophila melanogaster GN=Rab3-GEF PE=4 SV=1	shared
M9PEN8	Rh50, isoform B OS=Drosophila melanogaster GN=Rh50 PE=3 SV=1	shared
M9PER1	Autophagy-related 18a, isoform E OS=Drosophila melanogaster GN=Atg18a PE=1 SV=1	eye
M9PER3		head
M9PET5	CG6282, isoform D OS=Drosophila melanogaster GN=CG6282 PE=4 SV=1	eye
M9PET7	Biogenesis of lysosome-related organelles complex 1, subunit 4, isoform B OS=Drosophila melanogaster GN=Blos4 PE=1 SV=1	eye
M9PEU1	Uncharacterized protein, isoform G OS=Drosophila melanogaster GN=CG43693 PE=1 SV=1	shared
M9PEV2		head
M9PEV8		head
M9PEW1	Uncharacterized protein, isoform E OS=Drosophila melanogaster GN=CG18815 PE=1 SV=1	shared
M9PEY7		head
M9PEZ2	Fibroblast growth factor receptor 1 oncogene partner 2, isoform B OS=Drosophila melanogaster GN=Fgop2 PE=4 SV=1	shared
M9PEZ6	Uncharacterized protein, isoform F OS=Drosophila melanogaster GN=CG13784 PE=4 SV=1	eye
M9PF16	Beta spectrin, isoform B OS=Drosophila melanogaster GN=beta-Spec PE=4 SV=1	shared
M9PF20	Trailer hitch, isoform H OS=Drosophila melanogaster GN=tral PE=1 SV=1	shared
M9PF25	Boule, isoform F OS=Drosophila melanogaster GN=bol PE=1 SV=1	eye
M9PF36		head
M9PF40	Lethal (3) 01239, isoform B OS=Drosophila melanogaster GN=Pfdn2 PE=4 SV=1	shared
M9PF56	Dyschronic, isoform G OS=Drosophila melanogaster GN=dysc PE=4 SV=1	eye
M9PF57	Uncharacterized protein, isoform M OS=Drosophila melanogaster GN=CG43897 PE=1 SV=1	shared
M9PF64		head
M9PF67		head
M9PF72	Carnation, isoform C OS=Drosophila melanogaster GN=car PE=1 SV=1	shared
M9PF79		head
M9PFB5	Alien, isoform D OS=Drosophila melanogaster GN=alien PE=4 SV=1	shared
M9PFE4	Palmitoyltransferase OS=Drosophila melanogaster GN=Hip14 PE=3 SV=1	shared
M9PFF0	60S ribosomal protein L13 OS=Drosophila melanogaster GN=RpL13 PE=1 SV=1	shared
M9PFH7		head
M9PFM7	Trithorax-like, isoform K OS=Drosophila melanogaster GN=Trl PE=1 SV=1	eye
M9PFN0	CG5830, isoform B OS=Drosophila melanogaster GN=CG5830 PE=1 SV=1	shared
M9PFR6	Multiprotein bridging factor 1, isoform E OS=Drosophila melanogaster GN=mbf1 PE=1 SV=1	eye
M9PFR8	Uncharacterized protein, isoform B OS=Drosophila melanogaster GN=CG32164 PE=4 SV=1	shared
M9PFR9		head
M9PFS0	Target of rapamycin, isoform B OS=Drosophila melanogaster GN=Tor PE=1 SV=1	shared
M9PFS1	Abl tyrosine kinase, isoform F OS=Drosophila melanogaster GN=Abl PE=1 SV=1	shared
M9PFS6	Brahma, isoform E OS=Drosophila melanogaster GN=brm PE=4 SV=1	shared
M9PFS8	CG9705, isoform C OS=Drosophila melanogaster GN=CG9705 PE=2 SV=1	shared
M9PFU0	Uncharacterized protein, isoform A OS=Drosophila melanogaster GN=CG43778 PE=4 SV=1	shared
M9PFU2	CREB-regulated transcription coactivator, isoform B OS=Drosophila melanogaster GN=Crtc PE=1 SV=1	eye
M9PFU5		head
M9PFV8	Regeneration, isoform B OS=Drosophila melanogaster GN=rgn PE=1 SV=1	eye
M9PFV9	RNA polymerase II elongation factor, isoform B OS=Drosophila melanogaster GN=TfIIS PE=4 SV=1	shared
M9PFX4	Cuticular protein 76Bd, isoform C OS=Drosophila melanogaster GN=Cpr76Bd PE=4 SV=1	shared
M9PFZ1	Nopp140, isoform E OS=Drosophila melanogaster GN=Nopp140 PE=1 SV=1	shared
M9PG08		head
M9PG15		head
M9PG43	Tricornered, isoform B OS=Drosophila melanogaster GN=trc PE=3 SV=1	shared
M9PG47	40S ribosomal protein S26 OS=Drosophila melanogaster GN=RpS26 PE=3 SV=1	eye
M9PG76	60S acidic ribosomal protein P0 OS=Drosophila melanogaster GN=RpLP0 PE=3 SV=1	shared
M9PGC0		head
M9PGC5		head
M9PGF7		head
M9PGG4	Armadillo, isoform F OS=Drosophila melanogaster GN=arm PE=4 SV=1	shared
M9PGG8	Uncharacterized protein, isoform B OS=Drosophila melanogaster GN=CG17493 PE=1 SV=1	shared
M9PGI1		head
M9PGL7	Translocase of outer membrane 40, isoform C OS=Drosophila melanogaster GN=Tom40 PE=4 SV=1	shared
M9PGM0	Uncharacterized protein, isoform C OS=Drosophila melanogaster GN=CG11448 PE=4 SV=1	shared
M9PGQ4	Uncharacterized protein, isoform D OS=Drosophila melanogaster GN=CG42492 PE=1 SV=1	eye
M9PGS2	Ultraspiracle, isoform B OS=Drosophila melanogaster GN=usp PE=3 SV=1	shared
M9PGU6	Draper, isoform E OS=Drosophila melanogaster GN=drpr PE=4 SV=1	eye
M9PH13	Uncharacterized protein, isoform B OS=Drosophila melanogaster GN=CG15743 PE=4 SV=1	eye
M9PH32	Meiotic P26, isoform C OS=Drosophila melanogaster GN=mei-P26 PE=4 SV=1	eye
M9PH36	Uncharacterized protein, isoform E OS=Drosophila melanogaster GN=CG34449 PE=1 SV=1	eye
M9PH44		head
M9PH63	Uncharacterized protein, isoform B OS=Drosophila melanogaster GN=CG42240 PE=4 SV=1	eye
M9PH85	CG2061, isoform D OS=Drosophila melanogaster GN=CG2061 PE=4 SV=1	shared
M9PHA0	Bifocal, isoform F OS=Drosophila melanogaster GN=bif PE=1 SV=1	shared
M9PHB3		head
M9PHF1		head
M9PHG8		head
M9PHH0	C12.2, isoform B OS=Drosophila melanogaster GN=c12.2 PE=1 SV=1	shared
M9PHI5	Still life, isoform J OS=Drosophila melanogaster GN=sif PE=1 SV=1	shared
M9PHI8	Uncharacterized protein, isoform B OS=Drosophila melanogaster GN=CG42450 PE=1 SV=1	shared
M9PHK6	Uncharacterized protein, isoform C OS=Drosophila melanogaster GN=CG14221 PE=4 SV=1	eye
M9PHK8		head
M9PHM6	Ribosomal protein L18, isoform B OS=Drosophila melanogaster GN=RpL18 PE=4 SV=1	shared
M9PHM9	Uncharacterized protein, isoform A OS=Drosophila melanogaster GN=CG43781 PE=4 SV=1	shared
M9PHP8	Ankyrin 2, isoform W OS=Drosophila melanogaster GN=Ank2 PE=1 SV=1	eye
M9PHQ2	Histone deacetylase 4, isoform G OS=Drosophila melanogaster GN=HDAC4 PE=1 SV=1	shared
M9PHR2	Upheld, isoform O OS=Drosophila melanogaster GN=up PE=1 SV=1	shared
M9PHS8	CG9784, isoform C OS=Drosophila melanogaster GN=CG9784 PE=1 SV=1	shared
M9PHT1	Grunge, isoform J OS=Drosophila melanogaster GN=Gug PE=1 SV=1	eye
M9PHT8	CG4991, isoform D OS=Drosophila melanogaster GN=CG4991 PE=4 SV=1	eye
M9PHU7	Uncharacterized protein, isoform G OS=Drosophila melanogaster GN=CG43783 PE=1 SV=1	shared
M9PHV3	Rho GTPase activating protein p190, isoform F OS=Drosophila melanogaster GN=RhoGAPp190 PE=1 SV=1	shared
M9PHV5		head
M9PHW6	Frequenin 1, isoform D OS=Drosophila melanogaster GN=Frq1 PE=4 SV=1	shared
M9PI17	CG6084, isoform D OS=Drosophila melanogaster GN=CG6084 PE=1 SV=1	eye
M9PI37	Sodium chloride cotransporter 69, isoform E OS=Drosophila melanogaster GN=Ncc69 PE=1 SV=1	shared
M9PI51	Uncharacterized protein, isoform E OS=Drosophila melanogaster GN=CG10089 PE=4 SV=1	shared
M9PI82	Mo25, isoform B OS=Drosophila melanogaster GN=Mo25 PE=4 SV=1	shared
M9PI97		head
M9PIG4	Golgi complex-localized glycoprotein 1, isoform B OS=Drosophila melanogaster GN=Glg1 PE=1 SV=1	shared
M9PIS3	6-phosphogluconate dehydrogenase, decarboxylating OS=Drosophila melanogaster GN=Pgd PE=3 SV=1	eye
M9PJC7	Female sterile (1) homeotic, isoform G OS=Drosophila melanogaster GN=fs(1)h PE=1 SV=1	shared
M9PJE8	Protein enhancer of rudimentary OS=Drosophila melanogaster GN=e(r) PE=2 SV=1	eye
M9PJJ5	Uncharacterized protein OS=Drosophila melanogaster GN=CG10352 PE=3 SV=1	shared
M9PJN2	Flotillin 2, isoform L OS=Drosophila melanogaster GN=Flo2 PE=1 SV=1	shared
M9PJN5	Histone deacetylase 6, isoform G OS=Drosophila melanogaster GN=HDAC6 PE=1 SV=1	shared
M9PJP5		head
O01404	Peptidylglycine alpha-hydroxylating monooxygenase OS=Drosophila melanogaster GN=Phm PE=1 SV=2	shared
O01666	ATP synthase subunit gamma, mitochondrial OS=Drosophila melanogaster GN=ATPsyngamma PE=2 SV=2	shared
O01668	Opsin Rh6 OS=Drosophila melanogaster GN=Rh6 PE=2 SV=1	shared
O02194	Presenilin homolog OS=Drosophila melanogaster GN=Psn PE=1 SV=2	eye
O02195	Eukaryotic translation initiation factor 3 subunit I OS=Drosophila melanogaster GN=Trip1 PE=1 SV=1	shared
O02372		head
O02373	UDP-glucose 6-dehydrogenase OS=Drosophila melanogaster GN=sgl PE=1 SV=1	shared
O02649	60 kDa heat shock protein, mitochondrial OS=Drosophila melanogaster GN=Hsp60 PE=1 SV=3	shared
O15943		head
O15971	LD39986p OS=Drosophila melanogaster GN=Rab10 PE=1 SV=1	shared
O16043	Anon1A4 OS=Drosophila melanogaster GN=Df31 PE=1 SV=1	shared
O16129	Probable phenylalanine--tRNA ligase, mitochondrial OS=Drosophila melanogaster GN=Aats-phe-m PE=2 SV=3	shared
O16130	60S ribosomal protein L39 OS=Drosophila melanogaster GN=RpL39 PE=1 SV=2	shared
O16158	Calcium-binding protein OS=Drosophila melanogaster GN=Scp2 PE=1 SV=1	shared
O16797	60S ribosomal protein L3 OS=Drosophila melanogaster GN=RpL3 PE=1 SV=3	shared
O16829	Cecropin-C OS=Drosophila melanogaster GN=CecC PE=2 SV=2	eye
O17444	Vesicular acetylcholine transporter OS=Drosophila melanogaster GN=VAChT PE=2 SV=2	shared
O17452	LD20793p OS=Drosophila melanogaster GN=Peritrophin-A PE=2 SV=1	shared
O18332	FI01544p OS=Drosophila melanogaster GN=Rab1 PE=1 SV=1	shared
O18333	GH01619p OS=Drosophila melanogaster GN=Rab2 PE=1 SV=1	shared
O18335	Drab11 OS=Drosophila melanogaster GN=Rab11 PE=1 SV=1	shared
O18338	LD44762p OS=Drosophila melanogaster GN=Rab8 PE=1 SV=1	shared
O18373	Selenide, water dikinase OS=Drosophila melanogaster GN=SelD PE=2 SV=1	shared
O18388	Importin subunit beta OS=Drosophila melanogaster GN=Fs(2)Ket PE=2 SV=2	shared
O18391	Probable serine hydrolase OS=Drosophila melanogaster GN=kraken PE=2 SV=1	eye
O18399	EG:152A3.5 protein (Fbgn0003116;pn protein) OS=Drosophila melanogaster GN=pn PE=1 SV=1	shared
O18404	3-hydroxyacyl-CoA dehydrogenase type-2 OS=Drosophila melanogaster GN=scu PE=1 SV=1	shared
O18405	Surfeit locus protein 4 homolog OS=Drosophila melanogaster GN=Surf4 PE=2 SV=1	shared
O18413	26S protease regulatory subunit 8 OS=Drosophila melanogaster GN=Rpt6 PE=1 SV=2	shared
O18645	AMP-activated protein kinase alpha subunit, isoform A OS=Drosophila melanogaster GN=AMPKalpha PE=1 SV=1	shared
O44081	H/ACA ribonucleoprotein complex subunit 4 OS=Drosophila melanogaster GN=Nop60B PE=1 SV=1	shared
O44226	Elongin B OS=Drosophila melanogaster GN=EloB PE=1 SV=1	shared
O44386	Integrin alpha-PS3 OS=Drosophila melanogaster GN=scb PE=1 SV=2	shared
O44434	QKR58E-3 OS=Drosophila melanogaster GN=qkr58E-3 PE=1 SV=1	shared
O44437		head
O46036	C-terminal-binding protein OS=Drosophila melanogaster GN=CtBP PE=1 SV=3	shared
O46040	Protein msta, isoform A OS=Drosophila melanogaster GN=msta PE=2 SV=3	shared
O46052		head
O46067	CG2918, isoform A OS=Drosophila melanogaster GN=EG:25E8.1 PE=1 SV=1	shared
O46084	Serine/threonine-protein phosphatase Pgam5, mitochondrial OS=Drosophila melanogaster GN=Pgam5 PE=1 SV=1	shared
O46085		head
O46094	EG:86E4.5 protein OS=Drosophila melanogaster GN=Ocrl PE=1 SV=1	shared
O46098	Protein bcn92 OS=Drosophila melanogaster GN=bcn92 PE=3 SV=1	shared
O46100	EG:8D8.3 protein OS=Drosophila melanogaster GN=EG:8D8.3 PE=1 SV=1	shared
O46106	Splicing factor 3A subunit 3 OS=Drosophila melanogaster GN=noi PE=1 SV=1	shared
O46339		head
O61231	60S ribosomal protein L10 OS=Drosophila melanogaster GN=RpL10 PE=1 SV=1	shared
O61305	DEAD-box helicase Dbp80 OS=Drosophila melanogaster GN=Dbp80 PE=1 SV=1	shared
O61351	La costa OS=Drosophila melanogaster GN=lcs PE=4 SV=1	eye
O61360	CROL ALPHA OS=Drosophila melanogaster GN=crol PE=1 SV=1	shared
O61365		head
O61443	Mitogen-activated protein kinase 14B OS=Drosophila melanogaster GN=p38b PE=1 SV=1	shared
O61444	MAP kinase kinase 4, isoform A OS=Drosophila melanogaster GN=Mkk4 PE=1 SV=1	shared
O61491	Flotillin-1 OS=Drosophila melanogaster GN=Flo1 PE=2 SV=1	shared
O61604		head
O61613	Glycylpeptide N-tetradecanoyltransferase OS=Drosophila melanogaster GN=Nmt PE=2 SV=2	shared
O61722	PRL-1 phosphatase, isoform A OS=Drosophila melanogaster GN=PRL-1 PE=1 SV=2	shared
O62526	ADP/ATP translocase OS=Drosophila melanogaster GN=Ant2 PE=2 SV=1	eye
O62530	Adaptor protein complex 2, mu subunit, isoform A OS=Drosophila melanogaster GN=AP-2mu PE=1 SV=1	shared
O62531	Adaptor protein complex 1, mu subunit OS=Drosophila melanogaster GN=AP-1mu PE=1 SV=1	shared
O62602	Licorne OS=Drosophila melanogaster GN=lic PE=1 SV=1	shared
O62609		head
O62619	Pyruvate kinase OS=Drosophila melanogaster GN=PyK PE=2 SV=2	shared
O62621	Coatomer subunit beta' OS=Drosophila melanogaster GN=beta'COP PE=2 SV=2	shared
O76206	Putative riboflavin kinase OS=Drosophila melanogaster GN=anon-84Ea PE=2 SV=1	shared
O76324		head
O76454	Pterin-4-alpha-carbinolamine dehydratase OS=Drosophila melanogaster GN=Pcd PE=1 SV=2	shared
O76464	Nitrilase and fragile histidine triad fusion protein NitFhit OS=Drosophila melanogaster GN=NitFhit PE=1 SV=1	shared
O76521	Importin subunit alpha OS=Drosophila melanogaster GN=Kap-alpha1 PE=2 SV=1	shared
O76742	CG5915 protein OS=Drosophila melanogaster GN=Rab7 PE=1 SV=1	shared
O76752	CG12117-PA OS=Drosophila melanogaster GN=Sptr PE=1 SV=1	shared
O76767	ER lumen protein-retaining receptor OS=Drosophila melanogaster GN=KdelR PE=2 SV=1	shared
O76863		head
O76874	CG3777, isoform A OS=Drosophila melanogaster GN=EG:125H10.1 PE=1 SV=2	shared
O76876	EG:132E8.1 protein OS=Drosophila melanogaster GN=ssx PE=1 SV=1	shared
O76877	CG3719 OS=Drosophila melanogaster GN=EG:132E8.3 PE=1 SV=1	shared
O76879		head
O76899	EG:80H7.2 protein OS=Drosophila melanogaster GN=pck PE=4 SV=1	shared
O76902	Pleckstrin homology domain-containing family F member 1 homolog OS=Drosophila melanogaster GN=rush PE=1 SV=1	shared
O76927	40S ribosomal protein S21 OS=Drosophila melanogaster GN=RpS21 PE=1 SV=1	eye
O76928	Carmine, isoform A OS=Drosophila melanogaster GN=cm PE=1 SV=1	eye
O77059		head
O77062	Amino acid transporter OS=Drosophila melanogaster GN=Eaat1 PE=1 SV=1	shared
O77086		head
O77134	9 kD basic protein OS=Drosophila melanogaster GN=ATPsynE PE=1 SV=1	shared
O77150	Immune-induced peptide 2 OS=Drosophila melanogaster GN=IM2 PE=1 SV=2	eye
O77263	tRNA (guanine-N(7)-)-methyltransferase OS=Drosophila melanogaster GN=CG4045 PE=2 SV=1	shared
O77277	Torsin-like protein OS=Drosophila melanogaster GN=Torsin PE=2 SV=2	shared
O77410	Eukaryotic translation initiation factor 3 subunit E OS=Drosophila melanogaster GN=eIF3-S6 PE=1 SV=1	shared
O77425	Ribokinase OS=Drosophila melanogaster GN=EG:115C2.1 PE=2 SV=1	shared
O77430	GEO01111p1 OS=Drosophila melanogaster GN=SkpA PE=1 SV=1	shared
O77434	EG:34F3.8 protein OS=Drosophila melanogaster GN=Sec22 PE=1 SV=2	shared
O77436	EG:34F3.5 protein OS=Drosophila melanogaster GN=EG:34F3.5 PE=1 SV=1	eye
O77460	Inorganic pyrophosphatase OS=Drosophila melanogaster GN=Nurf-38 PE=1 SV=3	shared
O77475	Ceramide phosphoethanolamine synthase OS=Drosophila melanogaster GN=CG4585 PE=1 SV=1	shared
O77477	CG4882, isoform A OS=Drosophila melanogaster GN=CG4882 PE=1 SV=1	shared
O96299	LD47736p OS=Drosophila melanogaster GN=Sodh-2 PE=1 SV=1	shared
O96553	C-1-tetrahydrofolate synthase, cytoplasmic OS=Drosophila melanogaster GN=pug PE=2 SV=4	shared
O96651	DNA topoisomerase 3-beta OS=Drosophila melanogaster GN=Top3beta PE=2 SV=2	eye
O96692	RE63021p OS=Drosophila melanogaster GN=Rap2l PE=1 SV=1	shared
O96824	EG:131F2.3 protein OS=Drosophila melanogaster GN=EG:131F2.3 PE=1 SV=1	eye
O96827	Probable elongation factor 1-beta OS=Drosophila melanogaster GN=Ef1beta PE=1 SV=3	shared
O96838		head
O97059	Ccp84Ab OS=Drosophila melanogaster GN=Ccp84Ab PE=4 SV=1	shared
O97061	Ccp84Ad OS=Drosophila melanogaster GN=Ccp84Ad PE=4 SV=1	eye
O97062	Ccp84Ae OS=Drosophila melanogaster GN=Ccp84Ae PE=2 SV=1	shared
O97064	Ccp84Ag OS=Drosophila melanogaster GN=Ccp84Ag PE=1 SV=1	shared
O97066	Signal peptidase complex catalytic subunit SEC11 OS=Drosophila melanogaster GN=twr PE=1 SV=1	shared
O97102	Small ubiquitin-related modifier OS=Drosophila melanogaster GN=smt3 PE=1 SV=1	shared
O97111	LD29223p OS=Drosophila melanogaster GN=par-6 PE=1 SV=1	shared
O97125	Heat shock protein 68 OS=Drosophila melanogaster GN=Hsp68 PE=1 SV=1	shared
O97182	Actin related complex p41 subunit OS=Drosophila melanogaster GN=Arpc1 PE=1 SV=1	shared
O97183	GH07456p OS=Drosophila melanogaster GN=RpII33 PE=1 SV=1	shared
O97365	BM-40 OS=Drosophila melanogaster GN=SPARC PE=1 SV=1	shared
O97418	EG:152A3.7 protein OS=Drosophila melanogaster GN=ND-B14.5A PE=1 SV=1	shared
O97420	UPF0184 protein CG14818 OS=Drosophila melanogaster GN=CG14818 PE=3 SV=1	eye
O97428	Ciboulot, isoform A OS=Drosophila melanogaster GN=cib PE=1 SV=1	shared
O97454		head
O97477	Inositol-3-phosphate synthase OS=Drosophila melanogaster GN=Inos PE=1 SV=1	shared
O97479	FI05212p OS=Drosophila melanogaster GN=Sodh-1 PE=1 SV=1	shared
P00334	Alcohol dehydrogenase OS=Drosophila melanogaster GN=Adh PE=1 SV=2	shared
P00408	Cytochrome c oxidase subunit 2 OS=Drosophila melanogaster GN=mt:CoII PE=3 SV=1	shared
P00417	Cytochrome c oxidase subunit 3 OS=Drosophila melanogaster GN=mt:CoIII PE=3 SV=1	eye
P02255	Histone H1 OS=Drosophila melanogaster GN=His1 PE=1 SV=1	shared
P02283	Histone H2B OS=Drosophila melanogaster GN=His2B PE=1 SV=2	shared
P02299	Histone H3 OS=Drosophila melanogaster GN=His3 PE=1 SV=4	shared
P02515	Heat shock protein 22 OS=Drosophila melanogaster GN=Hsp22 PE=1 SV=4	shared
P02518		head
P02572	Actin-42A OS=Drosophila melanogaster GN=Act42A PE=1 SV=3	shared
P02574	Actin, larval muscle OS=Drosophila melanogaster GN=Act79B PE=1 SV=2	shared
P02828	Heat shock protein 83 OS=Drosophila melanogaster GN=Hsp83 PE=1 SV=1	shared
P02840	Salivary glue protein Sgs-3 OS=Drosophila melanogaster GN=Sgs3 PE=2 SV=1	eye
P02841	Salivary glue protein Sgs-7 OS=Drosophila melanogaster GN=Sgs7 PE=2 SV=1	eye
P04052	DNA-directed RNA polymerase II subunit RPB1 OS=Drosophila melanogaster GN=RpII215 PE=3 SV=4	shared
P04359	60S ribosomal protein L32 OS=Drosophila melanogaster GN=RpL32 PE=1 SV=3	shared
P04388	Ras-like protein 2 OS=Drosophila melanogaster GN=Ras64B PE=1 SV=2	shared
P04412		head
P04755	Acetylcholine receptor subunit beta-like 1 OS=Drosophila melanogaster GN=nAChRbeta1 PE=2 SV=1	shared
P04950	Opsin Rh3 OS=Drosophila melanogaster GN=Rh3 PE=1 SV=1	shared
P05031	Aromatic-L-amino-acid decarboxylase OS=Drosophila melanogaster GN=Ddc PE=1 SV=4	shared
P05205	Heterochromatin protein 1 OS=Drosophila melanogaster GN=Su(var)205 PE=1 SV=2	eye
P05389	60S acidic ribosomal protein P2 OS=Drosophila melanogaster GN=RpLP2 PE=1 SV=1	shared
P05661		head
P05990	CAD protein OS=Drosophila melanogaster GN=r PE=1 SV=3	shared
P06002	Opsin Rh1 OS=Drosophila melanogaster GN=ninaE PE=1 SV=1	shared
P06603	Tubulin alpha-1 chain OS=Drosophila melanogaster GN=alphaTub84B PE=1 SV=1	shared
P06604		head
P06606		head
P06742	Myosin light chain alkali OS=Drosophila melanogaster GN=Mlc1 PE=1 SV=4	shared
P06754	Tropomyosin-1, isoforms 9A/A/B OS=Drosophila melanogaster GN=Tm1 PE=1 SV=2	shared
P07186	Chorion protein S19 OS=Drosophila melanogaster GN=Cp19 PE=2 SV=1	eye
P07189	Larval cuticle protein 4 OS=Drosophila melanogaster GN=Lcp4 PE=1 SV=2	eye
P07486	Glyceraldehyde-3-phosphate dehydrogenase 1 OS=Drosophila melanogaster GN=Gapdh1 PE=2 SV=2	shared
P07487	Glyceraldehyde-3-phosphate dehydrogenase 2 OS=Drosophila melanogaster GN=Gapdh2 PE=1 SV=2	shared
P07664	Serendipity locus protein delta OS=Drosophila melanogaster GN=Sry-delta PE=1 SV=2	eye
P07668	Choline O-acetyltransferase OS=Drosophila melanogaster GN=Cha PE=1 SV=3	shared
P07909	Heterogeneous nuclear ribonucleoprotein A1 OS=Drosophila melanogaster GN=Hrb98DE PE=2 SV=1	shared
P08111	Lethal(2) giant larvae protein OS=Drosophila melanogaster GN=l(2)gl PE=1 SV=2	shared
P08120	Collagen alpha-1(IV) chain OS=Drosophila melanogaster GN=Cg25C PE=2 SV=3	shared
P08144	Alpha-amylase A OS=Drosophila melanogaster GN=Amy-p PE=2 SV=1	eye
P08181	Casein kinase II subunit alpha OS=Drosophila melanogaster GN=CkIIalpha PE=1 SV=2	shared
P08182	Casein kinase II subunit beta OS=Drosophila melanogaster GN=CkIIbeta PE=2 SV=2	shared
P08255	Opsin Rh4 OS=Drosophila melanogaster GN=Rh4 PE=1 SV=2	shared
P08266	DNA-directed RNA polymerase II subunit RPB2 OS=Drosophila melanogaster GN=RpII140 PE=2 SV=2	shared
P08510		head
P08570	60S acidic ribosomal protein P1 OS=Drosophila melanogaster GN=RpLP1 PE=1 SV=2	shared
P08645	Ras-like protein 3 OS=Drosophila melanogaster GN=R PE=2 SV=2	shared
P08646	Ras-like protein 1 OS=Drosophila melanogaster GN=Ras85D PE=1 SV=2	shared
P08841	Tubulin beta-3 chain OS=Drosophila melanogaster GN=betaTub60D PE=2 SV=2	shared
P08928	Lamin Dm0 OS=Drosophila melanogaster GN=Lam PE=1 SV=4	shared
P08985	Histone H2A.v OS=Drosophila melanogaster GN=His2Av PE=1 SV=2	shared
P09040	Drosulfakinins OS=Drosophila melanogaster GN=Dsk PE=1 SV=2	eye
P09180	60S ribosomal protein L4 OS=Drosophila melanogaster GN=RpL4 PE=1 SV=2	shared
P09491	Tropomyosin-2 OS=Drosophila melanogaster GN=Tm2 PE=2 SV=1	shared
P0DKM0	Cytochrome c oxidase assembly factor 3, mitochondrial OS=Drosophila melanogaster GN=Ccdc56 PE=3 SV=1	shared
P10090	Protein white OS=Drosophila melanogaster GN=w PE=2 SV=2	eye
P10351	Xanthine dehydrogenase OS=Drosophila melanogaster GN=ry PE=2 SV=2	shared
P10379	Protein unzipped OS=Drosophila melanogaster GN=uzip PE=1 SV=2	shared
P10676	Neither inactivation nor afterpotential protein C OS=Drosophila melanogaster GN=ninaC PE=1 SV=2	shared
P10987		head
P11046	Laminin subunit beta-1 OS=Drosophila melanogaster GN=LanB1 PE=1 SV=4	shared
P11146	Heat shock 70 kDa protein cognate 2 OS=Drosophila melanogaster GN=Hsc70-2 PE=1 SV=2	shared
P11147	Heat shock 70 kDa protein cognate 4 OS=Drosophila melanogaster GN=Hsc70-4 PE=1 SV=3	shared
P11346		head
P11584		head
P12080	Integrin alpha-PS2 OS=Drosophila melanogaster GN=if PE=1 SV=2	shared
P12252		head
P12297		head
P12370	cAMP-dependent protein kinase catalytic subunit OS=Drosophila melanogaster GN=Pka-C1 PE=1 SV=3	shared
P12426	Adenine phosphoribosyltransferase OS=Drosophila melanogaster GN=Aprt PE=2 SV=3	shared
P12613	T-complex protein 1 subunit alpha OS=Drosophila melanogaster GN=T-cp1 PE=2 SV=2	shared
P12646	Glucose-6-phosphate 1-dehydrogenase OS=Drosophila melanogaster GN=Zw PE=1 SV=2	shared
P12881	Proteasome subunit alpha type-1 OS=Drosophila melanogaster GN=Prosalpha6 PE=1 SV=1	shared
P12982	Serine/threonine-protein phosphatase alpha-2 isoform OS=Drosophila melanogaster GN=Pp1-87B PE=1 SV=1	eye
P13008		head
P13060	Elongation factor 2 OS=Drosophila melanogaster GN=EF2 PE=1 SV=4	shared
P13217	1-phosphatidylinositol 4,5-bisphosphate phosphodiesterase OS=Drosophila melanogaster GN=norpA PE=1 SV=4	shared
P13368		head
P13496	Dynactin subunit 1 OS=Drosophila melanogaster GN=Gl PE=1 SV=2	shared
P13582		head
P13607	Sodium/potassium-transporting ATPase subunit alpha OS=Drosophila melanogaster GN=Atpalpha PE=1 SV=3	shared
P13677	Protein kinase C, eye isozyme OS=Drosophila melanogaster GN=inaC PE=1 SV=1	shared
P13706		head
P14199	Protein ref(2)P OS=Drosophila melanogaster GN=ref(2)P PE=1 SV=2	shared
P14318	Muscle-specific protein 20 OS=Drosophila melanogaster GN=Mp20 PE=2 SV=2	shared
P14484	Pupal cuticle protein OS=Drosophila melanogaster GN=Pcp PE=2 SV=1	shared
P15007	Enolase OS=Drosophila melanogaster GN=Eno PE=1 SV=2	shared
P15215	Laminin subunit gamma-1 OS=Drosophila melanogaster GN=LanB2 PE=2 SV=2	shared
P15348	DNA topoisomerase 2 OS=Drosophila melanogaster GN=Top2 PE=1 SV=1	shared
P15357	Ubiquitin-40S ribosomal protein S27a OS=Drosophila melanogaster GN=RpS27A PE=1 SV=2	shared
P15372	Phosrestin-2 OS=Drosophila melanogaster GN=Arr1 PE=1 SV=1	eye
P15425	Peptidyl-prolyl cis-trans isomerase, rhodopsin-specific isozyme OS=Drosophila melanogaster GN=ninaA PE=1 SV=1	shared
P16371	Protein groucho OS=Drosophila melanogaster GN=gro PE=1 SV=3	shared
P16378	G protein alpha o subunit OS=Drosophila melanogaster GN=Galphao PE=1 SV=1	shared
P16554	Protein numb OS=Drosophila melanogaster GN=numb PE=1 SV=2	shared
P16620	Tyrosine-protein phosphatase 69D OS=Drosophila melanogaster GN=Ptp69D PE=1 SV=2	shared
P16914	Protein elav OS=Drosophila melanogaster GN=elav PE=2 SV=1	shared
P17210	Kinesin heavy chain OS=Drosophila melanogaster GN=Khc PE=1 SV=2	shared
P17276	Protein henna OS=Drosophila melanogaster GN=Hn PE=2 SV=3	shared
P17336	Catalase OS=Drosophila melanogaster GN=Cat PE=1 SV=2	shared
P17644		head
P17704	40S ribosomal protein S17 OS=Drosophila melanogaster GN=RpS17 PE=1 SV=2	shared
P17719	Dihydrofolate reductase OS=Drosophila melanogaster GN=Dhfr PE=1 SV=3	shared
P17886	Protein crooked neck OS=Drosophila melanogaster GN=crn PE=2 SV=2	shared
P17917		head
P17971	Potassium voltage-gated channel protein Shal OS=Drosophila melanogaster GN=Shal PE=1 SV=2	shared
P18053	Proteasome subunit alpha type-4 OS=Drosophila melanogaster GN=Prosalpha3 PE=1 SV=2	shared
P18091	Alpha-actinin, sarcomeric OS=Drosophila melanogaster GN=Actn PE=1 SV=2	eye
P18101	Ubiquitin-60S ribosomal protein L40 OS=Drosophila melanogaster GN=RpL40 PE=1 SV=2	eye
P18106	Tyrosine-protein kinase Fer OS=Drosophila melanogaster GN=FER PE=1 SV=3	shared
P18173	Glucose dehydrogenase [FAD, quinone] OS=Drosophila melanogaster GN=Gld PE=3 SV=3	shared
P18432	Myosin regulatory light chain 2 OS=Drosophila melanogaster GN=Mlc2 PE=1 SV=2	shared
P18489	Synaptobrevin OS=Drosophila melanogaster GN=Syb PE=2 SV=3	shared
P18929	NADH-ubiquinone oxidoreductase chain 1 OS=Drosophila melanogaster GN=mt:ND1 PE=3 SV=2	shared
P18935	Cytochrome b OS=Drosophila melanogaster GN=mt:Cyt-b PE=3 SV=1	shared
P19107	Phosrestin-1 OS=Drosophila melanogaster GN=Arr2 PE=1 SV=2	shared
P19109	ATP-dependent RNA helicase p62 OS=Drosophila melanogaster GN=Rm62 PE=1 SV=3	shared
P19334	Transient receptor potential protein OS=Drosophila melanogaster GN=trp PE=1 SV=3	shared
P19967	Cytochrome b5-related protein OS=Drosophila melanogaster GN=Cyt-b5-r PE=2 SV=2	shared
P20007	Phosphoenolpyruvate carboxykinase [GTP] OS=Drosophila melanogaster GN=Pepck PE=2 SV=2	shared
P20028		head
P20228	Glutamate decarboxylase OS=Drosophila melanogaster GN=Gad1 PE=2 SV=2	shared
P20240	Otefin OS=Drosophila melanogaster GN=Ote PE=1 SV=2	eye
P20348	Sex-regulated protein janus-A OS=Drosophila melanogaster GN=janA PE=2 SV=2	shared
P20351	Tryptophan 2,3-dioxygenase OS=Drosophila melanogaster GN=v PE=1 SV=1	shared
P20353	G protein alpha i subunit OS=Drosophila melanogaster GN=Galphai PE=1 SV=2	shared
P20354		head
P20432		head
P20477	Glutamine synthetase 1, mitochondrial OS=Drosophila melanogaster GN=Gs1 PE=2 SV=3	shared
P20659	Histone-lysine N-methyltransferase trithorax OS=Drosophila melanogaster GN=trx PE=1 SV=4	eye
P21187	Polyadenylate-binding protein OS=Drosophila melanogaster GN=pAbp PE=1 SV=3	shared
P21525	Transcription factor kayak, isoforms A/B/F OS=Drosophila melanogaster GN=kay PE=1 SV=4	eye
P21914	Succinate dehydrogenase [ubiquinone] iron-sulfur subunit, mitochondrial OS=Drosophila melanogaster GN=SdhB PE=2 SV=2	shared
P22058	Chromosomal protein D1 OS=Drosophila melanogaster GN=D1 PE=1 SV=3	shared
P22464		head
P22465	Annexin B10 OS=Drosophila melanogaster GN=AnxB10 PE=2 SV=3	shared
P22700	Calcium-transporting ATPase sarcoplasmic/endoplasmic reticulum type OS=Drosophila melanogaster GN=Ca-P60A PE=1 SV=2	shared
P22769	Proteasome subunit alpha type-7-1 OS=Drosophila melanogaster GN=Prosalpha4 PE=1 SV=2	shared
P22812	Protein Tube OS=Drosophila melanogaster GN=tub PE=1 SV=4	eye
P22815	Protein bride of sevenless OS=Drosophila melanogaster GN=boss PE=2 SV=3	shared
P22817	Insulin-degrading enzyme OS=Drosophila melanogaster GN=Ide PE=1 SV=4	shared
P22979		head
P23128	Putative ATP-dependent RNA helicase me31b OS=Drosophila melanogaster GN=me31B PE=1 SV=3	shared
P23226	205 kDa microtubule-associated protein OS=Drosophila melanogaster GN=Map205 PE=1 SV=2	shared
P23257	Tubulin gamma-1 chain OS=Drosophila melanogaster GN=gammaTub23C PE=1 SV=2	shared
P23380	V-type proton ATPase 16 kDa proteolipid subunit OS=Drosophila melanogaster GN=Vha16-1 PE=2 SV=1	shared
P23625	G protein alpha q subunit OS=Drosophila melanogaster GN=Galphaq PE=2 SV=2	shared
P23696	Serine/threonine-protein phosphatase PP2A OS=Drosophila melanogaster GN=mts PE=2 SV=1	shared
P23779	Cystatin-like protein OS=Drosophila melanogaster GN=Cys PE=2 SV=2	shared
P24156	Protein l(2)37Cc OS=Drosophila melanogaster GN=l(2)37Cc PE=2 SV=2	shared
P24492	Diptericin OS=Drosophila melanogaster GN=Dpt PE=2 SV=1	eye
P24785	Dosage compensation regulator OS=Drosophila melanogaster GN=mle PE=1 SV=2	shared
P25007	Peptidyl-prolyl cis-trans isomerase OS=Drosophila melanogaster GN=Cyp1 PE=1 SV=2	shared
P25159		head
P25160	ADP-ribosylation factor-like protein 1 OS=Drosophila melanogaster GN=Arl1 PE=2 SV=5	shared
P25161	Probable 26S proteasome non-ATPase regulatory subunit 3 OS=Drosophila melanogaster GN=Rpn3 PE=2 SV=1	shared
P25171	Regulator of chromosome condensation OS=Drosophila melanogaster GN=Rcc1 PE=1 SV=2	shared
P25228	Ras-related protein Rab-3 OS=Drosophila melanogaster GN=Rab3 PE=1 SV=1	shared
P25455	1-phosphatidylinositol 4,5-bisphosphate phosphodiesterase classes I and II OS=Drosophila melanogaster GN=Plc21C PE=2 SV=3	shared
P25822		head
P25823	Maternal protein tudor OS=Drosophila melanogaster GN=tud PE=1 SV=2	eye
P25991	Protein suppressor of forked OS=Drosophila melanogaster GN=su(f) PE=1 SV=2	shared
P26308	Guanine nucleotide-binding protein subunit beta-1 OS=Drosophila melanogaster GN=Gbeta13F PE=1 SV=1	shared
P26675		head
P26686	Serine-arginine protein 55 OS=Drosophila melanogaster GN=B52 PE=1 SV=4	shared
P27716	Innexin inx1 OS=Drosophila melanogaster GN=ogre PE=1 SV=1	shared
P28285		head
P28668	Bifunctional glutamate/proline--tRNA ligase OS=Drosophila melanogaster GN=Aats-glupro PE=1 SV=2	shared
P29327	40S ribosomal protein S6 OS=Drosophila melanogaster GN=RpS6 PE=1 SV=1	shared
P29613	Triosephosphate isomerase OS=Drosophila melanogaster GN=Tpi PE=1 SV=3	shared
P29742	Clathrin heavy chain OS=Drosophila melanogaster GN=Chc PE=1 SV=1	shared
P29746	Protein bangles and beads OS=Drosophila melanogaster GN=bnb PE=1 SV=1	shared
P29829	Guanine nucleotide-binding protein subunit beta-2 OS=Drosophila melanogaster GN=Gbeta76C PE=1 SV=3	shared
P29843	Heat shock 70 kDa protein cognate 1 OS=Drosophila melanogaster GN=Hsc70-1 PE=1 SV=1	shared
P29845	Heat shock 70 kDa protein cognate 5 OS=Drosophila melanogaster GN=Hsc70-5 PE=1 SV=2	shared
P29993	Inositol 1,4,5-trisphosphate receptor OS=Drosophila melanogaster GN=Itp-r83A PE=2 SV=3	eye
P31007	Disks large 1 tumor suppressor protein OS=Drosophila melanogaster GN=dlg1 PE=1 SV=2	shared
P32234	GTP-binding protein 128up OS=Drosophila melanogaster GN=128up PE=2 SV=2	shared
P32392	Actin-related protein 3 OS=Drosophila melanogaster GN=Arp3 PE=2 SV=3	shared
P32748	Dihydroorotate dehydrogenase (quinone), mitochondrial OS=Drosophila melanogaster GN=Dhod PE=2 SV=2	shared
P32866	G protein-coupled receptor kinase 2 OS=Drosophila melanogaster GN=Gprk2 PE=1 SV=3	eye
P33085	Innexin shaking-B OS=Drosophila melanogaster GN=shakB PE=1 SV=3	eye
P33270	Cytochrome P450 6a2 OS=Drosophila melanogaster GN=Cyp6a2 PE=2 SV=2	shared
P33438	Glutactin OS=Drosophila melanogaster GN=Glt PE=1 SV=2	shared
P35128	Ubiquitin-conjugating enzyme E2 N OS=Drosophila melanogaster GN=ben PE=2 SV=1	shared
P35220	Catenin alpha OS=Drosophila melanogaster GN=alpha-Cat PE=1 SV=2	shared
P35381	ATP synthase subunit alpha, mitochondrial OS=Drosophila melanogaster GN=blw PE=1 SV=2	shared
P35415	Paramyosin, long form OS=Drosophila melanogaster GN=Prm PE=1 SV=1	shared
P35416	Paramyosin, short form OS=Drosophila melanogaster GN=Prm PE=2 SV=2	shared
P35421	Phosphoribosylformylglycinamidine synthase OS=Drosophila melanogaster GN=ade2 PE=2 SV=2	shared
P35600	Replication factor C subunit 1 OS=Drosophila melanogaster GN=Gnf1 PE=1 SV=2	eye
P35992		head
P36179	Serine/threonine-protein phosphatase PP2A 65 kDa regulatory subunit OS=Drosophila melanogaster GN=Pp2A-29B PE=2 SV=4	shared
P36188	Troponin I OS=Drosophila melanogaster GN=wupA PE=2 SV=3	shared
P36192	Defensin OS=Drosophila melanogaster GN=Def PE=3 SV=1	eye
P36241	60S ribosomal protein L19 OS=Drosophila melanogaster GN=RpL19 PE=1 SV=2	shared
P36951	Putative hydroxypyruvate isomerase OS=Drosophila melanogaster GN=Gip PE=2 SV=1	shared
P36958	DNA-directed RNA polymerase II subunit RPB9 OS=Drosophila melanogaster GN=RpII15 PE=2 SV=2	shared
P36975	Synaptosomal-associated protein 25 OS=Drosophila melanogaster GN=Snap25 PE=2 SV=1	shared
P38040	Guanine nucleotide-binding protein subunit gamma-1 OS=Drosophila melanogaster GN=Ggamma1 PE=2 SV=1	shared
P38979	40S ribosomal protein SA OS=Drosophila melanogaster GN=sta PE=1 SV=2	shared
P39018	40S ribosomal protein S19a OS=Drosophila melanogaster GN=RpS19a PE=1 SV=3	shared
P39205	Molybdenum cofactor synthesis protein cinnamon OS=Drosophila melanogaster GN=cin PE=1 SV=3	shared
P39572	Protein giant OS=Drosophila melanogaster GN=gt PE=2 SV=2	eye
P40301	Proteasome subunit alpha type-2 OS=Drosophila melanogaster GN=Prosalpha2 PE=1 SV=1	shared
P40304	Proteasome subunit beta type-1 OS=Drosophila melanogaster GN=Prosbeta6 PE=2 SV=2	shared
P40417	Mitogen-activated protein kinase ERK-A OS=Drosophila melanogaster GN=rl PE=1 SV=3	shared
P40421	Serine/threonine-protein phosphatase rdgC OS=Drosophila melanogaster GN=rdgC PE=2 SV=1	shared
P40427		head
P40689	Torso-like protein OS=Drosophila melanogaster GN=tsl PE=1 SV=2	shared
P40792	Ras-related protein Rac1 OS=Drosophila melanogaster GN=Rac1 PE=1 SV=2	shared
P40796	La protein homolog OS=Drosophila melanogaster GN=La PE=1 SV=2	shared
P40797	Protein peanut OS=Drosophila melanogaster GN=pnut PE=1 SV=2	shared
P40945	ADP-ribosylation factor 2 OS=Drosophila melanogaster GN=Arf102F PE=2 SV=2	shared
P40946	ADP-ribosylation factor 3 OS=Drosophila melanogaster GN=Arf51F PE=2 SV=3	shared
P41042	40S ribosomal protein S4 OS=Drosophila melanogaster GN=RpS4 PE=1 SV=2	shared
P41043	Glutathione S-transferase S1 OS=Drosophila melanogaster GN=GstS1 PE=1 SV=2	shared
P41073	Zinc finger protein on ecdysone puffs OS=Drosophila melanogaster GN=Pep PE=1 SV=1	shared
P41093	60S ribosomal protein L18a OS=Drosophila melanogaster GN=RpL18A PE=1 SV=1	shared
P41094	40S ribosomal protein S18 OS=Drosophila melanogaster GN=RpS18 PE=1 SV=1	shared
P41375	Eukaryotic translation initiation factor 2 subunit 2 OS=Drosophila melanogaster GN=eIF-2beta PE=1 SV=1	shared
P41572		head
P41900		head
P41964	Drosomycin OS=Drosophila melanogaster GN=Drs PE=1 SV=1	eye
P42207	Septin-1 OS=Drosophila melanogaster GN=Sep1 PE=1 SV=1	shared
P42281	Acyl-CoA-binding protein homolog OS=Drosophila melanogaster GN=Dbi PE=2 SV=1	shared
P42325	Neurocalcin homolog OS=Drosophila melanogaster GN=Nca PE=1 SV=2	shared
P43332	U1 small nuclear ribonucleoprotein A OS=Drosophila melanogaster GN=snf PE=1 SV=1	shared
P45437	Coatomer subunit beta OS=Drosophila melanogaster GN=betaCOP PE=2 SV=2	shared
P45594	Cofilin/actin-depolymerizing factor homolog OS=Drosophila melanogaster GN=tsr PE=1 SV=1	shared
P45843	Protein scarlet OS=Drosophila melanogaster GN=st PE=1 SV=3	eye
P45884	Attacin-A OS=Drosophila melanogaster GN=AttA PE=3 SV=1	shared
P45888	Actin-related protein 2 OS=Drosophila melanogaster GN=Arp2 PE=2 SV=3	shared
P45889	Actin-related protein 1 OS=Drosophila melanogaster GN=Arp1 PE=2 SV=2	shared
P46415	Alcohol dehydrogenase class-3 OS=Drosophila melanogaster GN=Fdh PE=1 SV=3	shared
P46461	Vesicle-fusing ATPase 1 OS=Drosophila melanogaster GN=comt PE=2 SV=1	shared
P46824	Kinesin light chain OS=Drosophila melanogaster GN=Klc PE=1 SV=1	shared
P47947	Troponin C, isoform 1 OS=Drosophila melanogaster GN=TpnC41C PE=2 SV=2	shared
P47948		head
P48148	Ras-like GTP-binding protein Rho1 OS=Drosophila melanogaster GN=Rho1 PE=1 SV=1	eye
P48159	60S ribosomal protein L23 OS=Drosophila melanogaster GN=RpL23 PE=1 SV=2	shared
P48375	12 kDa FK506-binding protein OS=Drosophila melanogaster GN=FK506-bp2 PE=3 SV=2	shared
P48451		head
P48461	Serine/threonine-protein phosphatase alpha-1 isoform OS=Drosophila melanogaster GN=Pp1alpha-96A PE=1 SV=1	shared
P48554		head
P48555	Ras-related protein Ral-a OS=Drosophila melanogaster GN=Rala PE=1 SV=2	shared
P48588	40S ribosomal protein S25 OS=Drosophila melanogaster GN=RpS25 PE=1 SV=3	shared
P48593	Calcium-binding protein E63-1 OS=Drosophila melanogaster GN=Eip63F-1 PE=2 SV=2	shared
P48596	GTP cyclohydrolase 1 OS=Drosophila melanogaster GN=Pu PE=1 SV=3	shared
P48598	Eukaryotic translation initiation factor 4E OS=Drosophila melanogaster GN=eIF-4E PE=1 SV=1	shared
P48603	F-actin-capping protein subunit beta OS=Drosophila melanogaster GN=cpb PE=2 SV=1	shared
P48604	GrpE protein homolog, mitochondrial OS=Drosophila melanogaster GN=Roe1 PE=2 SV=2	shared
P48605	T-complex protein 1 subunit gamma OS=Drosophila melanogaster GN=Cctgamma PE=2 SV=2	shared
P48607	Protein spaetzle OS=Drosophila melanogaster GN=spz PE=1 SV=3	eye
P48609	Cyclin-dependent kinase 5 homolog OS=Drosophila melanogaster GN=Cdk5 PE=1 SV=2	shared
P48610		head
P48611	6-pyruvoyl tetrahydrobiopterin synthase OS=Drosophila melanogaster GN=pr PE=1 SV=1	shared
P48612		head
P48809	Heterogeneous nuclear ribonucleoprotein 27C OS=Drosophila melanogaster GN=Hrb27C PE=1 SV=2	shared
P48994	Transient-receptor-potential-like protein OS=Drosophila melanogaster GN=trpl PE=1 SV=2	shared
P49028	Protein mago nashi OS=Drosophila melanogaster GN=mago PE=1 SV=1	shared
P49283	Protein Malvolio OS=Drosophila melanogaster GN=Mvl PE=2 SV=2	eye
P49630	60S ribosomal protein L36 OS=Drosophila melanogaster GN=RpL36 PE=1 SV=1	shared
P49847	Transcription initiation factor TFIID subunit 6 OS=Drosophila melanogaster GN=Taf6 PE=1 SV=2	eye
P49858	Protein cornichon OS=Drosophila melanogaster GN=cni PE=1 SV=1	shared
P49963	Signal recognition particle 19 kDa protein OS=Drosophila melanogaster GN=Srp19 PE=2 SV=2	eye
P50887	60S ribosomal protein L22 OS=Drosophila melanogaster GN=RpL22 PE=1 SV=2	shared
P51140	Segment polarity protein dishevelled OS=Drosophila melanogaster GN=dsh PE=1 SV=2	shared
P52029	Glucose-6-phosphate isomerase OS=Drosophila melanogaster GN=Pgi PE=2 SV=2	shared
P52034	ATP-dependent 6-phosphofructokinase OS=Drosophila melanogaster GN=Pfk PE=2 SV=2	shared
P52302		head
P53501	Actin-57B OS=Drosophila melanogaster GN=Act57B PE=1 SV=1	shared
P53997	Protein SET OS=Drosophila melanogaster GN=Set PE=1 SV=2	shared
P54185		head
P54191		head
P54192	General odorant-binding protein 19d OS=Drosophila melanogaster GN=Obp19d PE=2 SV=2	shared
P54194		head
P54195	General odorant-binding protein 28a OS=Drosophila melanogaster GN=Obp28a PE=2 SV=2	shared
P54351		head
P54352	Ethanolamine kinase OS=Drosophila melanogaster GN=eas PE=1 SV=2	shared
P54353	Putative peptidyl-prolyl cis-trans isomerase dodo OS=Drosophila melanogaster GN=dod PE=2 SV=3	shared
P54359	Septin-2 OS=Drosophila melanogaster GN=Sep2 PE=2 SV=2	shared
P54362	AP-3 complex subunit delta OS=Drosophila melanogaster GN=g PE=1 SV=4	shared
P54367	Casein kinase I isoform alpha OS=Drosophila melanogaster GN=CkIalpha PE=1 SV=1	shared
P54385	Glutamate dehydrogenase, mitochondrial OS=Drosophila melanogaster GN=Gdh PE=1 SV=2	shared
P54397	39 kDa FK506-binding nuclear protein OS=Drosophila melanogaster GN=FK506-bp1 PE=1 SV=2	shared
P54611	V-type proton ATPase subunit E OS=Drosophila melanogaster GN=Vha26 PE=2 SV=1	shared
P54622	Single-stranded DNA-binding protein, mitochondrial OS=Drosophila melanogaster GN=mtSSB PE=1 SV=2	shared
P55035	26S proteasome non-ATPase regulatory subunit 4 OS=Drosophila melanogaster GN=Rpn10 PE=1 SV=2	shared
P55162	Membrane-associated protein Hem OS=Drosophila melanogaster GN=Hem PE=2 SV=1	shared
P55824	Probable ubiquitin carboxyl-terminal hydrolase FAF OS=Drosophila melanogaster GN=faf PE=1 SV=2	shared
P55828	40S ribosomal protein S20 OS=Drosophila melanogaster GN=RpS20 PE=1 SV=1	shared
P55830	40S ribosomal protein S3a OS=Drosophila melanogaster GN=RpS3A PE=1 SV=4	shared
P55841	60S ribosomal protein L14 OS=Drosophila melanogaster GN=RpL14 PE=1 SV=1	shared
P55935	40S ribosomal protein S9 OS=Drosophila melanogaster GN=RpS9 PE=1 SV=2	shared
P56538	Eukaryotic translation initiation factor 6 OS=Drosophila melanogaster GN=eIF6 PE=2 SV=3	eye
P61209	ADP-ribosylation factor 1 OS=Drosophila melanogaster GN=Arf79F PE=2 SV=2	shared
P61851	Superoxide dismutase [Cu-Zn] OS=Drosophila melanogaster GN=Sod PE=1 SV=2	shared
P61857		head
P80455	40S ribosomal protein S12 OS=Drosophila melanogaster GN=RpS12 PE=1 SV=2	shared
P81160	Ductus ejaculatorius peptide 99B OS=Drosophila melanogaster GN=Dup99B PE=1 SV=2	eye
P81829		head
P81900	cAMP-dependent protein kinase type II regulatory subunit OS=Drosophila melanogaster GN=Pka-R2 PE=1 SV=2	shared
P81915		head
P82147		head
P82706	Immune-induced peptide 1 OS=Drosophila melanogaster GN=IM1 PE=1 SV=2	eye
P82712	Probable cytochrome P450 12d1 proximal, mitochondrial OS=Drosophila melanogaster GN=Cyp12d1-p PE=2 SV=3	shared
P82713	Probable cytochrome P450 309a2 OS=Drosophila melanogaster GN=Cyp309a2 PE=2 SV=2	eye
P82804	Partner of Y14 and mago OS=Drosophila melanogaster GN=Pym PE=1 SV=1	eye
P82890	Low molecular weight phosphotyrosine protein phosphatase 1 OS=Drosophila melanogaster GN=primo-1 PE=2 SV=1	shared
P82910	Major heat shock 70 kDa protein Aa OS=Drosophila melanogaster GN=Hsp70Aa PE=2 SV=2	eye
P83094	Stromal interaction molecule homolog OS=Drosophila melanogaster GN=Stim PE=1 SV=1	shared
P83097	Putative tyrosine-protein kinase Wsck OS=Drosophila melanogaster GN=Wsck PE=2 SV=2	shared
P83967	Actin, indirect flight muscle OS=Drosophila melanogaster GN=Act88F PE=1 SV=1	shared
P84040	Histone H4 OS=Drosophila melanogaster GN=His4 PE=1 SV=2	shared
P84051	Histone H2A OS=Drosophila melanogaster GN=His2A PE=1 SV=2	shared
P91622	[Pyruvate dehydrogenase (acetyl-transferring)] kinase, mitochondrial OS=Drosophila melanogaster GN=Pdk PE=2 SV=2	shared
P91926	AP-2 complex subunit alpha OS=Drosophila melanogaster GN=AP-2alpha PE=1 SV=1	shared
P91927	LETM1 and EF-hand domain-containing protein anon-60Da, mitochondrial OS=Drosophila melanogaster GN=Letm1 PE=2 SV=2	shared
P91931		head
P91938	Thioredoxin reductase 1, mitochondrial OS=Drosophila melanogaster GN=Trxr-1 PE=1 SV=2	shared
P91941	Adult cuticle protein 65Aa OS=Drosophila melanogaster GN=Acp65Aa PE=1 SV=2	shared
P92177	14-3-3 protein epsilon OS=Drosophila melanogaster GN=14-3-3epsilon PE=1 SV=2	shared
P92181	Cuticle protein DCP2 OS=Drosophila melanogaster GN=Lcp65Ac PE=1 SV=1	shared
P92192	Larval cuticle protein 5 OS=Drosophila melanogaster GN=Lcp65Ab1 PE=1 SV=1	eye
P92201	Larval cuticle protein 8 OS=Drosophila melanogaster GN=Lcp65Ag1 PE=1 SV=1	eye
P92204	Negative elongation factor E OS=Drosophila melanogaster GN=Nelf-E PE=1 SV=1	eye
Q00174	Laminin subunit alpha OS=Drosophila melanogaster GN=LanA PE=1 SV=2	shared
Q00748	Multidrug resistance protein homolog 65 OS=Drosophila melanogaster GN=Mdr65 PE=1 SV=2	shared
Q00963	Spectrin beta chain OS=Drosophila melanogaster GN=beta-Spec PE=1 SV=2	eye
Q01603	Peroxidase OS=Drosophila melanogaster GN=Pxd PE=2 SV=2	shared
Q01637	Uridine 5'-monophosphate synthase OS=Drosophila melanogaster GN=r-l PE=2 SV=2	shared
Q02427	RNA-binding protein 1 OS=Drosophila melanogaster GN=Rbp1 PE=2 SV=3	shared
Q02748	Eukaryotic initiation factor 4A OS=Drosophila melanogaster GN=eIF-4a PE=1 SV=3	eye
Q02910	Calphotin OS=Drosophila melanogaster GN=Cpn PE=2 SV=2	shared
Q02936	Protein hedgehog OS=Drosophila melanogaster GN=hh PE=1 SV=4	eye
Q03017	NF-kappa-B inhibitor cactus OS=Drosophila melanogaster GN=cact PE=1 SV=2	shared
Q03043	cGMP-dependent protein kinase, isozyme 2 forms cD4/T1/T3A/T3B OS=Drosophila melanogaster GN=for PE=1 SV=3	shared
Q03334	40S ribosomal protein S13 OS=Drosophila melanogaster GN=RpS13 PE=1 SV=3	eye
Q03427	Lamin-C OS=Drosophila melanogaster GN=LamC PE=1 SV=2	shared
Q03445	Glutamate receptor 1 OS=Drosophila melanogaster GN=GluRIA PE=1 SV=2	shared
Q04047	Protein no-on-transient A OS=Drosophila melanogaster GN=nonA PE=1 SV=2	eye
Q04164	Putative epidermal cell surface receptor OS=Drosophila melanogaster GN=sas PE=2 SV=2	shared
Q04448	Bifunctional methylenetetrahydrofolate dehydrogenase/cyclohydrolase, mitochondrial OS=Drosophila melanogaster GN=Nmdmc PE=2 SV=2	shared
Q04499	Proline dehydrogenase 1, mitochondrial OS=Drosophila melanogaster GN=slgA PE=2 SV=2	eye
Q05344	FACT complex subunit Ssrp1 OS=Drosophila melanogaster GN=Ssrp PE=1 SV=2	shared
Q05547		head
Q05783	High mobility group protein D OS=Drosophila melanogaster GN=HmgD PE=1 SV=1	eye
Q05856	Small nuclear ribonucleoprotein-associated protein B OS=Drosophila melanogaster GN=SmB PE=1 SV=1	shared
Q05913	General transcription factor IIF subunit 1 OS=Drosophila melanogaster GN=TfIIFalpha PE=1 SV=3	eye
Q059A4	CG4627 OS=Drosophila melanogaster GN=CG4627 PE=2 SV=1	shared
Q06849		head
Q07093	Head-specific guanylate cyclase OS=Drosophila melanogaster GN=Gycalpha99B PE=2 SV=2	shared
Q07171	Gelsolin OS=Drosophila melanogaster GN=Gel PE=1 SV=2	shared
Q07327	Protein ROP OS=Drosophila melanogaster GN=Rop PE=2 SV=2	eye
Q08012	Protein enhancer of sevenless 2B OS=Drosophila melanogaster GN=drk PE=1 SV=1	shared
Q08473	RNA-binding protein squid OS=Drosophila melanogaster GN=sqd PE=1 SV=3	shared
Q09024	Neural/ectodermal development factor IMP-L2 OS=Drosophila melanogaster GN=ImpL2 PE=1 SV=4	eye
Q09101	Locomotion-related protein Hikaru genki OS=Drosophila melanogaster GN=hig PE=1 SV=2	shared
Q09332	UDP-glucose:glycoprotein glucosyltransferase OS=Drosophila melanogaster GN=Ugt PE=1 SV=2	shared
Q0E8C8	Serine protease inhibitor 77Ba OS=Drosophila melanogaster GN=Spn77Ba PE=2 SV=1	shared
Q0E8E1	GH08173p OS=Drosophila melanogaster GN=CG32158-RE PE=2 SV=1	shared
Q0E8E8	MIP08013p1 OS=Drosophila melanogaster GN=Mpcp PE=1 SV=1	shared
Q0E8F2		head
Q0E8G6	CG3689, isoform C OS=Drosophila melanogaster GN=CG3689 PE=1 SV=1	shared
Q0E8H7	FI19426p1 OS=Drosophila melanogaster GN=SP1173 PE=2 SV=1	shared
Q0E8H9	Hexosaminidase 1, isoform A OS=Drosophila melanogaster GN=Hexo1 PE=1 SV=1	shared
Q0E8J0	MEP-1, isoform A OS=Drosophila melanogaster GN=MEP-1 PE=1 SV=1	eye
Q0E8K8		head
Q0E8N3	No long nerve cord, isoform C OS=Drosophila melanogaster GN=nolo PE=1 SV=1	shared
Q0E8P5	CG5758, isoform A OS=Drosophila melanogaster GN=CG5758-RC PE=2 SV=1	shared
Q0E8Q7	Uncharacterized protein, isoform B OS=Drosophila melanogaster GN=CG31731 PE=1 SV=1	shared
Q0E8R1	FI07211p OS=Drosophila melanogaster GN=vir-1 PE=1 SV=1	shared
Q0E8S7	Homer, isoform E OS=Drosophila melanogaster GN=homer PE=1 SV=2	shared
Q0E8T6	Uncharacterized protein OS=Drosophila melanogaster GN=CG34125 PE=4 SV=1	eye
Q0E8U4	FI09636p OS=Drosophila melanogaster GN=CG17224-RB PE=1 SV=1	shared
Q0E8V7	GEO11073p1 OS=Drosophila melanogaster GN=Tim13 PE=1 SV=1	shared
Q0E8W5	Ion transport peptide, isoform C OS=Drosophila melanogaster GN=ITP PE=4 SV=2	eye
Q0E8X7	Uncharacterized protein, isoform A OS=Drosophila melanogaster GN=roh PE=1 SV=1	shared
Q0E8X8	FI01416p OS=Drosophila melanogaster GN=CG13551 PE=1 SV=1	shared
Q0E8Y1	Phosphatidylinositol 4-phosphate 5-kinase at 59B, isoform I OS=Drosophila melanogaster GN=PIP5K59B PE=1 SV=3	shared
Q0E908	Hillarin OS=Drosophila melanogaster GN=Hil PE=1 SV=1	shared
Q0E910		head
Q0E938	CG6424, isoform A OS=Drosophila melanogaster GN=CG6424 PE=4 SV=1	eye
Q0E940	Eukaryotic translation initiation factor 3 subunit B OS=Drosophila melanogaster GN=eIF3-S9 PE=1 SV=1	shared
Q0E980	CG8547, isoform C OS=Drosophila melanogaster GN=CG8547 PE=1 SV=2	shared
Q0E9A7	Uncharacterized protein, isoform E OS=Drosophila melanogaster GN=CG30054 PE=4 SV=3	shared
Q0E9B5	CG8841, isoform A OS=Drosophila melanogaster GN=CG8841 PE=1 SV=1	eye
Q0E9B6	40S ribosomal protein S11 OS=Drosophila melanogaster GN=RpS11 PE=1 SV=1	shared
Q0E9C3		head
Q0E9E2	Pyruvate carboxylase OS=Drosophila melanogaster GN=PCB PE=1 SV=1	shared
Q0E9F2	Sticks and stones, isoform B OS=Drosophila melanogaster GN=sns PE=1 SV=1	eye
Q0E9F9	CG2915, isoform A OS=Drosophila melanogaster GN=CG2915-RB PE=1 SV=1	shared
Q0KHN6		head
Q0KHQ1	GEO13361p1 OS=Drosophila melanogaster GN=SLIRP1 PE=1 SV=1	shared
Q0KHQ5		head
Q0KHR3	Bazooka, isoform B OS=Drosophila melanogaster GN=baz PE=1 SV=1	eye
Q0KHR7	Septin 4, isoform A OS=Drosophila melanogaster GN=Sep4 PE=3 SV=1	shared
Q0KHS8	Ether a go-go, isoform B OS=Drosophila melanogaster GN=eag PE=4 SV=1	shared
Q0KHU0	Myosin 10A, isoform D OS=Drosophila melanogaster GN=Myo10A PE=4 SV=2	shared
Q0KHU2	IGF-II mRNA-binding protein, isoform K OS=Drosophila melanogaster GN=Imp PE=1 SV=2	eye
Q0KHU5	Lysophosphatidylcholine acyltransferase OS=Drosophila melanogaster GN=LPCAT PE=2 SV=1	shared
Q0KHX4	GH03322p1 OS=Drosophila melanogaster GN=CG42259-RA PE=2 SV=2	eye
Q0KHX7	FI18193p1 OS=Drosophila melanogaster GN=CG13366-RB PE=1 SV=1	shared
Q0KHZ6	CG7834, isoform A OS=Drosophila melanogaster GN=CG7834 PE=1 SV=1	shared
Q0KHZ9	Calnexin 99A, isoform E OS=Drosophila melanogaster GN=Cnx99A PE=1 SV=2	eye
Q0KI00	FI20034p1 OS=Drosophila melanogaster GN=SP1029 PE=1 SV=1	shared
Q0KI14		head
Q0KI15	GEO11096p1 OS=Drosophila melanogaster GN=CG34150 PE=2 SV=2	eye
Q0KI25	CG4467, isoform B OS=Drosophila melanogaster GN=CG4467 PE=1 SV=1	shared
Q0KI33	CG7956, isoform F OS=Drosophila melanogaster GN=CG7956 PE=1 SV=2	shared
Q0KI39	FI16806p1 OS=Drosophila melanogaster GN=CG17271-RB PE=1 SV=1	shared
Q0KI50	Dystrophin, isoform D OS=Drosophila melanogaster GN=Dys PE=1 SV=1	eye
Q0KI67	Myosin heavy chain-like, isoform G OS=Drosophila melanogaster GN=Mhcl PE=3 SV=1	eye
Q0KI76		head
Q0KI81	IP14232p OS=Drosophila melanogaster GN=CG14713 PE=2 SV=2	eye
Q0KI97	GEO13368p1 OS=Drosophila melanogaster GN=CG34117 PE=2 SV=1	eye
Q0KI98	FI06027p OS=Drosophila melanogaster GN=TrpRS PE=1 SV=1	shared
Q0KIB3		head
Q0KIB9		head
Q0KIE7	Ankyrin, isoform B OS=Drosophila melanogaster GN=Ank PE=1 SV=1	shared
Q0KIF2	Eye-enriched kainate receptor, isoform B OS=Drosophila melanogaster GN=Ekar PE=3 SV=1	eye
Q10714	Angiotensin-converting enzyme OS=Drosophila melanogaster GN=Ance PE=1 SV=3	shared
Q107I8	CHKov1 OS=Drosophila melanogaster GN=CHKov1 PE=4 SV=1	eye
Q1JUZ1	Neverland OS=Drosophila melanogaster GN=nvd PE=2 SV=1	eye
Q1RL12	IP16413p OS=Drosophila melanogaster GN=nrv2 PE=1 SV=1	shared
Q23970	Pheromone-binding protein-related protein 6 OS=Drosophila melanogaster GN=Obp83b PE=1 SV=2	shared
Q23978		head
Q23983	Alpha-soluble NSF attachment protein OS=Drosophila melanogaster GN=alphaSnap PE=1 SV=1	shared
Q23997	Chitinase-like protein CG5210 OS=Drosophila melanogaster GN=CG5210 PE=1 SV=2	shared
Q24008	Inactivation-no-after-potential D protein OS=Drosophila melanogaster GN=inaD PE=1 SV=2	shared
Q24020	Protein flightless-1 OS=Drosophila melanogaster GN=fliI PE=2 SV=1	shared
Q24050	Anon-i1 protein OS=Drosophila melanogaster GN=anon-i1 PE=1 SV=1	eye
Q24062	Black, isoform A OS=Drosophila melanogaster GN=b PE=1 SV=1	shared
Q24090	GH08712p OS=Drosophila melanogaster GN=Snr1 PE=1 SV=2	shared
Q24117	Dynein light chain 1, cytoplasmic OS=Drosophila melanogaster GN=ctp PE=1 SV=1	shared
Q24154	60S ribosomal protein L29 OS=Drosophila melanogaster GN=RpL29 PE=1 SV=1	eye
Q24171		head
Q24179	Protein sly1 homolog OS=Drosophila melanogaster GN=Slh PE=2 SV=4	shared
Q24185	Protein hook OS=Drosophila melanogaster GN=hook PE=1 SV=2	shared
Q24208	Eukaryotic translation initiation factor 2 subunit 3 OS=Drosophila melanogaster GN=eIF-2gamma PE=2 SV=1	eye
Q24238	Alkaline phosphatase 4 OS=Drosophila melanogaster GN=Aph4 PE=2 SV=3	shared
Q24246	Cytoplasmic dynein 1 intermediate chain OS=Drosophila melanogaster GN=sw PE=1 SV=3	shared
Q24253	AP complex subunit beta OS=Drosophila melanogaster GN=AP-1-2beta PE=1 SV=1	shared
Q24276	Hsp90 co-chaperone Cdc37 OS=Drosophila melanogaster GN=Cdc37 PE=1 SV=1	shared
Q24297	Small nuclear ribonucleoprotein F OS=Drosophila melanogaster GN=SmF PE=1 SV=2	eye
Q24298	DE-cadherin OS=Drosophila melanogaster GN=shg PE=1 SV=2	shared
Q24311	Cullin homolog 1 OS=Drosophila melanogaster GN=Cul1 PE=1 SV=2	shared
Q24314	Vacuolar protein sorting-associated protein 18 homolog OS=Drosophila melanogaster GN=dor PE=1 SV=3	shared
Q24318		head
Q24319	Dolichyl-diphosphooligosaccharide--protein glycosyltransferase 48 kDa subunit OS=Drosophila melanogaster GN=Ost48 PE=2 SV=2	shared
Q24320	DNA-directed RNA polymerases I, II, and III subunit RPABC2 OS=Drosophila melanogaster GN=RpII18 PE=2 SV=1	eye
Q24324	Dual specificity mitogen-activated protein kinase kinase dSOR1 OS=Drosophila melanogaster GN=Dsor1 PE=1 SV=2	shared
Q24368	Chromatin-remodeling complex ATPase chain Iswi OS=Drosophila melanogaster GN=Iswi PE=1 SV=1	shared
Q24372	Lachesin OS=Drosophila melanogaster GN=Lac PE=1 SV=2	shared
Q24400	Muscle LIM protein Mlp84B OS=Drosophila melanogaster GN=Mlp84B PE=1 SV=1	shared
Q24418		head
Q24439	ATP synthase subunit O, mitochondrial OS=Drosophila melanogaster GN=ATPsynO PE=2 SV=2	shared
Q24472	Retinoblastoma family protein OS=Drosophila melanogaster GN=Rbf PE=1 SV=2	shared
Q24478	Centrosome-associated zinc finger protein CP190 OS=Drosophila melanogaster GN=Cp190 PE=1 SV=2	shared
Q24492	Replication protein A 70 kDa DNA-binding subunit OS=Drosophila melanogaster GN=RpA-70 PE=1 SV=1	shared
Q24523	Protein bunched, class 2/F/G isoform OS=Drosophila melanogaster GN=bun PE=2 SV=4	shared
Q24560	Tubulin beta-1 chain OS=Drosophila melanogaster GN=betaTub56D PE=1 SV=2	shared
Q24572	Probable histone-binding protein Caf1 OS=Drosophila melanogaster GN=Caf1 PE=1 SV=1	shared
Q24583	V-type proton ATPase subunit F 1 OS=Drosophila melanogaster GN=Vha14-1 PE=1 SV=1	shared
Q26365	ADP,ATP carrier protein OS=Drosophila melanogaster GN=sesB PE=2 SV=4	shared
Q26377	Pro-corazonin OS=Drosophila melanogaster GN=Crz PE=1 SV=2	eye
Q26416	Adult cuticle protein 1 OS=Drosophila melanogaster GN=Acp1 PE=2 SV=1	shared
Q27237	Protein tumorous imaginal discs, mitochondrial OS=Drosophila melanogaster GN=l(2)tid PE=1 SV=2	shared
Q27268	ATP-dependent RNA helicase WM6 OS=Drosophila melanogaster GN=Hel25E PE=1 SV=1	shared
Q27294	RNA-binding protein cabeza OS=Drosophila melanogaster GN=caz PE=2 SV=2	eye
Q27333	Lethal(2)neighbour of tid protein OS=Drosophila melanogaster GN=l(2)not PE=1 SV=1	eye
Q27377	Putative odorant-binding protein A10 OS=Drosophila melanogaster GN=a10 PE=2 SV=2	shared
Q27571		head
Q27580		head
Q27589	Cytochrome P450 4d2 OS=Drosophila melanogaster GN=Cyp4d2 PE=2 SV=2	shared
Q27593	Cytochrome P450 6a8 OS=Drosophila melanogaster GN=Cyp6a8 PE=2 SV=2	shared
Q27594	Cytochrome P450 6a9 OS=Drosophila melanogaster GN=Cyp6a9 PE=2 SV=3	shared
Q27597	NADPH--cytochrome P450 reductase OS=Drosophila melanogaster GN=Cpr PE=2 SV=2	shared
Q27601	Amidophosphoribosyltransferase OS=Drosophila melanogaster GN=Prat PE=1 SV=2	shared
Q27869	Protein-L-isoaspartate(D-aspartate) O-methyltransferase OS=Drosophila melanogaster GN=Pcmt PE=1 SV=2	shared
Q27884	Serine/threonine-protein phosphatase 6 catalytic subunit OS=Drosophila melanogaster GN=PpV PE=2 SV=1	shared
Q29QQ9		head
Q29QY7	IP15859p OS=Drosophila melanogaster GN=CG33170 PE=2 SV=1	shared
Q29R15	LP17019p OS=Drosophila melanogaster GN=CG34382 PE=2 SV=1	eye
Q2M1E6	Chondrocyte-derived ezrin-like domain containing protein ortholog, isoform E OS=Drosophila melanogaster GN=Cdep PE=1 SV=1	shared
Q2MGK7	GEO13330p1 OS=Drosophila melanogaster GN=CG33995-RB PE=2 SV=1	shared
Q2PDQ6	Uncharacterized protein OS=Drosophila melanogaster GN=CG42821 PE=4 SV=2	eye
Q2PDR0	GEO11137p1 OS=Drosophila melanogaster GN=CG33977-RA PE=1 SV=1	shared
Q2PDT4	Paxillin, isoform F OS=Drosophila melanogaster GN=Pax PE=1 SV=1	shared
Q2PE14		head
Q32KD4	Argonaute-1, isoform A OS=Drosophila melanogaster GN=AGO1 PE=1 SV=1	shared
Q3YMU0	Protein disulfide-isomerase (Fragment) OS=Drosophila melanogaster GN=ERp60 PE=1 SV=1	shared
Q494G7	Major facilitator superfamily transporter 17, isoform F OS=Drosophila melanogaster GN=MFS17 PE=2 SV=1	eye
Q494G8	F-box and leucine-rich repeat protein 6, isoform A OS=Drosophila melanogaster GN=Fbl6 PE=1 SV=1	shared
Q494M1	RE58921p OS=Drosophila melanogaster GN=Top1 PE=1 SV=1	eye
Q4AB27	Myosin 95E, isoform E OS=Drosophila melanogaster GN=Myo95E PE=3 SV=1	shared
Q4ABE7	Cadherin-N, isoform L OS=Drosophila melanogaster GN=CadN PE=1 SV=1	eye
Q4ABG0		head
Q4LBB6		head
Q4LDP7		head
Q4QPR8	GEO10187p1 OS=Drosophila melanogaster GN=CG14483 PE=2 SV=1	eye
Q4QPU3	GEO12027p1 OS=Drosophila melanogaster GN=CG15908 PE=2 SV=1	eye
Q4QQ70	IP09819p OS=Drosophila melanogaster GN=CG15602 PE=1 SV=1	shared
Q4U2G8	LD02432p OS=Drosophila melanogaster GN=CG11961 PE=1 SV=1	shared
Q4V429	GEO10184p1 OS=Drosophila melanogaster GN=CG13018 PE=2 SV=1	eye
Q4V4H7	IP04046p OS=Drosophila melanogaster GN=CG13323 PE=2 SV=1	eye
Q4V4I1		head
Q4V4I9	Neuropeptide CCHamide-1 OS=Drosophila melanogaster GN=CCHa1 PE=1 SV=1	eye
Q4V5H1		head
Q4V5I9	Succinate dehydrogenase assembly factor 2-A, mitochondrial OS=Drosophila melanogaster GN=CG14757 PE=2 SV=1	eye
Q4V5R4	IP11938p OS=Drosophila melanogaster GN=polyph PE=2 SV=1	eye
Q4V621	ACP24A4 OS=Drosophila melanogaster GN=Acp24A4 PE=2 SV=1	eye
Q4V625	CG6435 OS=Drosophila melanogaster GN=CG6435 PE=2 SV=1	shared
Q4V6M1	Diadenosine tetraphosphate hydrolase OS=Drosophila melanogaster GN=Apf PE=1 SV=1	shared
Q4Z8K6		head
Q500Y7	GEO11443p1 OS=Drosophila melanogaster GN=UQCR-6.4 PE=2 SV=1	shared
Q53XG2	Division abnormally delayed, isoform B OS=Drosophila melanogaster GN=dally PE=1 SV=1	shared
Q53YH3	Calreticulin, isoform B OS=Drosophila melanogaster GN=Calr PE=1 SV=1	shared
Q53ZT0	DNAJ-1 OS=Drosophila melanogaster GN=DnaJ-1 PE=1 SV=1	shared
Q59DP8	Calcium-transporting ATPase OS=Drosophila melanogaster GN=PMCA PE=1 SV=3	eye
Q59DP9	Calcium-transporting ATPase OS=Drosophila melanogaster GN=PMCA PE=1 SV=3	shared
Q59DW8	Gilgamesh, isoform E OS=Drosophila melanogaster GN=gish PE=1 SV=1	shared
Q59E04		head
Q59E07	CG2082, isoform C OS=Drosophila melanogaster GN=CG2082 PE=1 SV=1	eye
Q59E09	Acetyl-coenzyme A synthetase OS=Drosophila melanogaster GN=AcCoAS PE=1 SV=2	shared
Q59E14		head
Q59E34	Mi-2, isoform B OS=Drosophila melanogaster GN=Mi-2 PE=1 SV=1	shared
Q59E43	Uncharacterized protein, isoform B OS=Drosophila melanogaster GN=CG32576 PE=1 SV=1	shared
Q5BI50		head
Q5BI51	LP02810p OS=Drosophila melanogaster GN=CG11635 PE=2 SV=1	eye
Q5BIA9	CG8613 OS=Drosophila melanogaster GN=CG8613 PE=1 SV=1	shared
Q5BIE4		head
Q5BIL9	SD21168p OS=Drosophila melanogaster GN=CG18278 PE=1 SV=1	shared
Q5LJN3		head
Q5LJP0		head
Q5LJT3	MIP01391p OS=Drosophila melanogaster GN=CG40486-RB PE=2 SV=1	shared
Q5LJX8	Zydeco, isoform F OS=Drosophila melanogaster GN=zyd PE=3 SV=3	shared
Q5U0V7	GH06496p OS=Drosophila melanogaster GN=Synj PE=1 SV=1	shared
Q5U117	Enigma OS=Drosophila melanogaster GN=Egm PE=1 SV=1	shared
Q5U124	LP11544p OS=Drosophila melanogaster GN=Mal-A5 PE=1 SV=1	shared
Q5U126	GEO11286p1 OS=Drosophila melanogaster GN=CG34461 PE=2 SV=1	shared
Q5U191	CG1882, isoform A OS=Drosophila melanogaster GN=CG1882 PE=1 SV=1	shared
Q5U1B0		head
Q6AWD5	AT02057p OS=Drosophila melanogaster GN=CG8176 PE=1 SV=1	shared
Q6AWM0	Connectin, isoform B OS=Drosophila melanogaster GN=Con PE=2 SV=1	shared
Q6AWN0	1,2-dihydroxy-3-keto-5-methylthiopentene dioxygenase OS=Drosophila melanogaster GN=Adi1 PE=2 SV=2	shared
Q6IDE0		head
Q6IDF5	NADH dehydrogenase (Ubiquinone) B15 subunit OS=Drosophila melanogaster GN=ND-B15 PE=1 SV=1	shared
Q6IGN6	HDC05827 OS=Drosophila melanogaster GN=CG34228 PE=1 SV=1	shared
Q6IGW6	GEO13367p1 OS=Drosophila melanogaster GN=CG34200 PE=2 SV=1	eye
Q6IHH7	HDC02560 OS=Drosophila melanogaster GN=CG34165 PE=2 SV=1	eye
Q6IHY5		head
Q6IIA4		head
Q6IIF2	GEO11103p1 OS=Drosophila melanogaster GN=inaF-C PE=2 SV=1	shared
Q6IJE8	HDC15077 OS=Drosophila melanogaster GN=CG43091 PE=4 SV=1	eye
Q6IKC0	HDC12925 OS=Drosophila melanogaster GN=CG42394 PE=2 SV=1	eye
Q6IL43	GEO11093p1 OS=Drosophila melanogaster GN=CG34247 PE=2 SV=1	eye
Q6NL44	GH28815p OS=Drosophila melanogaster GN=CG31188 PE=1 SV=1	shared
Q6NLA3	V-type proton ATPase subunit a OS=Drosophila melanogaster GN=Vha100-1 PE=1 SV=1	shared
Q6NLJ9	AT19138p OS=Drosophila melanogaster GN=CG30109 PE=1 SV=1	eye
Q6NMY2	CG8343 OS=Drosophila melanogaster GN=BEST:GH10831 PE=2 SV=1	shared
Q6NN09	ATP synthase, subunit C, isoform A OS=Drosophila melanogaster GN=ATPsynC PE=2 SV=1	shared
Q6NN55	Oysgedart, isoform A OS=Drosophila melanogaster GN=oys PE=2 SV=1	eye
Q6NNB2		head
Q6NNV7	RH03309p OS=Drosophila melanogaster GN=CG40485 PE=1 SV=1	shared
Q6NP69	GST-containing FLYWCH zinc-finger protein OS=Drosophila melanogaster GN=gfzf PE=1 SV=1	shared
Q6NP72	GEO09659p1 OS=Drosophila melanogaster GN=CG13220 PE=1 SV=1	shared
Q6NP91	RE44586p OS=Drosophila melanogaster GN=CG11210 PE=1 SV=1	eye
Q6NR46	RE58623p OS=Drosophila melanogaster GN=Spt-I PE=1 SV=1	eye
Q6WV17	Polypeptide N-acetylgalactosaminyltransferase 5 OS=Drosophila melanogaster GN=pgant5 PE=2 SV=2	eye
Q6WV19	Polypeptide N-acetylgalactosaminyltransferase 2 OS=Drosophila melanogaster GN=pgant2 PE=2 SV=2	eye
Q709R6	LEM domain-containing protein Bocksbeutel OS=Drosophila melanogaster GN=bocks PE=1 SV=1	eye
Q70PY2	Peptidoglycan-recognition protein SB1 OS=Drosophila melanogaster GN=PGRP-SB1 PE=2 SV=2	shared
Q76NP9		head
Q76NQ0	Dolichyl-diphosphooligosaccharide--protein glycosyltransferase subunit 1 OS=Drosophila melanogaster GN=CG33303 PE=1 SV=1	shared
Q76NQ1		head
Q76NR6	Regucalcin, isoform D OS=Drosophila melanogaster GN=regucalcin PE=1 SV=1	shared
Q76NS2	Anoctamin OS=Drosophila melanogaster GN=CG10353 PE=3 SV=2	shared
Q7JMV3	Calcium/calmodulin dependent protein kinase I OS=Drosophila melanogaster GN=CaMKI PE=1 SV=1	shared
Q7JMZ0	RIC (Ras which interacts with Calmodulin) OS=Drosophila melanogaster GN=Ric PE=2 SV=1	shared
Q7JN06	Boundary element associated factor OS=Drosophila melanogaster GN=BEAF-32 PE=1 SV=1	eye
Q7JNE1	Non-histone chromosomal protein Prod OS=Drosophila melanogaster GN=prod PE=1 SV=1	eye
Q7JPS2	Igloo, isoform A OS=Drosophila melanogaster GN=igl PE=1 SV=1	shared
Q7JQG5		head
Q7JQR3	Sulfhydryl oxidase OS=Drosophila melanogaster GN=CG4670 PE=1 SV=1	shared
Q7JQW6		head
Q7JR49	LD09158p OS=Drosophila melanogaster GN=VhaAC45 PE=1 SV=1	shared
Q7JR58	CG6543, isoform A OS=Drosophila melanogaster GN=CG6543 PE=1 SV=1	shared
Q7JR69	Cuticular protein 49Ac, isoform C OS=Drosophila melanogaster GN=Cpr49Ac PE=1 SV=1	shared
Q7JR72	No extended memory, isoform A OS=Drosophila melanogaster GN=nemy PE=2 SV=1	eye
Q7JR83	Hormone-sensitive lipase ortholog, isoform A OS=Drosophila melanogaster GN=Hsl PE=1 SV=1	eye
Q7JRA7	RH60267p OS=Drosophila melanogaster GN=CG15096 PE=1 SV=1	eye
Q7JRB2	RH09039p OS=Drosophila melanogaster GN=CG14591 PE=2 SV=1	shared
Q7JRC0	GEO09647p1 OS=Drosophila melanogaster GN=CG12384 PE=1 SV=1	eye
Q7JRC3	Epoxide hydrolase OS=Drosophila melanogaster GN=Jheh1 PE=2 SV=1	shared
Q7JRC9	RE73310p OS=Drosophila melanogaster GN=CG30493;CG30496;l(2)08492 PE=1 SV=1	shared
Q7JRH5		head
Q7JRL9		head
Q7JRM9	GH11283p OS=Drosophila melanogaster GN=Nmda1 PE=2 SV=1	eye
Q7JRN6	CG4716, isoform A OS=Drosophila melanogaster GN=CG4716 PE=2 SV=1	shared
Q7JS69	FI04632p OS=Drosophila melanogaster GN=nrv3 PE=1 SV=1	shared
Q7JUF8	alpha-1,2-Mannosidase OS=Drosophila melanogaster GN=Edem1 PE=1 SV=1	eye
Q7JUN3	CG2316, isoform A OS=Drosophila melanogaster GN=CG2316 PE=2 SV=1	shared
Q7JUN9	CG3358, isoform E OS=Drosophila melanogaster GN=CG3358 PE=1 SV=1	eye
Q7JUP3	Caspar, isoform A OS=Drosophila melanogaster GN=casp PE=1 SV=1	shared
Q7JUR6	Protein GDAP2 homolog OS=Drosophila melanogaster GN=CG18812 PE=2 SV=1	eye
Q7JUS1	AT09608p OS=Drosophila melanogaster GN=CG30491;CG30495 PE=1 SV=1	shared
Q7JUS9	CG9090, isoform A OS=Drosophila melanogaster GN=CG9090-RA PE=1 SV=1	shared
Q7JUW8	RE44287p OS=Drosophila melanogaster GN=CG13196 PE=2 SV=1	eye
Q7JV09	GH28348p OS=Drosophila melanogaster GN=jp PE=2 SV=1	eye
Q7JV39	GH01142p OS=Drosophila melanogaster GN=CG11400 PE=2 SV=1	eye
Q7JV69	SD11922p OS=Drosophila melanogaster GN=Spn55B PE=1 SV=1	shared
Q7JVE7	Sugar transporter SWEET1 OS=Drosophila melanogaster GN=slv PE=2 SV=1	shared
Q7JVF1		head
Q7JVG2	Aps, isoform A OS=Drosophila melanogaster GN=Aps PE=1 SV=1	eye
Q7JVG6	CG1550 OS=Drosophila melanogaster GN=CG1550 PE=1 SV=1	shared
Q7JVH6	CG9436 OS=Drosophila melanogaster GN=CG9436 PE=1 SV=1	shared
Q7JVI3	Eukaryotic translation initiation factor 3 subunit M OS=Drosophila melanogaster GN=Tango7 PE=2 SV=1	eye
Q7JVI6	Glutathione S transferase E13, isoform A OS=Drosophila melanogaster GN=GstE13 PE=1 SV=1	shared
Q7JVK6	GM27569p OS=Drosophila melanogaster GN=trsn PE=1 SV=1	shared
Q7JVK8	CG5323 OS=Drosophila melanogaster GN=CG5323 PE=1 SV=1	shared
Q7JVM1		head
Q7JVN6	CG1213, isoform A OS=Drosophila melanogaster GN=CG1213 PE=1 SV=1	shared
Q7JVP2	GH15157p OS=Drosophila melanogaster GN=Rcd-1 PE=1 SV=1	shared
Q7JVV8	CG10200 OS=Drosophila melanogaster GN=hui PE=1 SV=1	eye
Q7JVZ8	Glutathione S transferase E11, isoform A OS=Drosophila melanogaster GN=GstE11 PE=1 SV=1	shared
Q7JW00	Cytochrome c oxidase subunit 7C, isoform A OS=Drosophila melanogaster GN=COX7C PE=2 SV=1	eye
Q7JW03	CG2257 OS=Drosophila melanogaster GN=UbcE2H PE=1 SV=1	eye
Q7JW07		head
Q7JW12	Thioredoxin-related transmembrane protein 2 homolog OS=Drosophila melanogaster GN=CG11007 PE=2 SV=1	shared
Q7JW61	LD43649p OS=Drosophila melanogaster GN=Usp20-33 PE=2 SV=1	eye
Q7JWD3	ATPase ASNA1 homolog OS=Drosophila melanogaster GN=CG1598 PE=2 SV=1	shared
Q7JWD6	Elongin C, isoform A OS=Drosophila melanogaster GN=EloC PE=1 SV=1	shared
Q7JWF1	Electron transfer flavoprotein-ubiquinone oxidoreductase, mitochondrial OS=Drosophila melanogaster GN=Etf-QO PE=1 SV=1	shared
Q7JWF7		head
Q7JWI7	RE60337p OS=Drosophila melanogaster GN=CG11665 PE=1 SV=1	shared
Q7JWM4		head
Q7JWP9	CG5819, isoform A OS=Drosophila melanogaster GN=CG5819 PE=1 SV=1	eye
Q7JWQ7	RE01730p OS=Drosophila melanogaster GN=Swim PE=1 SV=1	shared
Q7JWS8	AT17867p OS=Drosophila melanogaster GN=Mtl PE=1 SV=1	shared
Q7JWU9	AT07420p OS=Drosophila melanogaster GN=CG14480 PE=1 SV=1	shared
Q7JWV7	Tetraspanin OS=Drosophila melanogaster GN=Tsp42Ed PE=1 SV=1	shared
Q7JWX3	GH10112p OS=Drosophila melanogaster GN=nec PE=1 SV=1	shared
Q7JX87	Peroxiredoxin 2540-2 OS=Drosophila melanogaster GN=Prx2540-2 PE=1 SV=1	shared
Q7JXA2	LOBE OS=Drosophila melanogaster GN=PRAS40 PE=1 SV=1	shared
Q7JXB5	RE12569p OS=Drosophila melanogaster GN=CG10924 PE=1 SV=1	shared
Q7JXB9	Endonuclease G OS=Drosophila melanogaster GN=EndoG PE=1 SV=1	shared
Q7JXC4	CG6459 protein OS=Drosophila melanogaster GN=P32 PE=1 SV=1	shared
Q7JXE1	CG8297 OS=Drosophila melanogaster GN=bug PE=2 SV=1	eye
Q7JXF5	GH12838p OS=Drosophila melanogaster GN=Nup62 PE=1 SV=1	shared
Q7JXF7	Protein seele OS=Drosophila melanogaster GN=sel PE=1 SV=1	shared
Q7JXV9		head
Q7JXW8		head
Q7JXZ2	Eip55E, isoform A OS=Drosophila melanogaster GN=Eip55E PE=1 SV=1	shared
Q7JY00		head
Q7JY89	CG8788, isoform A OS=Drosophila melanogaster GN=CG8788 PE=1 SV=1	eye
Q7JY94	Autophagy-related 7, isoform A OS=Drosophila melanogaster GN=Atg7 PE=1 SV=1	shared
Q7JY99	CG8298, isoform A OS=Drosophila melanogaster GN=CG8298 PE=2 SV=1	shared
Q7JYH3	NADH dehydrogenase (Ubiquinone) B14.7 subunit OS=Drosophila melanogaster GN=ND-B14.7 PE=1 SV=1	shared
Q7JYK2		head
Q7JYV2	Synaptogyrin OS=Drosophila melanogaster GN=Syngr PE=1 SV=1	shared
Q7JYW9	Phosphotransferase OS=Drosophila melanogaster GN=Hex-C PE=1 SV=1	shared
Q7JYX0	Glutathione S-transferase E14 OS=Drosophila melanogaster GN=GstE14 PE=1 SV=1	shared
Q7JYX2		head
Q7JYX3	GEO08273p1 OS=Drosophila melanogaster GN=CG15083 PE=2 SV=1	shared
Q7JYX5	RH15778p OS=Drosophila melanogaster GN=Vamp7 PE=1 SV=1	shared
Q7JYZ0	CG6426 OS=Drosophila melanogaster GN=CG6426 PE=2 SV=1	shared
Q7JYZ9	Glutathione S transferase E2 OS=Drosophila melanogaster GN=GstE2 PE=2 SV=1	shared
Q7JZ25	Chloride channel protein OS=Drosophila melanogaster GN=ClC-b PE=1 SV=1	shared
Q7JZ37	RE62785p OS=Drosophila melanogaster GN=CG12134 PE=1 SV=1	eye
Q7JZ62	RE57120p OS=Drosophila melanogaster GN=CG10465 PE=2 SV=1	eye
Q7JZB1	RE49860p OS=Drosophila melanogaster GN=CG12338 PE=1 SV=1	shared
Q7JZD3	Eb1, isoform A OS=Drosophila melanogaster GN=Eb1 PE=1 SV=1	shared
Q7JZE1	Peroxin 11 OS=Drosophila melanogaster GN=Pex11 PE=1 SV=1	eye
Q7JZE8	CG8323 OS=Drosophila melanogaster GN=CG8323 PE=2 SV=1	shared
Q7JZF5		head
Q7JZI2	Tetraspanin OS=Drosophila melanogaster GN=Tsp74F PE=2 SV=1	shared
Q7JZJ3	Cuticular protein 56F OS=Drosophila melanogaster GN=Cpr56F PE=2 SV=1	shared
Q7JZK1	NADH dehydrogenase (Ubiquinone) B14 subunit, isoform A OS=Drosophila melanogaster GN=ND-B14 PE=1 SV=1	shared
Q7JZN0	FI02994p OS=Drosophila melanogaster GN=Sec61beta PE=1 SV=1	shared
Q7JZR5	CG6796 OS=Drosophila melanogaster GN=AsnRS-m PE=1 SV=1	shared
Q7JZV0	Cuticular protein 47Eg OS=Drosophila melanogaster GN=Cpr47Eg PE=1 SV=1	eye
Q7JZW0	Cuticular protein 51A OS=Drosophila melanogaster GN=Cpr51A PE=1 SV=1	shared
Q7JZW2	GEO07301p1 OS=Drosophila melanogaster GN=RpS15 PE=1 SV=1	shared
Q7JZW3	Tetraspanin OS=Drosophila melanogaster GN=Tsp42Ei PE=2 SV=1	shared
Q7JZY1	CG2310, isoform A OS=Drosophila melanogaster GN=CG2310 PE=1 SV=1	shared
Q7K010	Tetraspanin OS=Drosophila melanogaster GN=Tsp42Ef PE=2 SV=1	eye
Q7K012	Brahma associated protein 55kD OS=Drosophila melanogaster GN=Bap55 PE=1 SV=1	shared
Q7K084	Odorant-binding protein 44a, isoform A OS=Drosophila melanogaster GN=Obp44a PE=1 SV=1	shared
Q7K088	GEO08224p1 OS=Drosophila melanogaster GN=Obp56e PE=1 SV=1	eye
Q7K0B6	Glutathione S transferase T1 OS=Drosophila melanogaster GN=GstT1 PE=1 SV=1	shared
Q7K0D8	LD27030p OS=Drosophila melanogaster GN=Nup50 PE=1 SV=1	shared
Q7K0E6	Aspartyl-tRNA synthetase, isoform A OS=Drosophila melanogaster GN=AspRS PE=1 SV=1	shared
Q7K0F7	Carbonyl reductase, isoform A OS=Drosophila melanogaster GN=CG11200 PE=1 SV=1	shared
Q7K0L4	WD repeat-containing protein 26 homolog OS=Drosophila melanogaster GN=CG7611 PE=1 SV=1	shared
Q7K0L5		head
Q7K0P0	Juvenile hormone-inducible protein 26 OS=Drosophila melanogaster GN=JhI-26 PE=1 SV=1	shared
Q7K0S1		head
Q7K0S5	GDI interacting protein 3, isoform B OS=Drosophila melanogaster GN=Gint3 PE=1 SV=1	shared
Q7K0S6		head
Q7K0W1	CG8531 OS=Drosophila melanogaster GN=CG8531 PE=1 SV=1	shared
Q7K0W4	LD27203p OS=Drosophila melanogaster GN=CG6564 PE=1 SV=1	shared
Q7K0X3	CG2469, isoform A OS=Drosophila melanogaster GN=CG2469 PE=1 SV=1	shared
Q7K0X9	LD23667p OS=Drosophila melanogaster GN=Syx7 PE=1 SV=1	shared
Q7K110	LD18774p OS=Drosophila melanogaster GN=OstDelta PE=1 SV=1	shared
Q7K126	LD13864p OS=Drosophila melanogaster GN=Not3 PE=1 SV=1	shared
Q7K127	CG7997, isoform A OS=Drosophila melanogaster GN=CG7997 PE=1 SV=1	shared
Q7K130	Dynactin 4, p62 subunit OS=Drosophila melanogaster GN=DCTN4-p62 PE=1 SV=1	shared
Q7K148	Proteasome subunit beta type OS=Drosophila melanogaster GN=Prosbeta5 PE=1 SV=1	shared
Q7K161	CG6805, isoform A OS=Drosophila melanogaster GN=CG6805 PE=1 SV=1	shared
Q7K172	LD04933p OS=Drosophila melanogaster GN=ste24a PE=1 SV=1	shared
Q7K180	LD02709p OS=Drosophila melanogaster GN=Map60 PE=1 SV=1	eye
Q7K187		head
Q7K188	CG6329, isoform A OS=Drosophila melanogaster GN=CG6329 PE=2 SV=1	shared
Q7K1C0	GH23780p OS=Drosophila melanogaster GN=ND-15 PE=1 SV=1	shared
Q7K1C3	CG6984 OS=Drosophila melanogaster GN=CG6984 PE=1 SV=1	shared
Q7K1C5	CG6406, isoform A OS=Drosophila melanogaster GN=CG6406 PE=1 SV=1	shared
Q7K1D7	CG1358, isoform A OS=Drosophila melanogaster GN=CG1358-RB PE=1 SV=1	shared
Q7K1H0	GH09096p OS=Drosophila melanogaster GN=CG6491 PE=1 SV=1	shared
Q7K1I4	Tetraspanin OS=Drosophila melanogaster GN=Tsp42Ea PE=1 SV=1	shared
Q7K1L4	CG8468, isoform A OS=Drosophila melanogaster GN=CG8468 PE=1 SV=1	eye
Q7K1M4	CG1902, isoform A OS=Drosophila melanogaster GN=CG1902 PE=1 SV=1	shared
Q7K1R6	LD46221p OS=Drosophila melanogaster GN=CG10916 PE=1 SV=1	eye
[truncated: 3,204 more rows]
