# Supplementary material for: Quantitative Proteomic and Metabolomic Profiling Reveals Altered Mitochondrial Metabolism and Folate Biosynthesis Pathways in the Aging Drosophila Eye
Source: Mol Cell Proteomics. 2021 Jul 29;20:100127. doi: 10.1016/j.mcpro.2021.100127 (PMC8385154; doi:10.1016/j.mcpro.2021.100127)
Supplement: Supplemental Table S5 [file mmc5.xlsx]

## Sheet: 4-ttest results
Compound	p (Corr)	p	Regulation	FC (abs)	FC	Log FC	D10-1: Log2(normalized)	D10-2: Log2(normalized)	D10-3: Log2(normalized)	D10-4: Log2(normalized)	D40-1: Log2(normalized)	D40-2: Log2(normalized)	D40-3: Log2(normalized)	D40-4: Log2(normalized)	Compound Name	Mass	Retention Time	Alignment Value	Frequency	CompositeSpectrum	CompoundAlgo	Ionization mode
221.0915@6.017	3.2705e-05	3.56109e-06	down	15.2868	-15.2868	-3.93422	2.04161	1.94383	1.89941	1.98358	-2.53819	-2.19654	-1.55156	-1.58215	221.0915@6.017	221.091	6.017		8	(443.1876, 3420.2)(244.08, 25233.33)(245.0825, 2866.9)(465.1689, 7912.78)(466.1697, 1910.21)(260.0536, 6793.17)(261.0557, 789.68)(222.0986, 836386.9)(223.1011, 87949.86)(224.1226, 16868.32)	FindByFormula	Esi+
223.1066@3.625	7.83986e-05	1.01754e-05	down	7.48561	-7.48561	-2.90412	1.3995	1.45756	1.43539	1.51579	-1.85193	-1.77634	-1.18927	-0.990702	223.1066@3.625	223.107	3.625		8	(447.2141, 283.49)(485.1799, 191.16)(246.0952, 5842.79)(247.0975, 700.67)(469.2003, 4562.24)(470.2036, 1110.27)(206.1031, 80126.8)(207.1052, 8888.42)(208.1178, 4459.93)(262.0685, 955.23)(263.0704, 141.4)(224.1139, 892404.7)(225.1163, 91201.95)(226.1178, 7717.14)	FindByFormula	Esi+
239.1016@2.9640002	0.000380906	6.76871e-05	down	3.02094	-3.02094	-1.595	0.775418	0.805516	0.757003	0.852059	-1.203	-0.911164	-0.588735	-0.487094	239.1016@2.9640002	239.102	2.964		8	(479.2098, 10757.48)(480.2113, 2561.22)(481.2149, 486.12)(517.1369, 379.99)(262.09, 6252.73)(263.0926, 774.21)(501.1911, 4166.69)(502.1912, 960.05)(503.1874, 191.79)(278.0633, 4328.75)(279.0664, 596.97)(280.0632, 419.13)(240.109, 784640.25)(241.1115, 83354.52)(242.113, 8401.08)	FindByFormula	Esi+
237.0862@6.2179995	2.06108e-06	1.31062e-07	down	6.12706	-6.12706	-2.61519	1.30192	1.27539	1.28651	1.36656	-1.48092	-1.42654	-1.23622	-1.08672	237.0862@6.2179995	237.086	6.218		8	(475.1786, 16566.61)(476.1798, 3759.87)(477.1854, 783.14)(513.1056, 1540.25)(260.0724, 6224.48)(497.151, 3588.95)(276.0478, 3557.26)(238.0936, 693518.2)(239.0958, 74006.01)(240.1044, 16492.72)	FindByFormula	Esi+
239.1014@3.5149999	6.24293e-07	3.30359e-08	down	36.4187	-36.4187	-5.18661	2.57482	2.68593	2.50731	2.60514	-2.9616	-2.63454	-2.2942	-2.48288	239.1014@3.5149999	239.101	3.515		8	(479.2089, 7700.51)(480.2107, 1959.76)(481.2095, 489.72)(517.1317, 417.66)(262.0904, 3824.17)(263.0925, 462.33)(501.1886, 2218.32)(502.1941, 527.45)(503.1661, 221.49)(222.0983, 155138.34)(223.1004, 17090.42)(278.0638, 2359.17)(279.0669, 273.87)(240.1087, 742686.25)(241.1112, 81027.84)(242.1125, 8476.79)(243.1136, 831.68)	FindByFormula	Esi+
239.1014@0.773	0.000121675	1.73822e-05	down	26.2562	-26.2562	-4.71458	2.40182	2.40635	2.24148	2.37952	-3.26345	-2.70438	-1.8023	-1.65904	239.1014@0.773	239.101	0.773		8	(262.0934, 581.99)(222.0984, 58121.05)(223.1003, 5975.88)(278.0663, 239.28)(240.1087, 629109.75)(241.111, 67841.23)(242.1133, 7240.88)	FindByFormula	Esi+
267.0957@0.99599993	2.03423e-05	2.02006e-06	down	17.7301	-17.7301	-4.14813	2.052	2.01975	1.98862	2.23589	-2.55416	-2.35512	-1.78182	-1.60517	267.0957@0.99599993	267.096	0.996		8	(535.1983, 6473.98)(536.2014, 1714.63)(537.2009, 304.72)(290.0853, 2480.86)(291.0903, 394.77)(557.1747, 322.59)(250.0907, 12658.9)(268.1037, 543601.4)(269.1059, 63102.01)(270.1073, 7310.37)(271.109, 674.09)	FindByFormula	Esi+
237.0856@3.392	1.82311e-09	1.51305e-11	down	11064457	-11064457	-23.3994	11.4254	11.7644	11.9325	11.6766	-11.9713	-11.9288	-11.5314	-11.3673	237.0856@3.392	237.086	3.392		4	(475.1776, 13604.74)(476.1789, 3091.87)(238.0934, 685948.5)(239.0959, 72384.7)	FindByFormula	Esi+
195.0756@3.548	0.000687337	0.000129462	up	2.14195	2.14195	1.09893	-0.563919	-0.543525	-0.558307	-0.532102	0.358855	0.30914	0.714917	0.814942	195.0756@3.548	195.076	3.548		8	(391.1574, 23677.78)(392.1593, 4273.05)(393.1612, 636.66)(218.0635, 1771.3)(413.1363, 1471.95)(414.1334, 374.13)(196.0828, 712950.4)(197.0849, 60763.47)(198.0868, 5134.67)(199.0878, 352.47)	FindByFormula	Esi+
235.0707@6.202	0.00153083	0.000324036	up	2.07097	2.07097	1.05031	-0.488976	-0.557967	-0.569201	-0.484473	0.311306	0.255933	0.721883	0.811494	235.0707@6.202	235.071	6.202		8	(471.1469, 14499.34)(472.1494, 3385.08)(473.1536, 688.32)(258.0595, 1094.56)(274.0318, 876.67)(236.078, 622811.7)(237.0803, 65361.9)	FindByFormula	Esi+
380.1086@8.519	0.000245321	4.03883e-05	down	5.96463	-5.96463	-2.57643	1.02881	1.31643	1.41055	1.39708	-1.66309	-1.66035	-1.07169	-0.757735	380.1086@8.519	380.109	8.519		8	(761.2237, 17102.61)(762.2254, 6646.04)(763.2274, 1416.86)(764.2302, 285.5)(381.1158, 526103.2)(382.118, 98282.89)(383.1195, 11343.71)(384.1217, 1275.66)	FindByFormula	Esi+
221.091@8.396	1.26304e-06	7.59143e-08	down	5.13579	-5.13579	-2.36059	1.15379	1.15567	1.16241	1.24931	-1.31661	-1.26745	-1.14724	-0.989878	221.091@8.396	221.091	8.396		8	(443.1884, 18236.23)(444.1906, 4100.68)(445.1916, 697.59)(481.1372, 634.59)(244.0797, 8438.01)(245.082, 1047.08)(465.1695, 9177.27)(466.1719, 2184.82)(260.0533, 7614.13)(261.0569, 913.76)(262.0531, 593.36)(222.0984, 565436.56)(223.1008, 59989.08)	FindByFormula	Esi+
424.1714@9.464	0.00200828	0.000445313	down	2.16347	-2.16347	-1.11335	0.460938	0.62583	0.667862	0.472065	-0.84923	-0.779968	-0.359051	-0.238445	424.1714@9.464	424.171	9.464		8	(849.3492, 3904.95)(850.3528, 1744.51)(851.353, 414.04)(447.1591, 530.16)(463.1378, 268.55)(425.1785, 285623.34)(426.1806, 63279.47)(427.1819, 7906.84)(428.1836, 836.31)	FindByFormula	Esi+
424.1708@6.765	3.66413e-07	1.88313e-08	down	70.1545	-70.1545	-6.13246	2.9402	3.16193	3.1248	3.03801	-3.38501	-3.24686	-2.87849	-2.75457	424.1708@6.765	424.171	6.765		8	(849.3482, 1815.44)(850.3525, 874.37)(851.3574, 239.77)(425.1785, 373528.0)(426.1808, 83769.45)(427.1822, 10301.1)(428.1827, 1042.2)	FindByFormula	Esi+
219.0754@9.4140005	0.000116026	1.64741e-05	up	2.22425	2.22425	1.15332	-0.68357	-0.568562	-0.524787	-0.529714	0.463044	0.41084	0.655997	0.776753	219.0754@9.4140005	219.075	9.414		8	(439.1572, 19174.06)(440.1592, 4466.23)(441.1607, 641.86)(242.0644, 4106.8)(243.0672, 538.5)(461.1382, 2392.15)(462.1397, 599.36)(258.037, 3108.27)(259.0409, 385.12)(220.0827, 529801.6)(221.0852, 56034.89)(222.0897, 5270.32)	FindByFormula	Esi+
424.1706@4.92	0.000585503	0.000108124	down	23.9246	-23.9246	-4.58042	2.25813	2.18919	2.41717	2.29635	-2.83269	-3.45219	-1.51969	-1.35627	424.1706@4.92	424.171	4.92		8	(849.3486, 1189.21)(850.3493, 549.42)(851.3511, 128.73)(425.1787, 435068.62)(426.1812, 97241.5)(427.1826, 12351.23)(428.1842, 1290.21)	FindByFormula	Esi+
134.023@4.048	7.37658e-06	6.3152e-07	down	5.68057	-5.68057	-2.50604	1.15922	1.26509	1.27154	1.31622	-1.32685	-1.53388	-1.08074	-1.0706	134.023@4.048	134.023	4.048		8	(152.0567, 591478.6)(153.0586, 36993.21)(154.0678, 3564.54)(135.0301, 54783.08)(136.0329, 3487.2)	FindByFormula	Esi+
335.121@2.578	0.000712836	0.000135985	down	30.412	-30.412	-4.92657	2.52155	2.48813	2.53931	2.30414	-1.052	-2.02363	-3.33648	-3.44103	335.121@2.578	335.121	2.578		8	(671.2508, 499.17)(318.1168, 49181.77)(319.1191, 8159.73)(320.1223, 1159.86)(336.1276, 129346.41)(337.13, 20962.2)(338.1366, 4840.55)	FindByFormula	Esi+
283.0907@4.048	2.79296e-06	1.94631e-07	down	5.80777	-5.80777	-2.53798	1.29247	1.2666	1.24287	1.27403	-1.21464	-1.55243	-1.14964	-1.15926	283.0907@4.048	283.091	4.048		8	(567.1895, 42040.84)(568.1915, 9973.25)(569.1923, 2059.49)(570.1972, 366.58)(284.0984, 399085.0)(285.1008, 47424.03)(286.1022, 6268.52)(287.1045, 605.98)	FindByFormula	Esi+
135.0066@2.261	3.4698e-05	3.80831e-06	down	9.01199	-9.01199	-3.17185	1.7101	1.70474	1.1803	1.74855	-1.61901	-1.98297	-1.35119	-1.39052	135.0066@2.261	135.007	2.261		8	(153.0407, 283733.16)(154.0427, 17257.01)(136.0142, 11787.12)(137.0166, 741.43)	FindByFormula	Esi+
221.0911@6.722	1.13507e-05	1.04806e-06	up	72.7138	72.7138	6.18416	-2.78049	-2.77252	-2.90245	-3.91286	2.87585	2.81942	3.26358	3.40946	221.0911@6.722	221.091	6.722		8	(443.188, 8299.72)(444.1887, 1823.54)(445.1893, 406.9)(244.0795, 2524.56)(245.0821, 443.27)(465.1692, 1643.3)(466.1712, 378.86)(260.0535, 1846.67)(261.0595, 226.3)(222.0984, 312557.88)(223.1006, 33195.28)	FindByFormula	Esi+
440.1652@6.4669995	7.35985e-05	9.29598e-06	down	5.48034	-5.48034	-2.45427	1.26701	1.18777	1.35423	1.09952	-1.40602	-1.61869	-0.947313	-0.936512	440.1652@6.4669995	440.165	6.467		8	(881.3384, 6812.21)(882.3399, 3051.96)(883.3428, 855.4)(463.1545, 1841.82)(464.1546, 588.9)(465.1496, 92.86)(903.3172, 210.97)(479.128, 2625.25)(480.1306, 634.19)(441.1735, 110119.19)(442.1751, 23839.28)(443.1829, 6946.61)	FindByFormula	Esi+
442.183@5.051	0.00012841	1.86799e-05	down	31.7326	-31.7326	-4.98789	2.24189	2.00557	3.57908	2.14924	-2.26975	-2.09168	-2.86887	-2.74549	442.183@5.051	442.183	5.051		8	(443.1889, 55719.48)(444.1906, 12567.63)(445.1914, 1916.37)	FindByFormula	Esi+
281.1109@2.331	0.000380906	6.69748e-05	down	2.62829	-2.62829	-1.39412	0.748567	0.729764	0.589494	0.72042	-0.811042	-1.00082	-0.352021	-0.624366	281.1109@2.331	281.111	2.331		8	(282.1182, 158743.55)(283.1204, 20711.28)(284.1222, 2561.85)	FindByFormula	Esi+
424.1705@5.444	0.00183869	0.000402014	down	20.322	-20.322	-4.34497	2.08495	2.23183	2.23114	2.14202	-2.90194	-3.51709	-1.25611	-1.0148	424.1705@5.444	424.171	5.444		8	(425.1785, 184486.72)(426.1804, 40998.02)(427.1816, 5554.23)(428.1821, 700.53)	FindByFormula	Esi+
440.1659@5.578	1.82311e-09	7.89062e-12	down	2.8898e+06	-2.8898e+06	-21.4625	10.7503	10.7206	10.6785	10.7757	-11.0029	-10.9604	-10.563	-10.3988	440.1659@5.578	440.166	5.578		4	(881.3358, 379.5)(882.3393, 226.35)(441.1733, 146858.12)(442.175, 32715.81)	FindByFormula	Esi+
219.0719@2.483	0.000639576	0.000119224	up	3.49785	3.49785	1.80647	-0.907845	-0.86894	-0.89484	-0.941315	0.629345	0.478788	1.21005	1.29476	219.0719@2.483	219.072	2.483		8	(242.0643, 398.58)(237.1087, 62425.7)(238.1098, 6933.14)(239.1122, 757.61)(220.0823, 78827.16)(221.0843, 8293.5)	FindByFormula	Esi+
257.1024@0.662	3.80833e-05	4.27939e-06	up	5.87997	5.87997	2.55581	-1.38597	-1.17682	-1.33634	-1.21249	0.961589	1.06637	1.48928	1.59438	257.1024@0.662	257.102	0.662		8	(515.209, 335.52)(280.0912, 3484.04)(281.0916, 329.18)(296.0664, 966.42)(258.1099, 139683.64)(259.1125, 11799.71)(260.1137, 2184.62)	FindByFormula	Esi+
129.0425@1.7600001	0.00030698	5.18764e-05	up	2.57216	2.57216	1.36298	-0.595639	-0.732765	-0.743974	-0.653583	1.00856	0.707411	0.38283	0.627154	129.0425@1.7600001	129.042	1.76		8	(259.0925, 2455.72)(260.0917, 387.17)(297.0365, 279.9)(152.032, 8416.37)(153.0358, 549.55)(281.0733, 681.06)(130.0501, 143971.97)(131.053, 8482.74)	FindByFormula	Esi+
195.0747@2.9640002	0.000749674	0.000144319	down	2.88055	-2.88055	-1.52635	0.726219	0.749481	0.73856	0.838432	-1.20657	-0.874848	-0.572869	-0.398402	195.0747@2.9640002	195.075	2.964		8	(218.0629, 795.96)(178.0719, 8359.03)(196.0826, 97894.42)(197.0845, 8376.52)(198.0851, 796.69)	FindByFormula	Esi+
389.1334@11.667	0.00230152	0.000519245	down	4.25663	-4.25663	-2.08971	0.945095	1.09783	1.18105	0.955454	-1.8419	-1.19824	-0.528019	-0.611265	389.1334@11.667	389.133	11.667		8	(407.1679, 73838.98)(408.17, 16089.88)(409.1721, 2219.81)(390.1403, 316.21)	FindByFormula	Esi+
174.054@6.2179995	1.78558e-06	1.11988e-07	down	5.82831	-5.82831	-2.54308	1.21707	1.26599	1.2605	1.3426	-1.41984	-1.39625	-1.20383	-1.06624	174.054@6.2179995	174.054	6.218		8	(157.0513, 298.14)(192.0884, 105992.23)(193.0892, 11005.55)(175.0614, 7170.92)(176.0641, 1512.03)	FindByFormula	Esi+
134.0235@6.017	9.79546e-05	1.34816e-05	down	24.2296	-24.2296	-4.5987	2.34975	2.12235	2.30454	2.42076	-2.99425	-2.46362	-2.41872	-1.32081	134.0235@6.017	134.024	6.017		8	(152.0574, 46084.96)(153.0608, 3498.29)(135.0313, 12952.04)	FindByFormula	Esi+
442.1801@5.642	2.78623e-07	1.35914e-08	down	10.5722	-10.5722	-3.4022	1.82884	1.57838	1.55853	1.83865	-1.71836	-1.76992	-1.69197	-1.62416	442.1801@5.642	442.18	5.642		8	(465.1684, 3831.65)(466.1686, 866.39)(443.1885, 77062.95)(444.1907, 16927.02)(445.1924, 2398.84)	FindByFormula	Esi+
149.0699@1.16	3.33129e-07	1.65404e-08	down	20.375	-20.375	-4.34873	2.24418	2.00858	2.18105	2.26364	-2.11227	-2.4489	-2.05562	-2.08067	149.0699@1.16	149.07	1.16		8	(150.0775, 110038.74)(151.0793, 8411.87)	FindByFormula	Esi+
162.0524@6.038	1.39687e-08	5.84058e-10	down	1.53028e+06	-1.53028e+06	-20.5454	9.81866	10.4731	9.90074	10.8982	-10.5443	-10.5018	-10.1044	-9.94023	162.0524@6.038	162.052	6.038		4	(180.0873, 36044.89)(181.0889, 3186.62)(163.0611, 7707.94)	FindByFormula	Esi+
83.0371@1.759	0.000302757	5.0899e-05	up	2.18646	2.18646	1.1286	-0.51718	-0.635942	-0.59587	-0.508203	0.836539	0.526589	0.321441	0.572625	83.0371@1.759	83.0371	1.759		8	(84.0447, 85368.2)(85.0483, 3935.76)	FindByFormula	Esi+
134.0223@3.621	1.82311e-09	1.14376e-11	down	1.33729e+06	-1.33729e+06	-20.3509	10.0919	10.2014	10.186	10.2225	-10.4471	-10.4046	-10.0072	-9.84299	134.0223@3.621	134.022	3.621		4	(152.0564, 82169.63)(135.0303, 18124.89)	FindByFormula	Esi+
384.1395@4.94	2.24413e-06	1.50521e-07	up	6.35654	6.35654	2.66824	-1.35147	-1.4418	-1.1309	-1.41232	1.46617	1.261	1.18517	1.42415	384.1395@4.94	384.139	4.94		8	(385.147, 72157.73)(386.1485, 13261.52)(387.1494, 1561.77)	FindByFormula	Esi+
164.0567@8.396	7.37658e-06	6.38847e-07	down	5.24128	-5.24128	-2.38992	1.14637	1.15635	1.191	1.28612	-1.378	-1.36663	-1.083	-0.952214	164.0567@8.396	164.057	8.396		8	(165.0644, 66406.87)(166.0705, 13545.67)(167.0729, 1106.83)	FindByFormula	Esi+
207.0752@4.753	1.33514e-05	1.26273e-06	up	27.227	27.227	4.76696	-2.25445	-2.49553	-2.27015	-2.5138	2.03714	1.91454	2.75319	2.82905	207.0752@4.753	207.075	4.753		8	(415.1542, 1278.9)(416.151, 269.23)(230.0679, 731.67)(437.1428, 332.73)(190.0716, 9953.33)(191.0738, 1409.14)(246.0398, 513.85)(208.0827, 63009.63)(209.0848, 6076.81)(210.0868, 826.01)	FindByFormula	Esi+
418.1236@8.144	2.22621e-05	2.26888e-06	down	10.9872	-10.9872	-3.45775	1.63291	1.73823	1.79897	1.74538	-2.19669	-1.90389	-1.42189	-1.39302	418.1236@8.144	418.124	8.144		8	(837.2546, 249.56)(419.1305, 22581.5)(420.1323, 5253.42)(421.1363, 798.16)	FindByFormula	Esi+
456.1623@5.066	3.02838e-06	2.16312e-07	down	21.2429	-21.2429	-4.40891	2.18709	2.15423	2.17333	2.30317	-2.24257	-2.63795	-2.09607	-1.84123	456.1623@5.066	456.162	5.066		8	(457.1674, 12899.52)(458.1696, 3112.67)(459.1735, 641.95)	FindByFormula	Esi+
420.1396@9.236	2.31173e-06	1.57068e-07	down	62.5243	-62.5243	-5.96634	2.92032	2.96889	2.99468	3.04881	-3.50968	-3.16478	-2.61303	-2.6452	420.1396@9.236	420.14	9.236		8	(841.2893, 259.32)(443.1303, 778.75)(459.0994, 383.94)(421.1463, 32396.2)(422.1487, 7250.15)(423.1508, 1060.68)	FindByFormula	Esi+
219.0757@6.2179995	3.90721e-06	2.99507e-07	down	6.03424	-6.03424	-2.59317	1.23742	1.25771	1.29855	1.39267	-1.40366	-1.51906	-1.17788	-1.08574	219.0757@6.2179995	219.076	6.218		8	(220.083, 63070.84)(221.0862, 8822.09)	FindByFormula	Esi+
235.07@4.2729993	7.35985e-05	9.28366e-06	up	2.7252	2.7252	1.44636	-0.728665	-0.744643	-0.642541	-0.776875	0.637212	0.48079	0.927696	0.847026	235.07@4.2729993	235.07	4.273		8	(471.1462, 327.73)(258.059, 458.84)(274.0324, 433.81)(236.0769, 35821.77)(237.0796, 4109.48)	FindByFormula	Esi+
165.0642@2.018	0.00034596	5.93676e-05	up	2.42076	2.42076	1.27546	-0.700304	-0.694627	-0.656259	-0.499727	0.466687	0.416747	0.745873	0.92161	165.0642@2.018	165.064	2.018		8	(166.0731, 59593.57)(167.0754, 4802.95)	FindByFormula	Esi+
377.1068@0.73199993	0.00329714	0.000784075	up	2.16103	2.16103	1.11172	-0.785366	-0.443315	-0.796068	-0.198688	0.246371	0.619078	0.671131	0.686857	377.1068@0.73199993	377.107	0.732		8	(755.2203, 899.16)(756.2215, 205.33)(400.0976, 6696.56)(401.0943, 945.82)(402.0754, 589.8)(777.2027, 308.62)(416.0703, 1609.69)(417.0745, 323.46)(378.1156, 68846.48)(379.1179, 8262.54)(380.1192, 1930.48)	FindByFormula	Esi+
364.097@0.74599993	0.00418693	0.00103214	up	2.03819	2.03819	1.02729	-0.659863	-0.724415	-0.522829	-0.147473	0.370571	0.287414	0.595394	0.801201	364.097@0.74599993	364.097	0.746		8	(365.1047, 78978.38)(366.1077, 9954.25)(368.1061, 374.44)	FindByFormula	Esi+
627.2497@9.07	1.82311e-09	1.63456e-11	down	873566	-873566	-19.7366	9.91594	9.89858	9.72902	9.92957	-10.1399	-10.0974	-9.7	-9.53583	627.2497@9.07	627.25	9.07		4	(628.2575, 4261.27)(629.26, 1443.6)(630.2623, 292.47)	FindByFormula	Esi+
117.0789@0.69500005	0.00502464	0.00127804	up	2.57876	2.57876	1.36668	-0.234665	-0.727744	-0.993372	-0.777573	0.815282	0.163591	0.983532	0.77095	117.0789@0.69500005	117.079	0.695		8	(235.1648, 823.67)(118.0861, 63709.41)(119.0892, 3532.79)	FindByFormula	Esi+
300.1316@3.846	1.82311e-09	1.77934e-11	down	830831	-830831	-19.6642	9.82967	9.83037	9.96164	9.70671	-10.1037	-10.0612	-9.66382	-9.49965	300.1316@3.846	300.132	3.846		4	(301.1397, 20880.35)(302.1416, 3504.82)(303.1441, 420.19)	FindByFormula	Esi+
337.0937@1.347	0.00240234	0.000544083	up	2.88571	2.88571	1.52893	-0.976398	-0.78654	-0.500747	-0.794168	0.972512	1.24263	0.371714	0.470994	337.0937@1.347	337.094	1.347		8	(360.084, 392.22)(320.0905, 4223.02)(321.0941, 666.03)(355.1326, 324.13)(338.101, 63615.29)(339.1034, 8304.38)(340.0993, 3862.1)(341.1019, 495.35)	FindByFormula	Esi+
160.0379@6.4669995	7.35985e-05	9.22407e-06	down	5.27606	-5.27606	-2.39946	1.24847	1.2197	1.03267	1.29809	-1.41495	-1.54194	-0.863622	-0.978411	160.0379@6.4669995	160.038	6.467		8	(178.0721, 52143.09)(179.0756, 5964.71)(161.0457, 3623.17)	FindByFormula	Esi+
243.0723@5.9910007	0.000325645	5.5598e-05	down	5.0724	-5.0724	-2.34267	1.14196	1.16219	1.14473	1.23647	-1.77641	-1.29097	-0.797256	-0.82071	243.0723@5.9910007	243.072	5.991		8	(244.0808, 40585.04)(245.0829, 4496.5)	FindByFormula	Esi+
424.1702@8.311	1.63119e-06	9.9463e-08	down	11.5738	-11.5738	-3.5328	1.7665	1.75706	1.76494	1.77709	-1.90489	-2.0134	-1.48214	-1.66516	424.1702@8.311	424.17	8.311		8	(425.1778, 20548.0)(426.1793, 4494.92)(427.1789, 689.2)	FindByFormula	Esi+
148.0201@0.69899994	0.00200441	0.000441739	down	2.81502	-2.81502	-1.49314	0.951103	0.384092	0.681354	0.969739	-0.869353	-1.12097	-0.342352	-0.653616	148.0201@0.69899994	148.02	0.699		8	(166.0532, 46483.26)(167.0555, 2988.22)(149.0266, 7461.37)(150.0298, 543.78)	FindByFormula	Esi+
162.0178@3.3220003	6.69096e-07	3.61358e-08	up	18.5188	18.5188	4.21092	-2.26105	-2.11924	-2.14929	-1.89225	2.01879	1.90235	2.17622	2.32447	162.0178@3.3220003	162.018	3.322		8	(180.0513, 56536.21)(181.0531, 4833.8)(163.0261, 1454.46)	FindByFormula	Esi+
349.0939@4.333	3.58596e-06	2.68635e-07	down	9.61123	-9.61123	-3.26472	1.60299	1.73893	1.54537	1.64216	-1.32952	-1.53578	-1.87504	-1.7891	349.0939@4.333	349.094	4.333		8	(350.1004, 44208.89)(351.103, 6585.68)(352.0985, 2772.2)	FindByFormula	Esi+
442.181@5.2270007	0.000687337	0.000129923	down	8.67554	-8.67554	-3.11695	1.57012	1.37594	1.49379	1.79405	-2.19491	-2.12835	-0.972808	-0.937838	442.181@5.2270007	442.181	5.227		8	(443.1887, 34599.61)(444.1905, 7791.97)(445.1938, 1216.69)	FindByFormula	Esi+
200.0331@5.917	0.000167567	2.56898e-05	down	3.0455	-3.0455	-1.60668	0.847651	0.815448	0.776908	0.773354	-0.62956	-1.21218	-0.734088	-0.637532	200.0331@5.917	200.033	5.917		8	(218.0675, 42488.48)(219.0699, 4627.69)(201.0408, 1043.5)	FindByFormula	Esi+
275.1119@0.82000005	0.000125996	1.82189e-05	up	11.6043	11.6043	3.53659	-2.22187	-1.53089	-1.12141	-2.19901	1.61751	1.62486	1.75525	2.07556	275.1119@0.82000005	275.112	0.82		8	(298.1049, 291.26)(258.1089, 13248.77)(259.107, 1297.21)(277.1044, 1135.93)(278.1007, 302.57)	FindByFormula	Esi+
442.1808@5.3779993	0.000853081	0.000165712	down	4.0823	-4.0823	-2.02938	0.724683	1.08631	1.001	1.24677	-1.63799	-0.980231	-0.794225	-0.646316	442.1808@5.3779993	442.181	5.378		8	(443.1882, 41591.04)(444.1904, 9571.14)(445.1911, 1375.34)	FindByFormula	Esi+
188.0685@3.6229997	5.53606e-05	6.60663e-06	down	7.02665	-7.02665	-2.81284	1.32584	1.42788	1.36456	1.50739	-1.74412	-1.72255	-1.10906	-1.04994	188.0685@3.6229997	188.069	3.623		8	(207.1051, 3820.39)(208.1082, 549.75)(189.0764, 5442.84)(190.0752, 1146.57)	FindByFormula	Esi+
177.0618@3.533	3.76615e-09	1.41067e-10	down	462476	-462476	-18.819	9.17827	9.12956	9.57534	9.75486	-9.68113	-9.63862	-9.24123	-9.07706	177.0618@3.533	177.062	3.533		4	(178.072, 15456.92)(179.0795, 38711.5)	FindByFormula	Esi+
551.1703@4.0499997	0.000243191	3.94909e-05	down	3.58136	-3.58136	-1.84051	1.01088	0.877391	0.931472	0.861274	-0.801429	-1.41042	-0.638234	-0.830929	551.1703@4.0499997	551.17	4.05		8	(574.1586, 462.51)(552.1786, 41635.08)(553.1806, 10016.7)(554.1829, 2038.0)(555.1837, 300.22)	FindByFormula	Esi+
380.107@9.194	0.000141328	2.06822e-05	up	17.7416	17.7416	4.14906	-2.54045	-1.9355	-1.22677	-2.59541	1.92048	1.78586	2.21792	2.37387	380.107@9.194	380.107	9.194		8	(381.1149, 29765.79)(382.1165, 5866.81)(383.1178, 843.46)	FindByFormula	Esi+
458.1761@7.138	5.70656e-05	6.8598e-06	down	16.2588	-16.2588	-4.02315	2.22085	1.74767	1.76268	2.31511	-2.4763	-2.35302	-1.65377	-1.56322	458.1761@7.138	458.176	7.138		8	(481.1647, 359.9)(459.1831, 13261.8)(460.1829, 2872.39)(461.1855, 531.89)	FindByFormula	Esi+
382.1268@5.8590007	7.47872e-06	6.57971e-07	up	4.54653	4.54653	2.18477	-1.17978	-1.05838	-0.856593	-1.27478	1.02179	1.10819	1.02142	1.21813	382.1268@5.8590007	382.127	5.859		8	(383.1306, 11946.81)(384.132, 2435.04)(385.1357, 394.78)	FindByFormula	Esi+
109.0274@2.26	1.82311e-09	2.02392e-11	down	372107	-372107	-18.5054	9.19067	9.25854	9.23292	9.32859	-9.5243	-9.48179	-9.0844	-8.92023	109.0274@2.26	109.027	2.26		4	(110.0349, 33136.03)(111.0381, 1902.3)	FindByFormula	Esi+
412.1338@5.8040004	7.63361e-05	9.84124e-06	down	2.69493	-2.69493	-1.43025	0.719849	0.750846	0.675029	0.71477	-0.890371	-0.898954	-0.55775	-0.513419	412.1338@5.8040004	412.134	5.804		8	(825.2766, 228.56)(413.142, 34421.29)(414.1441, 6749.94)(415.1464, 994.7)	FindByFormula	Esi+
205.0594@6.7099996	0.00103254	0.000202543	up	2.18392	2.18392	1.12692	-0.609225	-0.556138	-0.542947	-0.545533	0.382878	0.266595	0.79448	0.80989	205.0594@6.7099996	205.059	6.71		8	(228.0604, 978.23)(206.0669, 31930.6)(207.0696, 3274.31)(208.0708, 359.55)	FindByFormula	Esi+
159.0701@3.872	3.87106e-05	4.41732e-06	down	3.87549	-3.87549	-1.95438	1.02905	1.02628	1.07574	0.777694	-1.14687	-0.685309	-0.958815	-1.11776	159.0701@3.872	159.07	3.872		8	(319.1495, 6225.25)(320.1505, 1158.93)(177.1007, 856.0)(160.0752, 3922.94)(161.0772, 509.43)	FindByFormula	Esi+
113.0479@1.355	0.00149104	0.000314313	down	3.78319	-3.78319	-1.9196	1.03642	0.807331	0.779171	1.21629	-0.294964	-0.969296	-1.39833	-1.17661	113.0479@1.355	113.048	1.355		8	(227.1033, 395.72)(96.0447, 35703.78)(97.047, 2291.32)(114.0551, 4423.45)(115.0572, 400.96)(244.1271, 433.6)	FindByFormula	Esi+
215.0552@0.632	2.75123e-05	2.92379e-06	up	11.3507	11.3507	3.5047	-2.13982	-1.58578	-1.66524	-1.61858	1.47225	1.4738	1.95454	2.10882	215.0552@0.632	215.055	0.632		8	(431.1171, 1464.67)(432.1236, 242.04)(238.0442, 5681.95)(453.0965, 417.99)(254.0183, 1093.36)(216.0625, 19384.54)(217.0647, 1326.13)	FindByFormula	Esi+
255.0954@1.6990001	2.51128e-06	1.72815e-07	down	6.33751	-6.33751	-2.66392	1.30267	1.33319	1.30844	1.38353	-1.46575	-1.52813	-1.13199	-1.20196	255.0954@1.6990001	255.095	1.699		8	(256.1032, 30242.29)(257.1047, 3629.47)(258.1064, 634.12)	FindByFormula	Esi+
402.1186@2.311	0.0085907	0.00238714	down	5.1597	-5.1597	-2.36729	1.08761	1.19841	1.43392	1.01464	-0.093703	-0.752061	-2.06401	-1.8248	402.1186@2.311	402.119	2.311		8	(403.1257, 25531.72)(404.1286, 4543.93)(405.1237, 1735.11)	FindByFormula	Esi+
147.0889@1.71	4.08718e-05	4.73515e-06	up	3.38524	3.38524	1.75926	-0.739897	-1.06877	-0.89609	-0.813761	1.03611	0.621658	0.945627	0.915117	147.0889@1.71	147.089	1.71		8	(148.0968, 32602.7)(149.0997, 2205.28)	FindByFormula	Esi+
599.2191@6.274	0.00516994	0.00132851	down	6.2756	-6.2756	-2.64975	1.28722	1.29864	1.27687	1.43677	-1.97243	-2.28054	-0.600836	-0.445704	599.2191@6.274	599.219	6.274		8	(600.2263, 8208.81)(601.2287, 2918.17)	FindByFormula	Esi+
424.169@6.4889994	9.91302e-07	5.61278e-08	down	19.2625	-19.2625	-4.26772	2.0559	2.09958	2.07272	2.30724	-2.16647	-2.44872	-2.00976	-1.9105	424.169@6.4889994	424.169	6.489		8	(425.1777, 32584.99)(426.1799, 7335.44)(427.1806, 1049.24)	FindByFormula	Esi+
384.1387@3.68	5.59591e-06	4.43578e-07	up	9.2365	9.2365	3.20735	-1.57919	-1.65237	-1.44781	-1.73532	1.34793	1.42931	1.80109	1.83636	384.1387@3.68	384.139	3.68		8	(385.1469, 26922.38)(386.1479, 5232.86)(387.1459, 729.17)	FindByFormula	Esi+
804.2756@5.061	1.82311e-09	2.03206e-11	down	507116	-507116	-18.952	9.54106	9.34713	9.48562	9.53011	-9.7476	-9.70509	-9.3077	-9.14353	804.2756@5.061	804.276	5.061		4	(805.2848, 2209.99)(806.2895, 1013.94)(807.2935, 379.06)	FindByFormula	Esi+
601.1994@6.3009996	0.00133404	0.000274244	up	2.44305	2.44305	1.28868	-0.696326	-0.582812	-0.584069	-0.714161	0.455778	0.281456	0.84062	0.999513	601.1994@6.3009996	601.199	6.301		8	(602.2051, 8685.7)(603.2062, 2997.86)(604.2062, 569.61)	FindByFormula	Esi+
165.0634@2.9629998	0.000238774	3.82704e-05	down	3.84982	-3.84982	-1.94479	0.946467	0.938979	0.926707	1.07743	-1.32356	-0.807828	-0.555099	-1.2031	165.0634@2.9629998	165.063	2.963		8	(166.071, 16448.02)(167.074, 1365.41)	FindByFormula	Esi+
585.2246@3.5499997	3.09952e-06	2.26018e-07	up	9.83549	9.83549	3.298	-1.58002	-1.60008	-1.69238	-1.72352	1.49322	1.38903	1.81239	1.90135	585.2246@3.5499997	585.225	3.55		8	(608.2132, 10539.71)(609.215, 3003.08)(624.1874, 1379.55)(625.1844, 385.59)(586.2326, 17865.03)(587.2336, 4739.2)(588.2356, 940.61)	FindByFormula	Esi+
426.1516@5.5320005	0.00904197	0.00253616	down	4.28539	-4.28539	-2.09943	1.60271	1.47636	0.93633	0.183448	-0.668103	-0.506663	-1.39956	-1.62452	426.1516@5.5320005	426.152	5.532		8	(427.158, 21639.62)(428.16, 4582.68)(429.1614, 724.78)	FindByFormula	Esi+
445.1804@10.067	0.000273075	4.54332e-05	up	9.5953	9.5953	3.26233	-1.7027	-1.53437	-1.716	-1.57159	1.19249	1.00874	2.11159	2.21184	445.1804@10.067	445.18	10.067		8	(446.188, 20144.0)(447.1897, 4445.8)(448.1928, 734.55)	FindByFormula	Esi+
355.125@8.98	0.000230487	3.67414e-05	down	6.17802	-6.17802	-2.62714	1.41601	1.25832	1.26748	1.31247	-1.89251	-1.51236	-1.00735	-0.842067	355.125@8.98	355.125	8.98		8	(711.2578, 758.02)(712.2608, 336.96)(749.2109, 401.89)(378.1144, 1770.83)(379.1194, 382.65)(733.2396, 1912.56)(734.243, 729.13)(735.2451, 269.56)(394.0882, 1571.84)(395.0915, 272.47)(356.1326, 14668.73)(357.1357, 2738.34)(358.1366, 647.73)	FindByFormula	Esi+
368.1425@6.771	0.000196887	3.08708e-05	down	18.9213	-18.9213	-4.24194	2.06085	2.17604	2.21308	2.03391	-1.08489	-2.82834	-2.48906	-2.08158	368.1425@6.771	368.142	6.771		8	(369.151, 16375.63)(370.1523, 3200.59)(371.1484, 513.67)	FindByFormula	Esi+
109.0277@4.0499997	0.00230152	0.000518141	down	2.7935	-2.7935	-1.48207	0.818762	0.884996	0.353527	0.906862	-0.713436	-1.22671	-0.382328	-0.641674	109.0277@4.0499997	109.028	4.05		8	(92.0242, 854.23)(110.035, 30900.56)(111.0385, 1772.86)	FindByFormula	Esi+
207.0524@2.129	3.22794e-05	3.48662e-06	down	3.6403	-3.6403	-1.86406	0.836296	0.784376	0.881422	1.22602	-1.069	-0.961026	-0.899277	-0.798817	207.0524@2.129	207.052	2.129		8	(225.0862, 15157.92)(226.0891, 1963.13)(208.06, 6854.27)(209.0639, 764.63)	FindByFormula	Esi+
153.0649@0.77199996	1.11743e-05	1.00907e-06	down	19.8649	-19.8649	-4.31215	2.12394	2.3297	2.05616	2.1145	-2.59429	-2.42467	-1.80517	-1.80017	153.0649@0.77199996	153.065	0.772		8	(154.072, 26983.12)(155.0743, 1833.18)	FindByFormula	Esi+
748.2544@5.591	1.82311e-09	2.32013e-11	down	430001	-430001	-18.714	9.32026	9.30144	9.50484	9.30142	-9.62861	-9.5861	-9.18871	-9.02454	748.2544@5.591	748.254	5.591		4	(749.2585, 735.56)(750.2473, 1073.35)	FindByFormula	Esi+
229.0956@6.760001	3.15892e-06	2.33892e-07	down	24.7601	-24.7601	-4.62994	2.25712	2.31295	2.23244	2.45738	-2.55948	-2.66076	-2.08443	-1.95521	229.0956@6.760001	229.096	6.76		8	(230.1026, 24952.18)(231.1042, 3438.37)(232.1081, 401.14)	FindByFormula	Esi+
394.1234@6.3170004	2.7649e-07	1.32464e-08	down	4.70413	-4.70413	-2.23393	1.08771	1.07161	1.12781	1.18073	-1.1588	-1.18291	-1.15224	-0.973903	394.1234@6.3170004	394.123	6.317		8	(395.1307, 22300.89)(396.1327, 4268.9)(397.1338, 727.09)	FindByFormula	Esi+
382.1253@7.7410007	4.08718e-05	4.71157e-06	down	5.44731	-5.44731	-2.44554	1.08036	1.1186	1.39303	1.2991	-1.35941	-1.55037	-1.02477	-0.95654	382.1253@7.7410007	382.125	7.741		8	(383.1324, 13872.16)(384.1341, 2899.3)(385.1353, 416.5)	FindByFormula	Esi+
253.0801@2.9319997	2.46612e-07	1.16002e-08	down	6.05409	-6.05409	-2.59791	1.28857	1.32254	1.28968	1.29503	-1.36738	-1.42973	-1.23657	-1.16214	253.0801@2.9319997	253.08	2.932		8	(254.0876, 18409.05)(255.0897, 2208.14)	FindByFormula	Esi+
101.0841@1.71	0.00182453	0.00039415	up	3.31987	3.31987	1.73113	-0.9501	-1.15792	-0.962351	-0.391881	0.66365	0.461002	1.17437	1.16323	101.0841@1.71	101.084	1.71		8	(102.0915, 23468.26)(103.0945, 1393.49)	FindByFormula	Esi+
129.0798@1.165	0.00492934	0.00124522	up	2.32179	2.32179	1.21524	-0.326653	-0.86492	-0.753889	-0.485018	0.716825	0.537281	1.00276	0.173618	129.0798@1.165	129.08	1.165		8	(130.0867, 27051.24)(131.0899, 1908.27)	FindByFormula	Esi+
555.1272@2.595	0.00915493	0.00257582	up	2.27925	2.27925	1.18856	-0.338814	-0.570696	-0.875866	-0.591738	0.256449	0.210281	0.844732	1.06565	555.1272@2.595	555.127	2.595		8	(556.1345, 1724.09)(557.1391, 478.35)	FindByFormula	Esi+
384.1388@4.2379994	3.49233e-05	3.86347e-06	up	5.6076	5.6076	2.48738	-1.30828	-1.20192	-1.23708	-1.22749	0.966661	0.989271	1.46998	1.54885	384.1388@4.2379994	384.139	4.238		8	(385.1467, 24420.69)(386.1488, 4662.26)(387.1491, 691.36)	FindByFormula	Esi+
336.0543@1.627	0.000185093	2.8699e-05	down	2.06685	-2.06685	-1.04743	0.625231	0.537978	0.4231	0.508555	-0.468675	-0.768455	-0.403627	-0.454107	336.0543@1.627	336.054	1.627		8	(673.1178, 962.37)(674.1193, 313.67)(711.0621, 356.32)(359.0391, 727.79)(337.0627, 15898.81)(338.0641, 2244.58)(339.067, 356.31)	FindByFormula	Esi+
281.1107@1.091	7.37658e-06	6.3829e-07	down	31.3543	-31.3543	-4.97059	2.38964	2.3548	2.39271	2.80403	-2.04779	-2.94851	-2.25874	-2.68614	281.1107@1.091	281.111	1.091		8	(264.1073, 1069.41)(282.1185, 20174.73)(283.1208, 2699.59)(284.1217, 425.41)	FindByFormula	Esi+
173.0434@0.89900005	0.0037957	0.000920536	up	3.30902	3.30902	1.7264	-0.99694	-0.818527	-0.770828	-0.866509	1.42347	1.26689	0.326098	0.436343	173.0434@0.89900005	173.043	0.899		8	(156.04, 17797.44)(157.0436, 1079.29)(174.0508, 7353.35)(175.0533, 504.1)	FindByFormula	Esi+
381.0967@7.508	3.39272e-09	1.15933e-10	down	346131	-346131	-18.401	8.9526	9.34852	9.50871	8.9921	-9.4721	-9.42959	-9.0322	-8.86803	381.0967@7.508	381.097	7.508		4	(382.0996, 20389.49)(383.1031, 4224.42)(384.1069, 711.91)	FindByFormula	Esi+
495.1457@7.725999	1.13726e-06	6.63528e-08	down	12.8088	-12.8088	-3.67906	1.82732	1.72156	1.92874	1.88051	-1.52968	-1.91456	-1.88826	-2.02563	495.1457@7.725999	495.146	7.726		8	(496.1529, 10849.53)(497.1546, 2593.47)(498.1595, 446.87)	FindByFormula	Esi+
463.0718@4.763	9.59612e-05	1.304e-05	up	2.35683	2.35683	1.23685	-0.544864	-0.87881	-0.466558	-0.583468	0.558444	0.583993	0.628886	0.702376	463.0718@4.763	463.072	4.763		8	(464.0799, 15488.55)(465.0823, 2627.46)(466.0836, 508.88)	FindByFormula	Esi+
398.1515@7.6679997	0.000362906	6.29078e-05	down	8.86976	-8.86976	-3.1489	1.64529	1.49729	1.35656	1.79865	-2.30206	-1.85431	-1.09192	-1.04949	398.1515@7.6679997	398.151	7.668		8	(381.1503, 6753.03)(382.1364, 1525.39)(399.1624, 18584.38)(400.1638, 4003.88)(401.1648, 518.49)	FindByFormula	Esi+
165.0643@3.5289998	3.09952e-06	2.26794e-07	down	8.42612	-8.42612	-3.07487	1.51484	1.50904	1.53244	1.59342	-1.75638	-1.67649	-1.2253	-1.49156	165.0643@3.5289998	165.064	3.529		8	(166.0712, 29616.41)(167.0749, 2629.08)	FindByFormula	Esi+
253.08@3.847	1.97387e-05	1.94292e-06	down	3.6281	-3.6281	-1.85921	0.872588	0.76451	0.959979	1.12135	-0.718219	-0.983938	-1.03086	-0.985414	253.08@3.847	253.08	3.847		8	(254.0874, 23831.87)(255.0901, 2760.39)	FindByFormula	Esi+
151.0499@5.264	2.13623e-06	1.39562e-07	down	7.84658	-7.84658	-2.97206	1.45269	1.35367	1.5595	1.57827	-1.43707	-1.70555	-1.26241	-1.5391	151.0499@5.264	151.05	5.264		8	(152.057, 36321.02)(153.0596, 2684.6)	FindByFormula	Esi+
101.0473@1.7089999	5.22291e-05	6.14192e-06	up	2.86077	2.86077	1.5164	-0.726629	-0.976589	-0.727917	-0.601673	0.768105	0.56798	0.833193	0.863531	101.0473@1.7089999	101.047	1.709		8	(102.0553, 19989.15)(103.0571, 1321.2)	FindByFormula	Esi+
167.08@2.9640002	0.00450517	0.00112237	down	2.63654	-2.63654	-1.39865	0.808349	0.812469	0.271983	0.904496	-1.11849	-0.921645	-0.451756	-0.305404	167.08@2.9640002	167.08	2.964		8	(168.0876, 15799.28)(169.0891, 1419.36)	FindByFormula	Esi+
396.1392@5.3779993	1.33514e-05	1.26768e-06	down	2.50658	-2.50658	-1.32572	0.644102	0.616998	0.671251	0.719091	-0.684275	-0.833512	-0.606455	-0.527201	396.1392@5.3779993	396.139	5.378		8	(397.1461, 6101.08)(398.1475, 1344.82)(399.1502, 320.54)	FindByFormula	Esi+
304.1003@1.461	6.42054e-06	5.31317e-07	up	4.75342	4.75342	2.24897	-1.23452	-1.01613	-1.06599	-1.1813	1.07626	0.905817	1.2043	1.31156	304.1003@1.461	304.1	1.461		8	(327.09, 874.72)(343.0656, 301.09)(305.108, 19794.12)(306.1112, 2587.22)(307.1132, 557.26)	FindByFormula	Esi+
202.1418@0.81400007	0.000359471	6.19993e-05	down	5.88718	-5.88718	-2.55758	1.36774	1.33523	1.55394	0.85823	-1.59011	-1.67584	-0.792747	-1.05646	202.1418@0.81400007	202.142	0.814		8	(203.1494, 24193.97)(204.1519, 2199.98)	FindByFormula	Esi+
447.2571@8.402	2.13321e-06	1.37506e-07	down	3.69646	-3.69646	-1.88614	0.972606	0.927959	0.938485	0.933236	-1.04123	-1.06505	-0.880517	-0.785485	447.2571@8.402	447.257	8.402		8	(470.2464, 1718.02)(471.25, 421.36)(448.2651, 11872.91)(449.2667, 2900.4)(450.2702, 484.6)	FindByFormula	Esi+
212.0857@6.8110003	8.30778e-05	1.08551e-05	down	10.4473	-10.4473	-3.38505	2.21412	1.80585	1.17524	1.5749	-1.82847	-1.98471	-1.54123	-1.4157	212.0857@6.8110003	212.086	6.811		8	(425.1783, 160107.97)(213.0925, 42879.93)(214.0944, 1513.78)	FindByFormula	Esi+
179.0794@3.5149999	3.02838e-06	2.14161e-07	down	30.2477	-30.2477	-4.91875	2.43014	2.43672	2.4298	2.54084	-2.94552	-2.49303	-2.3552	-2.04376	179.0794@3.5149999	179.079	3.515		8	(180.0868, 25691.61)(181.0876, 2163.9)	FindByFormula	Esi+
244.1523@3.424	2.12058e-05	2.14274e-06	down	5.99802	-5.99802	-2.58449	1.49435	1.29296	1.1678	1.21386	-1.42922	-1.56802	-0.997528	-1.1742	244.1523@3.424	244.152	3.424		8	(245.1601, 22971.91)(246.1633, 2826.13)(247.1607, 264.79)	FindByFormula	Esi+
203.0792@9.065	1.13726e-06	6.63731e-08	down	67.0833	-67.0833	-6.06788	3.02621	3.04236	2.99372	3.07348	-3.48983	-2.98395	-2.56114	-3.10085	203.0792@9.065	203.079	9.065		8	(407.1668, 3528.81)(408.1704, 1144.21)(204.0872, 7804.19)(205.0881, 1175.71)	FindByFormula	Esi+
191.0799@3.156	6.64795e-06	5.55926e-07	up	5.03329	5.03329	2.3315	-1.44425	-1.15963	-0.965077	-1.09405	1.14862	1.17791	1.09867	1.23781	191.0799@3.156	191.08	3.156		8	(192.0873, 19058.12)(193.0896, 1811.6)	FindByFormula	Esi+
165.0638@6.2169995	5.82899e-06	4.77287e-07	down	4.87942	-4.87942	-2.28671	1.01038	1.13361	1.14835	1.28107	-1.32061	-1.25097	-1.02661	-0.975237	165.0638@6.2169995	165.064	6.217		8	(166.0711, 19430.28)(167.074, 1621.33)	FindByFormula	Esi+
804.2699@5.973	1.82311e-09	2.94722e-11	down	409394	-409394	-18.6431	9.33992	9.1752	9.28194	9.4892	-9.59318	-9.55068	-9.15328	-8.98912	804.2699@5.973	804.27	5.973		4	(805.2856, 4728.48)(806.2881, 2205.9)(807.2899, 557.5)	FindByFormula	Esi+
282.1213@8.971	6.48737e-05	7.91143e-06	up	3.39027	3.39027	1.7614	-1.04164	-1.04167	-0.566312	-0.873188	0.761454	0.815419	0.953179	0.992753	282.1213@8.971	282.121	8.971		8	(283.1292, 15608.43)(284.1315, 2787.67)(285.1313, 341.97)	FindByFormula	Esi+
193.0737@8.98	1.82311e-09	2.44147e-11	down	224448	-224448	-17.776	8.91228	8.82614	8.91087	8.90275	-9.15963	-9.11712	-8.71973	-8.55556	193.0737@8.98	193.074	8.98		4	(194.0805, 16731.05)(195.0842, 1963.39)	FindByFormula	Esi+
442.1784@7.322999	0.00131148	0.000268464	down	30.5035	-30.5035	-4.9309	2.4306	2.4943	2.47382	2.46309	-3.65069	-3.43093	-1.83053	-0.949655	442.1784@7.322999	442.178	7.323		8	(465.1701, 810.8)(443.187, 11011.09)(444.1884, 2589.7)(445.1902, 390.53)	FindByFormula	Esi+
249.0838@1.011	0.000103382	1.44086e-05	down	4.72547	-4.72547	-2.24046	0.93469	1.19591	1.21197	1.13835	-1.52517	-1.21467	-0.982649	-0.758418	249.0838@1.011	249.084	1.011		8	(232.0823, 1521.8)(250.0902, 11780.26)(251.092, 1653.42)	FindByFormula	Esi+
328.1108@7.4430003	0.000439131	7.99464e-05	up	9.33516	9.33516	3.22267	-1.90251	-1.40904	-1.30243	-1.83137	1.05964	1.14851	2.33437	1.90284	328.1108@7.4430003	328.111	7.443		8	(351.1018, 1084.99)(367.0794, 361.18)(329.1204, 10038.08)(330.1219, 1730.73)	FindByFormula	Esi+
380.1364@7.762	1.82311e-09	3.35933e-11	down	279520	-279520	-18.0926	9.0857	8.98818	8.91212	9.19918	-9.31791	-9.27541	-8.87801	-8.71385	380.1364@7.762	380.136	7.762		4	(381.1505, 12757.33)(382.1481, 2973.09)	FindByFormula	Esi+
220.107@3.1550002	2.01371e-07	9.29675e-09	up	6.87089	6.87089	2.7805	-1.34964	-1.43412	-1.3098	-1.46743	1.37652	1.28809	1.36247	1.53392	220.107@3.1550002	220.107	3.155		8	(243.0977, 3548.63)(244.0978, 588.14)(221.1136, 12338.89)	FindByFormula	Esi+
174.0537@9.4140005	0.000381712	6.81629e-05	up	2.01007	2.01007	1.00724	-0.620417	-0.502703	-0.421337	-0.470032	0.328093	0.362522	0.604826	0.719048	174.0537@9.4140005	174.054	9.414		8	(157.051, 1228.74)(192.0873, 2481.96)(175.0609, 8746.56)(176.0634, 1032.38)	FindByFormula	Esi+
282.1217@10.222	9.42182e-05	1.27211e-05	down	7.04581	-7.04581	-2.81676	1.17144	1.57592	1.71889	1.16728	-1.61865	-1.75698	-1.09641	-1.16149	282.1217@10.222	282.122	10.222		8	(283.1291, 14205.94)(284.1313, 2499.02)(285.1315, 325.06)	FindByFormula	Esi+
193.0604@1.327	1.82311e-09	2.99996e-11	down	315695	-315695	-18.2682	9.2864	9.1326	9.11368	9.00367	-9.4057	-9.3632	-8.9658	-8.80164	193.0604@1.327	193.06	1.327		4	(194.0669, 8202.69)(195.07, 872.26)	FindByFormula	Esi+
167.0805@3.515	1.82311e-09	2.60703e-11	down	193335	-193335	-17.5607	8.77554	8.74397	8.76717	8.8348	-9.05199	-9.00949	-8.61209	-8.44792	167.0805@3.515	167.081	3.515		4	(168.0876, 17458.85)(169.0892, 1579.28)	FindByFormula	Esi+
385.12@3.84	3.53655e-05	3.94319e-06	up	2.89385	2.89385	1.53299	-0.771707	-0.795034	-0.585443	-0.913799	0.820563	0.678254	0.933719	0.633447	385.12@3.84	385.12	3.84		8	(386.1298, 13059.07)(387.1316, 2565.16)(388.1303, 354.82)	FindByFormula	Esi+
454.1464@5.4430003	7.5614e-05	9.68228e-06	down	5.30243	-5.30243	-2.40665	1.15016	1.19021	1.2326	1.24034	-1.59853	-1.35773	-1.06601	-0.791034	454.1464@5.4430003	454.146	5.443		8	(455.1517, 2341.43)(456.1534, 591.83)	FindByFormula	Esi+
191.0545@0.8460001	0.00241258	0.000548505	up	3.08255	3.08255	1.62412	-0.918671	-0.806467	-1.0135	-0.509609	1.28818	1.01767	0.289344	0.653051	191.0545@0.8460001	191.054	0.846		8	(214.0544, 655.63)(174.0509, 6548.54)(192.061, 11997.55)(193.0639, 935.18)	FindByFormula	Esi+
179.0793@2.9640002	0.000380906	6.70809e-05	down	2.78454	-2.78454	-1.47744	0.562304	0.906806	0.946646	0.539117	-1.00929	-0.503959	-0.76766	-0.673967	179.0793@2.9640002	179.079	2.964		8	(180.0867, 11839.39)(181.0878, 1108.23)	FindByFormula	Esi+
376.1361@11.808999	4.14941e-05	4.84339e-06	down	2.08048	-2.08048	-1.05692	0.579424	0.380961	0.556323	0.597125	-0.417123	-0.492073	-0.637455	-0.567182	376.1361@11.808999	376.136	11.809		8	(399.1257, 520.39)(415.0999, 246.12)(377.1444, 11658.67)(378.1471, 2247.15)(379.1529, 423.5)	FindByFormula	Esi+
85.0277@7.744	1.95973e-09	4.60912e-11	down	148326	-148326	-17.1784	8.46686	8.50018	8.72345	8.66633	-8.86082	-8.81832	-8.42092	-8.25676	85.0277@7.744	85.0277	7.744		4	(86.0351, 9369.79)(87.0393, 429.39)	FindByFormula	Esi+
83.0735@1.165	0.000459402	8.4037e-05	up	2.68898	2.68898	1.42706	-0.505043	-0.991416	-0.861139	-0.496522	0.534044	0.64496	0.940826	0.734289	83.0735@1.165	83.0735	1.165		8	(84.081, 18842.71)(85.0832, 1058.3)	FindByFormula	Esi+
134.0231@4.053	0.00160459	0.000342443	down	24.2842	-24.2842	-4.60194	2.20761	2.31379	2.31982	2.36267	-3.32825	-0.458156	-2.69639	-2.72109	134.0231@4.053	134.023	4.053		8	(152.0567, 591478.6)(135.0301, 54783.08)(136.0329, 3487.2)	FindByFormula	Esi+
375.1374@4.0680003	2.75123e-05	2.91561e-06	up	38.1819	38.1819	5.25482	-3.01141	-2.46666	-2.89558	-2.13599	2.23396	2.18896	2.99514	3.09157	375.1374@4.0680003	375.137	4.068		8	(398.1283, 288.04)(376.1446, 14997.33)(377.1468, 2392.65)(378.1468, 478.98)	FindByFormula	Esi+
215.1147@8.39	0.00115213	0.000229824	down	2.16352	-2.16352	-1.11338	0.676687	0.43779	0.447829	0.664456	-0.843519	-0.643337	-0.495168	-0.244737	215.1147@8.39	215.115	8.39		8	(216.1221, 5942.88)(217.1243, 738.99)(448.2651, 12348.3)(450.2703, 501.89)	FindByFormula	Esi+
601.2005@6.8909993	2.09942e-05	2.10308e-06	up	4.02441	4.02441	2.00878	-1.25525	-0.967939	-0.968995	-0.825371	1.1042	0.800021	1.04741	1.06593	601.2005@6.8909993	601.201	6.891		8	(602.2057, 2770.07)(603.2062, 997.59)	FindByFormula	Esi+
257.0897@4.753	0.00284777	0.00066233	down	7.0956	-7.0956	-2.82692	1.51692	1.37168	1.3697	1.39554	-2.22468	-2.11503	-0.626934	-0.687203	257.0897@4.753	257.09	4.753		8	(515.1832, 768.89)(516.1924, 242.57)(258.0976, 14218.2)(259.1003, 2589.47)	FindByFormula	Esi+
297.106@5.2659993	6.24293e-07	3.31724e-08	down	6.13236	-6.13236	-2.61644	1.4003	1.2896	1.27185	1.27113	-1.33879	-1.41405	-1.36678	-1.11326	297.106@5.2659993	297.106	5.266		8	(298.114, 15250.87)(299.1163, 2074.84)(300.1161, 409.1)	FindByFormula	Esi+
246.1312@1.572	0.00103254	0.00020327	down	2.24214	-2.24214	-1.16488	0.711195	0.522135	0.505339	0.591084	-0.419065	-0.804994	-0.278866	-0.826827	246.1312@1.572	246.131	1.572		8	(247.1391, 13621.83)(248.1414, 1550.22)(249.1446, 249.57)	FindByFormula	Esi+
153.065@0.9840001	0.0014406	0.000301171	down	3.12842	-3.12842	-1.64543	0.975717	0.788114	0.460947	1.06609	-0.329571	-0.892319	-0.906545	-1.16243	153.065@0.9840001	153.065	0.984		8	(154.072, 12264.29)(155.0718, 901.54)	FindByFormula	Esi+
187.0949@3.2099998	0.00833695	0.0023021	down	21382.7	-21382.7	-14.3842	6.98474	7.3794	7.38069	7.02348	-10.2428	-10.2003	1.31346	-9.63872	187.0949@3.2099998	187.095	3.21		5	(188.1023, 16660.17)(189.1046, 1313.79)	FindByFormula	Esi+
337.1358@6.7169995	0.000975849	0.00019041	down	15.8874	-15.8874	-3.98981	1.95175	2.003	2.08386	1.94102	-0.837806	-2.01161	-3.24044	-1.88977	337.1358@6.7169995	337.136	6.717		8	(320.1337, 5264.95)(321.1345, 931.05)(338.1441, 6210.92)(339.1393, 1191.94)	FindByFormula	Esi+
360.068@1.097	8.57688e-05	1.13561e-05	down	2.95215	-2.95215	-1.56177	0.695037	0.75096	0.724774	0.952763	-0.853303	-0.640802	-1.03639	-0.593037	360.068@1.097	360.068	1.097		8	(721.1433, 2272.06)(722.1497, 725.81)(361.0776, 857.73)(362.0663, 7157.05)(363.0687, 1193.59)(364.0734, 233.13)	FindByFormula	Esi+
253.082@1.6310003	6.53665e-05	8.02847e-06	up	4.51736	4.51736	2.17548	-1.023	-1.15069	-1.04173	-1.13554	0.870144	0.789972	1.29385	1.397	253.082@1.6310003	253.082	1.631		8	(236.0777, 589.0)(254.0873, 9635.46)(255.0902, 1187.39)	FindByFormula	Esi+
372.1414@8.78	0.000745778	0.000142919	up	6.06642	6.06642	2.60084	-1.28502	-1.18637	-1.50282	-1.22749	0.709749	0.869297	1.78865	1.834	372.1414@8.78	372.141	8.78		8	(395.1279, 1025.68)(396.129, 244.02)(373.1463, 4840.88)(374.1485, 915.38)	FindByFormula	Esi+
383.1067@6.1959996	0.000434026	7.86388e-05	up	3.04863	3.04863	1.60816	-0.804249	-0.713621	-0.471405	-1.22704	0.888144	0.932121	0.667458	0.728598	383.1067@6.1959996	383.107	6.196		8	(401.141, 450.87)(384.1156, 11019.84)(385.1181, 2132.51)(386.1202, 320.83)	FindByFormula	Esi+
195.0759@5.986	0.00138122	0.000285147	down	3.78315	-3.78315	-1.91959	0.898134	1.00699	1.03103	0.903013	-1.29753	-1.46955	-0.665211	-0.406889	195.0759@5.986	195.076	5.986		8	(413.1422, 2709.77)(414.1461, 626.68)(196.0835, 7976.56)(197.0856, 775.62)	FindByFormula	Esi+
818.2946@6.105	0.000593336	0.000110088	down	3.99838	-3.99838	-1.99942	0.979166	1.00572	1.00488	1.00907	-1.33011	-1.44011	-0.63624	-0.59237	818.2946@6.105	818.295	6.105		8	(819.3015, 3207.44)(820.3046, 1513.14)(821.3063, 465.51)	FindByFormula	Esi+
408.1755@10.465	0.00142493	0.000295412	down	3.56432	-3.56432	-1.83363	0.705839	0.809526	1.04626	1.10563	-1.15639	-1.43409	-0.568305	-0.50847	408.1755@10.465	408.175	10.465		8	(409.1825, 8661.78)(410.1844, 2013.65)(411.1848, 290.23)	FindByFormula	Esi+
237.0838@0.789	0.0018251	0.000395863	down	2.25413	-2.25413	-1.17257	0.320083	0.498397	0.46882	1.05784	-0.538138	-0.523355	-0.616761	-0.666887	237.0838@0.789	237.084	0.789		8	(475.1764, 1280.25)(476.1613, 672.82)(238.0915, 566.72)(239.0839, 177.44)	FindByFormula	Esi+
192.0691@4.857	0.00121144	0.000243766	up	2.29913	2.29913	1.20109	-0.756001	-0.652087	-0.384349	-0.609739	0.391386	0.368589	0.72047	0.92173	192.0691@4.857	192.069	4.857		8	(385.146, 6354.75)(386.1478, 1391.84)(210.0985, 1172.82)(193.077, 2322.54)(194.0707, 847.69)	FindByFormula	Esi+
246.1313@1.34	1.48588e-05	1.42376e-06	down	9.74861	-9.74861	-3.2852	1.67456	1.59924	1.65564	1.64095	-1.25983	-1.44072	-1.90451	-1.96533	246.1313@1.34	246.131	1.34		8	(247.1393, 13690.69)(248.1418, 1563.36)(249.1426, 288.18)	FindByFormula	Esi+
337.1275@2.543	0.000243191	3.95657e-05	down	18.1682	-18.1682	-4.18334	2.09428	2.06154	1.99962	2.21126	-1.45126	-1.93237	-3.21923	-1.76382	337.1275@2.543	337.127	2.543		8	(320.1227, 1052.66)(338.1372, 4597.04)(339.1412, 699.48)	FindByFormula	Esi+
528.0899@6.226	5.60299e-06	4.4902e-07	down	5.53451	-5.53451	-2.46846	1.09662	1.15105	1.36172	1.32752	-1.36145	-1.38274	-1.17324	-1.01949	528.0899@6.226	528.09	6.226		8	(529.0958, 7574.5)(530.0982, 1707.45)	FindByFormula	Esi+
211.1062@1.065	5.04563e-09	1.97782e-10	down	115573	-115573	-16.8184	8.20778	8.65134	8.63479	8.14298	-8.68084	-8.63834	-8.24094	-8.07677	211.1062@1.065	211.106	1.065		4	(212.1131, 12385.81)(213.1153, 1380.79)	FindByFormula	Esi+
263.1111@5.83	1.26304e-06	7.563e-08	up	3.47502	3.47502	1.79702	-0.924081	-0.963975	-0.893588	-0.812399	0.870653	0.778891	0.93961	1.00489	263.1111@5.83	263.111	5.83		8	(286.1026, 422.99)(246.1078, 1649.89)(264.119, 9174.21)(265.1209, 1240.54)	FindByFormula	Esi+
255.0939@1.294	0.00557657	0.00144148	down	2.8525	-2.8525	-1.51223	0.816293	0.679868	0.632501	0.895793	-0.697525	-1.51887	-0.325261	-0.482798	255.0939@1.294	255.094	1.294		8	(238.092, 3400.99)(239.0981, 1629.25)(256.1021, 10723.42)(257.0971, 1620.7)	FindByFormula	Esi+
191.0563@4.178	0.00794187	0.00217225	up	2.92242	2.92242	1.54716	-0.530254	-1.13948	-1.05611	-0.368486	0.388047	0.486134	0.793978	1.42616	191.0563@4.178	191.056	4.178		8	(209.0908, 6643.68)(210.095, 891.3)(192.0526, 7613.82)	FindByFormula	Esi+
496.0993@8.396	7.54632e-07	4.15979e-08	down	9.00777	-9.00777	-3.17117	1.53095	1.54446	1.54751	1.71943	-1.81072	-1.59659	-1.45289	-1.48214	496.0993@8.396	496.099	8.396		8	(497.107, 6952.79)(498.1097, 1882.44)	FindByFormula	Esi+
422.152@9.352	0.000319036	5.41916e-05	up	2.52698	2.52698	1.33741	-0.807044	-0.595022	-0.387373	-0.885385	0.81467	0.485183	0.646641	0.72833	422.152@9.352	422.152	9.352		8	(423.1614, 4641.83)(424.1639, 1042.99)	FindByFormula	Esi+
787.738@12.676001	0.00124078	0.000252911	up	4.18125	4.18125	2.06393	-1.23006	-1.13057	-0.763371	-1.00387	0.365695	0.945565	1.46967	1.34693	787.738@12.676001	787.738	12.676		8	(788.748, 6231.67)(789.7495, 3999.15)	FindByFormula	Esi+
345.1283@7.5670004	7.37658e-06	6.42559e-07	up	14.244	14.244	3.83228	-1.95605	-1.96406	-1.55559	-2.18885	1.77381	1.6633	2.05376	2.17368	345.1283@7.5670004	345.128	7.567		8	(346.1357, 9097.99)(347.1373, 1524.12)	FindByFormula	Esi+
788.5399@12.677001	0.00122679	0.000248992	up	4.19178	4.19178	2.06756	-1.22531	-1.2474	-0.743152	-0.919264	0.404389	0.950438	1.50249	1.2778	788.5399@12.677001	788.54	12.677		8	(789.549, 7822.4)(790.5467, 255.44)	FindByFormula	Esi+
382.1607@5.453	2.31313e-09	6.98875e-11	down	95784	-95784	-16.5475	8.0737	8.25626	8.34075	8.42429	-8.54537	-8.50286	-8.10547	-7.9413	382.1607@5.453	382.161	5.453		4	(383.1649, 3837.82)(384.1658, 832.86)	FindByFormula	Esi+
406.1592@7.651	1.95973e-09	4.31438e-11	down	126749	-126749	-16.9516	8.49135	8.52257	8.32699	8.56232	-8.74742	-8.70492	-8.30753	-8.14336	406.1592@7.651	406.159	7.651		4	(407.166, 2261.42)(408.1684, 617.2)	FindByFormula	Esi+
179.0798@4.333	1.22849e-05	1.14502e-06	down	7.9349	-7.9349	-2.98821	1.64353	1.35389	1.51298	1.46603	-1.47567	-1.87583	-1.20313	-1.4218	179.0798@4.333	179.08	4.333		8	(180.0868, 12603.26)(181.0879, 1526.61)	FindByFormula	Esi+
204.0634@5.9070005	0.00576557	0.00150668	up	4.46349	4.46349	2.15817	-0.324361	-1.98512	-0.666621	-1.34024	0.688278	1.28667	1.13654	1.20486	204.0634@5.9070005	204.063	5.907		8	(409.1421, 118.95)(243.0257, 2758.26)(206.1388, 2663.84)(207.1412, 279.78)	FindByFormula	Esi+
820.2724@5.523	1.82311e-09	3.33444e-11	down	164684	-164684	-17.3293	8.68479	8.57148	8.63748	8.76493	-8.93629	-8.89378	-8.49639	-8.33222	820.2724@5.523	820.272	5.523		4	(821.2855, 405.81)(822.283, 247.78)	FindByFormula	Esi+
242.0924@3.153	2.20106e-06	1.45715e-07	up	8.25724	8.25724	3.04566	-1.601	-1.57928	-1.38574	-1.52531	1.447	1.27973	1.65944	1.70514	242.0924@3.153	242.092	3.153		8	(260.1242, 7859.88)(261.1255, 1159.31)(243.0977, 3393.92)	FindByFormula	Esi+
313.0826@3.82	0.00587188	0.00153958	up	2.11662	2.11662	1.08176	-0.37692	-0.438567	-0.921052	-0.42699	0.894526	0.688126	0.298069	0.282807	313.0826@3.82	313.083	3.82		8	(314.0903, 7829.86)(315.0921, 1342.1)(316.0898, 341.91)	FindByFormula	Esi+
246.0881@8.519	0.000192823	3.00656e-05	down	4.36528	-4.36528	-2.12607	0.998712	1.04243	1.03313	1.17787	-1.45198	-1.30791	-0.726618	-0.765637	246.0881@8.519	246.088	8.519		8	(269.0769, 6520.67)(270.082, 1203.93)(229.0858, 424.19)(247.0943, 1074.12)(248.0989, 192.28)	FindByFormula	Esi+
195.0733@6.2179995	0.000166064	2.50253e-05	down	4.02271	-4.02271	-2.00817	0.945825	1.00536	0.922851	1.14229	-1.24889	-1.31303	-0.835474	-0.618938	195.0733@6.2179995	195.073	6.218		8	(178.0715, 5834.71)(196.0799, 4256.34)(197.0816, 443.79)	FindByFormula	Esi+
256.0699@4.362	0.00242268	0.00055291	down	2.57324	-2.57324	-1.36358	0.647564	0.658239	0.691671	0.729692	-0.674478	-1.18103	-0.689033	-0.182626	256.0699@4.362	256.07	4.362		8	(257.0771, 8928.56)(258.0879, 1917.52)(259.0993, 986.26)	FindByFormula	Esi+
738.7611@4.128	0.000810572	0.000156748	down	2.68941	-2.68941	-1.42729	0.693246	0.728334	0.672538	0.760461	-0.949189	-1.04938	-0.50516	-0.350848	738.7611@4.128	738.761	4.128		8	(739.7661, 7393.86)(740.7693, 1127.4)	FindByFormula	Esi+
442.1793@5.8310003	5.77711e-06	4.68006e-07	down	21.1878	-21.1878	-4.40516	2.25121	2.22729	2.07083	2.261	-2.54566	-2.47994	-2.02962	-1.7551	442.1793@5.8310003	442.179	5.831		8	(465.1685, 7225.44)(466.1687, 1776.01)(443.1878, 4518.45)(444.1909, 1131.78)(445.2009, 702.13)	FindByFormula	Esi+
368.1421@6.2999997	0.00672763	0.00180497	up	2.19138	2.19138	1.13184	-0.835214	-0.462805	-0.478323	-0.487333	0.3429	0.147454	0.795227	0.978094	368.1421@6.2999997	368.142	6.3		8	(369.1508, 7198.98)(370.1502, 1593.44)(371.1461, 301.65)	FindByFormula	Esi+
526.1178@2.486	9.42182e-05	1.26866e-05	up	8.88512	8.88512	3.15139	-1.44376	-1.61005	-1.6351	-1.61387	1.23305	1.10164	1.93618	2.03191	526.1178@2.486	526.118	2.486		8	(527.1285, 7662.84)(528.1314, 1963.21)(529.1289, 595.44)	FindByFormula	Esi+
662.2376@8.905999	0.000115718	1.63295e-05	down	10.6984	-10.6984	-3.41932	1.71884	1.68647	1.74825	1.68508	-2.27692	-2.0814	-1.24973	-1.2306	662.2376@8.905999	662.238	8.906		8	(663.2465, 5013.86)(664.2499, 1908.19)(665.2517, 397.1)	FindByFormula	Esi+
141.0673@0.99100006	7.35985e-05	9.18866e-06	down	4.45493	-4.45493	-2.1554	0.845249	1.16304	1.19828	1.10423	-1.33769	-1.14097	-1.13325	-0.698903	141.0673@0.99100006	141.067	0.991		8	(164.0564, 4296.19)(142.072, 1224.4)	FindByFormula	Esi+
356.1039@10.203	0.00121454	0.000245447	up	5.17535	5.17535	2.37166	-1.00288	-1.25382	-1.34848	-1.13813	0.523694	0.860078	1.55874	1.8008	356.1039@10.203	356.104	10.203		8	(379.0959, 329.35)(357.1106, 5596.73)(358.1125, 950.39)(359.1096, 395.65)	FindByFormula	Esi+
184.0383@9.4140005	0.000173673	2.67771e-05	up	2.04699	2.04699	1.03351	-0.561952	-0.522814	-0.51921	-0.463038	0.388292	0.351065	0.610149	0.717506	184.0383@9.4140005	184.038	9.414		8	(202.0716, 4806.6)(203.0731, 1155.84)(185.0455, 1535.21)	FindByFormula	Esi+
444.0672@3.549	5.51067e-05	6.52832e-06	up	3.8003	3.8003	1.92611	-0.929859	-0.883047	-0.928587	-1.11074	0.735919	0.778823	1.10263	1.23486	444.0672@3.549	444.067	3.549		8	(445.075, 6755.36)(446.0775, 1322.56)	FindByFormula	Esi+
165.0643@5.1	0.000109861	1.54074e-05	down	2.49618	-2.49618	-1.31972	0.43681	0.721326	0.842751	0.638551	-0.660911	-0.768921	-0.720051	-0.489557	165.0643@5.1	165.064	5.1		8	(353.1209, 673.02)(166.0717, 6044.49)(167.0741, 541.51)	FindByFormula	Esi+
398.1198@5.7029996	0.000712089	0.000135223	down	3.07145	-3.07145	-1.61892	0.828707	0.700161	0.760071	0.948899	-1.16677	-1.04375	-0.641524	-0.385795	398.1198@5.7029996	398.12	5.703		8	(399.1255, 5895.14)(400.13, 1279.4)	FindByFormula	Esi+
310.1163@10.729	1.90225e-09	3.81112e-11	down	107716	-107716	-16.7169	8.33745	8.35331	8.44689	8.2961	-8.63006	-8.58755	-8.19016	-8.02599	310.1163@10.729	310.116	10.729		4	(311.1237, 5957.36)(312.1271, 1144.83)	FindByFormula	Esi+
398.1532@6.4669995	0.000367895	6.40933e-05	down	5.26348	-5.26348	-2.39602	1.16416	1.18541	1.33038	1.11208	-1.42479	-1.76454	-0.81818	-0.78452	398.1532@6.4669995	398.153	6.467		8	(381.1458, 1025.42)(399.1616, 3678.14)(400.1636, 738.95)	FindByFormula	Esi+
192.0866@2.481	1.90963e-09	3.99226e-11	down	122591	-122591	-16.9035	8.50854	8.54373	8.3714	8.38331	-8.72336	-8.68086	-8.28346	-8.11929	192.0866@2.481	192.087	2.481		4	(215.0752, 687.1)(193.0932, 6084.06)	FindByFormula	Esi+
396.1022@7.760001	0.00612271	0.00161601	down	2.82091	-2.82091	-1.49616	0.475483	1.42032	0.87007	0.226447	-0.707286	-1.01087	-0.669853	-0.604314	396.1022@7.760001	396.102	7.76		8	(397.1101, 5120.93)(398.1132, 1128.61)	FindByFormula	Esi+
176.0693@9.4140005	0.000243191	3.96139e-05	up	2.08672	2.08672	1.06123	-0.668655	-0.491232	-0.443947	-0.518636	0.38398	0.395279	0.599142	0.74407	176.0693@9.4140005	176.069	9.414		8	(159.0661, 3052.51)(160.0714, 748.58)(177.0747, 1751.18)	FindByFormula	Esi+
181.0924@3.629	0.000383541	6.88235e-05	down	6.08311	-6.08311	-2.60481	1.28431	1.2901	1.22616	1.40905	-1.70316	-1.18809	-1.72164	-0.596738	181.0924@3.629	181.092	3.629		8	(401.1407, 340.67)(182.1025, 5162.44)(183.1049, 541.33)	FindByFormula	Esi+
95.0373@0.9060001	0.00691283	0.00186068	up	3.77174	3.77174	1.91523	-1.63733	-0.421849	-0.720961	-1.05032	1.66333	0.95843	0.514604	0.6941	95.0373@0.9060001	95.0373	0.906		8	(113.0711, 4673.82)(96.0444, 2407.04)	FindByFormula	Esi+
97.0518@3.532	2.57249e-09	8.06703e-11	down	45338.6	-45338.6	-15.4685	7.64579	7.80043	7.62848	7.8622	-8.00584	-7.96334	-7.56594	-7.40178	97.0518@3.532	97.0518	3.532		4	(120.0432, 2988.5)(98.0598, 5273.59)(99.0653, 667.93)	FindByFormula	Esi+
315.1316@2.225	1.82311e-09	3.49376e-11	down	122408	-122408	-16.9013	8.46146	8.43611	8.38222	8.52289	-8.72229	-8.67978	-8.28239	-8.11822	315.1316@2.225	315.132	2.225		4	(316.1387, 4125.1)(317.139, 974.26)	FindByFormula	Esi+
382.1183@3.3479998	0.00218532	0.000487318	up	2.76529	2.76529	1.46743	-0.614266	-0.747702	-0.842398	-0.730496	0.493466	0.265202	1.10748	1.06871	382.1183@3.3479998	382.118	3.348		8	(421.0822, 2511.81)(422.0863, 517.66)(383.1283, 4467.44)(384.1323, 979.52)(385.1339, 204.1)	FindByFormula	Esi+
210.075@5.532	2.31313e-09	6.92926e-11	down	83744	-83744	-16.3537	8.19851	8.21784	8.3109	7.98015	-8.44847	-8.40596	-8.00857	-7.8444	210.075@5.532	210.075	5.532		4	(211.0819, 7388.63)(212.084, 1149.67)	FindByFormula	Esi+
408.1755@11.559999	0.000163492	2.44953e-05	down	8.78374	-8.78374	-3.13484	1.56546	1.5472	1.38392	1.7731	-2.01168	-2.0116	-1.18671	-1.05968	408.1755@11.559999	408.175	11.56		8	(409.182, 3866.12)(410.1847, 837.09)	FindByFormula	Esi+
382.1292@6.0	1.82311e-09	3.4673e-11	down	105884	-105884	-16.6921	8.35228	8.36724	8.30144	8.36329	-8.61768	-8.57518	-8.17778	-8.01362	382.1292@6.0	382.129	6		4	(383.1437, 6754.78)(384.1459, 1445.73)	FindByFormula	Esi+
249.0843@1.858	1.18467e-08	4.74693e-10	down	69128.4	-69128.4	-16.077	8.33775	8.18427	7.57114	8.06084	-8.31011	-8.26761	-7.87021	-7.70605	249.0843@1.858	249.084	1.858		4	(250.0927, 4788.81)(251.0935, 616.18)	FindByFormula	Esi+
420.1398@9.748	0.00935281	0.00263964	up	2.49892	2.49892	1.3213	-1.22313	-0.512804	0.0123949	-0.919063	0.694599	0.605909	0.691515	0.650581	420.1398@9.748	420.14	9.748		8	(421.1454, 1177.47)(422.1479, 262.11)	FindByFormula	Esi+
422.1545@9.01	2.19974e-09	5.78428e-11	down	91432.5	-91432.5	-16.4804	8.12027	8.26504	8.39978	8.17575	-8.51183	-8.46932	-8.07193	-7.90776	422.1545@9.01	422.154	9.01		4	(423.1621, 1335.33)(424.1649, 339.57)	FindByFormula	Esi+
385.1218@3.3870006	4.31283e-06	3.34357e-07	up	4.11093	4.11093	2.03946	-0.989272	-0.987264	-0.985146	-1.11725	0.965197	0.846392	1.04947	1.21787	385.1218@3.3870006	385.122	3.387		8	(386.1305, 8290.42)(387.1317, 1524.68)	FindByFormula	Esi+
81.0323@3.6259997	6.11743e-05	7.40699e-06	down	7.42919	-7.42919	-2.8932	1.41592	1.50381	1.20274	1.66394	-1.81415	-1.68815	-1.18339	-1.10071	81.0323@3.6259997	81.0323	3.626		8	(99.0644, 2937.45)(82.0395, 1274.06)	FindByFormula	Esi+
160.0379@3.594	0.00155434	0.000330364	down	2.84787	-2.84787	-1.50988	0.75802	0.736236	0.712499	0.813011	-1.12751	-1.07666	-0.509785	-0.305809	160.0379@3.594	160.038	3.594		8	(178.0734, 7034.86)(161.0453, 1100.6)	FindByFormula	Esi+
848.5036@18.304	0.00818587	0.00225325	down	2.43333	-2.43333	-1.28293	0.516549	0.671615	0.510478	0.867227	-0.967812	-1.12391	-0.31688	-0.157269	848.5036@18.304	848.504	18.304		8	(871.4985, 328.81)(849.5078, 10085.15)(850.4975, 788.8)	FindByFormula	Esi+
383.1064@6.5779996	0.00117058	0.000234525	up	3.19158	3.19158	1.67427	-0.843256	-0.545133	-1.14043	-0.819715	0.652075	0.443898	1.22521	1.02736	383.1064@6.5779996	383.106	6.578		8	(384.1133, 5282.0)(385.1159, 1091.13)	FindByFormula	Esi+
426.1856@5.143	0.000273172	4.56874e-05	down	2.72781	-2.72781	-1.44774	0.716787	0.681529	0.787547	0.709621	-0.838963	-1.04631	-0.583987	-0.426226	426.1856@5.143	426.186	5.143		8	(427.1934, 4568.94)(428.1939, 967.5)	FindByFormula	Esi+
507.1811@4.051	0.000166215	2.51928e-05	down	9.94017	-9.94017	-3.31327	1.76943	1.57239	1.62122	1.66349	-2.26092	-1.99813	-1.05052	-1.31698	507.1811@4.051	507.181	4.051		8	(490.1777, 5368.0)(491.1795, 1419.51)(492.1822, 268.96)(508.1906, 544.37)	FindByFormula	Esi+
500.1293@3.6270003	9.65639e-05	1.3206e-05	down	9.78333	-9.78333	-3.29033	1.58345	1.69214	1.63332	1.67173	-2.24909	-1.879	-1.24456	-1.208	500.1293@3.6270003	500.129	3.627		8	(501.1375, 5423.39)(502.1392, 1284.01)	FindByFormula	Esi+
848.3542@18.305	0.00872499	0.00243205	down	2.48546	-2.48546	-1.31351	0.41255	0.577432	0.892994	0.744049	-1.02837	-1.07372	-0.453713	-0.0712206	848.3542@18.305	848.354	18.305		8	(849.3584, 6244.64)(850.3609, 1506.38)	FindByFormula	Esi+
109.0534@2.127	0.0022692	0.000508001	down	2.73161	-2.73161	-1.44975	0.527795	0.652406	0.834311	0.884987	-0.523517	-0.268027	-1.01541	-1.09254	109.0534@2.127	109.053	2.127		8	(92.0495, 759.27)(110.0605, 4549.01)(111.0631, 485.85)	FindByFormula	Esi+
601.1982@9.367	0.000125583	1.80498e-05	down	5.83976	-5.83976	-2.54591	1.26726	1.23059	1.30451	1.28946	-1.65226	-1.60301	-0.843744	-0.992808	601.1982@9.367	601.198	9.367		8	(602.2064, 5418.19)(603.2062, 1774.26)(604.2124, 313.76)	FindByFormula	Esi+
385.1228@3.1709998	0.00296643	0.00069768	up	2.18087	2.18087	1.1249	-0.543097	-0.58206	-0.570428	-0.554219	0.282778	0.241299	0.790719	0.935008	385.1228@3.1709998	385.123	3.171		8	(386.1303, 5266.91)(387.1312, 1015.49)	FindByFormula	Esi+
263.1003@4.097	2.31313e-09	6.56168e-11	down	67690.8	-67690.8	-16.0467	8.1922	8.01162	7.95317	7.93635	-8.29495	-8.25245	-7.85506	-7.69089	263.1003@4.097	263.1	4.097		4	(264.1081, 4607.15)(265.1096, 678.28)	FindByFormula	Esi+
187.0273@0.69899994	0.000147988	2.19146e-05	down	3.21794	-3.21794	-1.68614	0.943709	0.659625	1.01348	0.755464	-0.973272	-1.07995	-0.553923	-0.765131	187.0273@0.69899994	187.027	0.699		8	(210.0164, 759.1)(225.9978, 298.65)(188.0346, 5906.27)(189.0374, 474.7)(190.0318, 328.23)	FindByFormula	Esi+
711.2541@3.2770002	0.000650869	0.000121896	up	2.14306	2.14306	1.09967	-0.567036	-0.547093	-0.629568	-0.455646	0.360824	0.335859	0.678903	0.823755	711.2541@3.2770002	711.254	3.277		8	(712.263, 5093.33)(713.265, 1607.47)(714.2633, 402.75)	FindByFormula	Esi+
153.0649@3.852	2.76111e-09	8.89905e-11	down	31866.1	-31866.1	-14.9597	7.5964	7.48927	7.35393	7.47987	-7.75148	-7.70898	-7.31159	-7.14742	153.0649@3.852	153.065	3.852		4	(154.0718, 6288.33)(155.0743, 484.71)	FindByFormula	Esi+
142.0488@1.461	0.000380906	6.76726e-05	up	4.19548	4.19548	2.06884	-1.23235	-1.17578	-0.752803	-0.976733	0.84815	0.619296	1.25508	1.41514	142.0488@1.461	142.049	1.461		8	(143.0561, 5547.38)(144.0616, 549.4)	FindByFormula	Esi+
447.1946@9.541	8.57688e-05	1.13479e-05	up	12.1073	12.1073	3.5978	-1.60532	-2.03211	-1.75797	-1.80021	1.37341	1.33907	2.29115	2.19196	447.1946@9.541	447.195	9.541		8	(448.2006, 389.28)(449.202, 118.54)(450.1984, 33.2)	FindByFormula	Esi+
245.0899@7.489999	0.000100524	1.39227e-05	up	2.75705	2.75705	1.46312	-0.508595	-0.620623	-0.766006	-1.03102	0.760547	0.683133	0.727672	0.754897	245.0899@7.489999	245.09	7.49		8	(246.0971, 4083.07)(247.0992, 604.27)	FindByFormula	Esi+
278.183@0.68900007	0.00015385	2.29166e-05	up	3.4552	3.4552	1.78877	-0.476024	-1.11284	-1.07804	-0.910639	0.824986	0.853739	0.883247	1.01557	278.183@0.68900007	278.183	0.689		8	(279.1905, 7469.91)(280.1925, 946.78)	FindByFormula	Esi+
229.0939@5.594	1.95973e-09	4.47758e-11	down	78628.4	-78628.4	-16.2628	8.06323	8.09317	8.17976	8.18935	-8.403	-8.3605	-7.9631	-7.79893	229.0939@5.594	229.094	5.594		4	(230.1026, 5974.79)(231.1022, 1255.59)(232.1028, 330.29)	FindByFormula	Esi+
253.0803@4.1339993	0.00880614	0.00246235	down	2.85608	-2.85608	-1.51404	1.11035	0.463965	0.469424	0.984334	-1.44117	-0.670706	-0.231394	-0.684811	253.0803@4.1339993	253.08	4.134		8	(254.0871, 5988.54)(255.0911, 942.26)	FindByFormula	Esi+
259.1044@4.242	3.51671e-09	1.2866e-10	down	66502	-66502	-16.0211	7.94996	7.79529	8.26885	8.02812	-8.28217	-8.23967	-7.84227	-7.67811	259.1044@4.242	259.104	4.242		4	(260.1125, 3747.53)(261.1142, 715.62)	FindByFormula	Esi+
362.1078@4.612	3.39272e-09	1.18213e-10	down	63209.6	-63209.6	-15.9479	8.19515	7.99585	7.96196	7.74276	-8.24554	-8.20304	-7.80565	-7.64148	362.1078@4.612	362.108	4.612		4	(363.1142, 5681.96)(364.1148, 1042.71)	FindByFormula	Esi+
340.1096@4.249	2.08058e-09	5.25583e-11	down	76542.1	-76542.1	-16.224	8.10209	8.05808	8.04245	8.24531	-8.3836	-8.3411	-7.9437	-7.77953	340.1096@4.249	340.11	4.249		4	(341.1195, 3520.2)(342.121, 630.5)	FindByFormula	Esi+
95.0379@4.578	2.92772e-09	9.69105e-11	down	39135.4	-39135.4	-15.2562	7.48405	7.66566	7.78701	7.57566	-7.89971	-7.85721	-7.45981	-7.29564	95.0379@4.578	95.0379	4.578		4	(96.0444, 4673.56)(97.0475, 508.82)	FindByFormula	Esi+
251.9569@2.261	1.13507e-05	1.0468e-06	down	7.96171	-7.96171	-2.99308	1.49229	1.51152	1.39582	1.58653	-1.65381	-1.82545	-1.22143	-1.28547	251.9569@2.261	251.957	2.261		8	(252.9643, 3805.74)(253.9656, 430.26)	FindByFormula	Esi+
534.1858@3.4190001	3.63596e-06	2.75547e-07	down	7.55132	-7.55132	-2.91673	1.49779	1.4681	1.38624	1.48132	-1.55679	-1.72046	-1.19507	-1.36114	534.1858@3.4190001	534.186	3.419		8	(535.1982, 4607.14)(536.2009, 1213.44)(537.1958, 272.37)	FindByFormula	Esi+
319.1039@5.444	2.53479e-05	2.62205e-06	up	3.5369	3.5369	1.82248	-0.970438	-0.697085	-1.00494	-0.97251	0.892291	0.708566	1.09109	0.953024	319.1039@5.444	319.104	5.444		8	(342.0936, 287.63)(320.1086, 4375.53)(321.1108, 732.96)(322.1113, 474.64)	FindByFormula	Esi+
385.1227@3.5359998	0.000167389	2.55165e-05	up	5.63713	5.63713	2.49496	-1.24583	-1.08364	-1.22186	-1.43859	0.940878	0.858072	1.52661	1.66436	385.1227@3.5359998	385.123	3.536		8	(386.1307, 4082.58)(387.1296, 898.42)	FindByFormula	Esi+
318.1417@6.8419995	0.000244466	4.00344e-05	up	5.83628	5.83628	2.54505	-1.66422	-1.51047	-1.18087	-0.734533	1.1006	1.04657	1.38353	1.55939	318.1417@6.8419995	318.142	6.842		8	(341.1266, 358.01)(319.1496, 4442.53)(320.1508, 793.13)	FindByFormula	Esi+
317.1107@4.515	0.00851168	0.00235777	up	3.34887	3.34887	1.74367	-1.33088	-1.03266	-1.13481	0.0110002	0.679554	0.556258	0.918549	1.33299	317.1107@4.515	317.111	4.515		8	(300.1012, 442.68)(318.1182, 1236.25)(319.1242, 2988.57)(320.1265, 616.33)	FindByFormula	Esi+
233.0538@6.3009996	0.00557657	0.00144272	up	2.12229	2.12229	1.08562	-0.747846	-0.419179	-0.554646	-0.449571	0.275148	0.189175	0.815616	0.891304	233.0538@6.3009996	233.054	6.301		8	(234.0614, 4869.27)(235.0664, 933.21)	FindByFormula	Esi+
319.1016@4.9360003	3.48143e-07	1.75891e-08	up	3.39665	3.39665	1.76411	-0.979546	-0.829846	-0.8782	-0.840635	0.885314	0.806384	0.946671	0.889858	319.1016@4.9360003	319.102	4.936		8	(320.1086, 4766.89)(321.1113, 780.62)	FindByFormula	Esi+
343.1743@3.8910003	8.93959e-05	1.19143e-05	up	5.13418	5.13418	2.36013	-1.19232	-1.27431	-1.04248	-1.21116	0.97327	0.820477	1.35165	1.57487	343.1743@3.8910003	343.174	3.891		8	(361.2069, 3231.63)(362.2092, 567.02)	FindByFormula	Esi+
112.0402@3.6240003	1.5999e-05	1.54694e-06	down	5.20245	-5.20245	-2.37919	1.16493	1.17895	1.17114	1.24336	-1.42338	-1.36266	-0.8754	-1.09694	112.0402@3.6240003	112.04	3.624		8	(135.0303, 16223.36)(113.0459, 4486.38)(114.0496, 289.68)	FindByFormula	Esi+
245.09@4.941	1.11743e-05	1.01231e-06	up	6.08277	6.08277	2.60473	-1.2729	-1.55161	-1.10489	-1.28006	1.54256	1.34224	1.19709	1.12756	245.09@4.941	245.09	4.941		8	(246.0971, 4276.86)(247.0949, 1148.27)	FindByFormula	Esi+
387.1327@1.31	2.19974e-09	5.94007e-11	down	73287.7	-73287.7	-16.1613	7.9917	8.04677	8.04511	8.23898	-8.35226	-8.30976	-7.91236	-7.74819	387.1327@1.31	387.133	1.31		4	(388.1449, 4418.41)(389.1478, 862.16)	FindByFormula	Esi+
241.1138@0.9204999	7.42807e-05	9.44685e-06	down	7.67097	-7.67097	-2.93941	1.0609	1.40102	1.39561	2.0213	-1.50346	-1.30171	-1.40757	-1.66608	241.1138@0.9204999	241.114	0.9205		8	(242.121, 5053.41)(243.1237, 687.39)	FindByFormula	Esi+
414.1491@3.6849997	7.54632e-07	4.20701e-08	up	6.63553	6.63553	2.73021	-1.48143	-1.35113	-1.35051	-1.27735	1.55393	1.23112	1.33832	1.33705	414.1491@3.6849997	414.149	3.685		8	(415.1566, 3983.72)(416.1581, 861.83)	FindByFormula	Esi+
398.1226@0.63000005	2.53479e-05	2.62752e-06	up	10.3184	10.3184	3.36715	-1.89311	-1.70308	-1.798	-1.34012	1.38012	1.44677	1.95435	1.95306	398.1226@0.63000005	398.123	0.63		8	(421.1086, 1357.41)(399.1288, 4442.47)(400.1308, 590.43)	FindByFormula	Esi+
276.0967@6.708	0.00022166	3.51413e-05	up	5.79863	5.79863	2.53571	-1.4897	-1.10696	-1.14584	-1.32893	0.916789	0.876697	1.60303	1.67491	276.0967@6.708	276.097	6.708		8	(277.1029, 3760.34)(278.1025, 565.73)	FindByFormula	Esi+
145.0732@0.738	0.00317894	0.000753199	down	2.01859	-2.01859	-1.01335	0.876689	0.41611	0.381062	0.352838	-0.797387	-0.3267	-0.406189	-0.49642	145.0732@0.738	145.073	0.738		8	(128.0687, 927.58)(146.0807, 4099.72)	FindByFormula	Esi+
133.062@0.547	0.000213278	3.36266e-05	up	2.38724	2.38724	1.25535	-0.576132	-0.647642	-0.550769	-0.736146	0.377738	0.524302	0.797142	0.811509	133.062@0.547	133.062	0.547		8	(134.0686, 3615.47)(135.0683, 280.01)	FindByFormula	Esi+
416.1636@8.648	2.66599e-05	2.78675e-06	up	26.5634	26.5634	4.73137	-2.54901	-2.29252	-2.24114	-2.38007	1.89268	1.91561	2.68837	2.96608	416.1636@8.648	416.164	8.648		8	(417.1714, 5349.01)(418.1743, 1174.84)	FindByFormula	Esi+
138.0324@6.27	2.98257e-08	1.29903e-09	down	28551.1	-28551.1	-14.8013	6.88103	7.3497	7.63563	7.73616	-7.67225	-7.62974	-7.23235	-7.06818	138.0324@6.27	138.032	6.27		4		FindByFormula	Esi+
211.0687@2.456	3.42192e-09	1.22212e-10	up	821177	821177	19.6473	-9.99753	-9.88956	-9.77496	-9.63261	9.53404	9.41908	10.1324	10.2091	211.0687@2.456	211.069	2.456		4	(212.077, 41770.07)(213.0788, 3724.42)	FindByFormula	Esi+
186.0534@6.726	1.82311e-09	2.69541e-11	up	693968	693968	19.4045	-9.87612	-9.76815	-9.65354	-9.5112	9.47263	9.43045	9.8934	10.0125	186.0534@6.726	186.053	6.726		4	(204.0875, 41528.64)(187.0614, 1372.78)	FindByFormula	Esi+
297.0728@6.752	2.16652e-08	9.24734e-10	up	271393	271393	18.05	-9.19887	-9.09091	-8.9763	-8.83396	8.53984	8.58203	9.50976	9.46842	297.0728@6.752	297.073	6.752		4	(315.1042, 9994.28)(316.1057, 1574.28)(317.113, 339.67)(298.0791, 795.38)	FindByFormula	Esi+
173.07@1.005	1.82311e-09	1.09964e-11	up	317447	317447	18.2762	-9.31194	-9.20398	-9.08937	-8.94703	8.9726	8.92436	9.34454	9.31082	173.07@1.005	173.07	1.005		4	(174.0757, 17151.79)(175.0795, 1751.8)	FindByFormula	Esi+
122.1075@12.299	1.78558e-06	1.11672e-07	up	106866	106866	16.7054	-8.52658	-8.41862	-8.30401	-8.16167	9.3465	9.3367	7.34849	7.37919	122.1075@12.299	122.108	12.299		4	(123.1154, 12871.38)(124.1195, 1241.06)	FindByFormula	Esi+
177.0648@4.555	4.50215e-09	1.72556e-10	up	159251	159251	17.2809	-8.81434	-8.70637	-8.59176	-8.44942	8.46161	8.37919	8.52906	9.19204	177.0648@4.555	177.065	4.555		4	(178.072, 12184.5)(179.0751, 1370.77)	FindByFormula	Esi+
135.0671@5.229	1.3553e-07	6.139e-09	up	97462.7	97462.7	16.5726	-8.46014	-8.35218	-8.23757	-8.09523	7.98361	7.47092	8.96937	8.72123	135.0671@5.229	135.067	5.229		4	(136.075, 7273.86)(137.0769, 738.13)	FindByFormula	Esi+
258.086@6.942	1.82311e-09	3.57054e-12	up	116776	116776	16.8334	-8.59056	-8.48259	-8.36798	-8.22564	8.51537	8.53987	8.25727	8.35425	258.086@6.942	258.086	6.942		4	(259.0929, 7310.67)(260.0951, 1093.4)	FindByFormula	Esi+
177.0614@2.484	1.39687e-08	5.82826e-10	up	74953	74953	16.1937	-8.27071	-8.16275	-8.04814	-7.9058	7.82154	7.64439	8.34347	8.57799	177.0614@2.484	177.061	2.484		4	(178.0714, 4906.13)(179.0731, 596.06)	FindByFormula	Esi+
113.0475@1.04	2.31313e-09	7.05224e-11	up	83446.9	83446.9	16.3486	-8.34815	-8.24018	-8.12557	-7.98323	7.79105	8.2164	8.19427	8.49543	113.0475@1.04	113.047	1.04		4	(114.0551, 7441.82)(115.0571, 533.8)	FindByFormula	Esi+
345.128@7.211	5.319e-08	2.36297e-09	up	77732.2	77732.2	16.2462	-8.29698	-8.18901	-8.0744	-7.93206	7.80254	7.49939	8.71104	8.47947	345.128@7.211	345.128	7.211		4	(346.1356, 4719.53)(347.1371, 856.57)	FindByFormula	Esi+
492.1405@5.777	1.82311e-09	3.60538e-12	up	89691.8	89691.8	16.4527	-8.40021	-8.29224	-8.17763	-8.03529	8.22663	8.06446	8.23769	8.3766	492.1405@5.777	492.14	5.777		4	(493.1453, 4113.87)(494.1476, 1109.03)	FindByFormula	Esi+
271.1158@0.79	2.02235e-09	4.93257e-11	up	61686.5	61686.5	15.9127	-8.1302	-8.02223	-7.90762	-7.76528	7.85051	7.65809	8.06195	8.25478	271.1158@0.79	271.116	0.79		4	(272.1243, 3821.84)(273.1209, 540.9)	FindByFormula	Esi+
527.0832@6.223	1.82311e-09	1.59725e-11	up	83881.9	83881.9	16.3561	-8.3519	-8.24394	-8.12933	-7.98698	7.96232	8.06146	8.27401	8.41435	527.0832@6.223	527.083	6.223		4	(528.0867, 1984.59)(529.0907, 1328.29)	FindByFormula	Esi+
254.089@1.087	1.82311e-09	1.96973e-11	up	43696.1	43696.1	15.4152	-7.88147	-7.77351	-7.6589	-7.51656	7.73437	7.48693	7.65039	7.95875	254.089@1.087	254.089	1.087		4	(255.096, 2049.16)(256.0998, 1286.85)(257.0909, 447.43)	FindByFormula	Esi+
