# Supplementary material for: Quantitative Proteomic and Metabolomic Profiling Reveals Altered Mitochondrial Metabolism and Folate Biosynthesis Pathways in the Aging Drosophila Eye
Source: Mol Cell Proteomics. 2021 Jul 29;20:100127. doi: 10.1016/j.mcpro.2021.100127 (PMC8385154; doi:10.1016/j.mcpro.2021.100127)
Supplement: Supplemental Table S6 [file mmc6.xlsx]

## Sheet: METLIN
Show/Hide	Cpd	Label	Name	Formula	Score	Mass	Avg Mass	Std Dev	Mass (DB)	Mass (MFG)	Diff (MFG, ppm)	Diff (MFG, mDa)	Base Peak	m/z	Polarity	Max Z	Min Z	Start	RT	End	RT (DB)	RT Diff (DB)	Height	Abund	Width	Area	Vol	Vol %	Ions	Z Count	Saturated	ID Source	ID Techniques Applied	Score (MFG)	Score (Tgt)	Score (DB)	Hits (DB)	FV	Score (Lib)	CAS	HMP	KEGG	LMP	METLIN	Diff (DB, ppm)	MS/MS Count	Diff (DB, mDa)	Group	Cpds/Group
TRUE	1	Cpd 1: 2-Deoxysepiapterin	2-Deoxysepiapterin	C9 H11 N5 O2	94.29	221.092			221.091						Positive	1	1		6				836387						10	1		DBSearch	DBSearch			94.29	9				HMDB00389			5378	-1.83		-0.41
	Best	Name	Formula	Score	Mass	Mass (DB)	Mass (MFG)	Diff (ppm)	Diff (abs. ppm)	Diff (mDa)	RT	RT Available (DB)	RT (DB)	RT Diff	ID Source	Score (Lib)	Score (DB)	Score (MFG)	DBE	Species	m/z	Cpd ID	Notes	Library
	TRUE	2-Deoxysepiapterin	C9 H11 N5 O2	94.29	221.092	221.091		-1.83	1.83	-0.41	6	N			DBSearch		94.29			(M+H)+	222.0986	4869
		Species	Ion Formula	m/z	Height	Score (MFG)	Score (MS)	Score (mass)	Score (iso. abund)	Score (iso. spacing)
		(M+H)+		222.099	836387		94.29	99.08	96.63	78.23
			m/z	m/z (Calc)	Diff (ppm)	Diff (mDa)	Height	Height (Calc)	Height %	Height % (Calc)	Height Sum %	Height Sum% (Calc)
			222.099	222.099	-0.22	0	836387	834230	100	100	88.9	88.6
			223.101	223.101	-0.6	-0.1	87949.9	98230.6	10.5	11.8	9.3	10.4
			224.123	224.103	-87.05	-19.5	16868.3	8744.8	2	1	1.8	0.9
	FALSE	Pyrimidodiazepine	C9 H11 N5 O2	94.29	221.092	221.091		-1.83	1.83	-0.41	6	N			DBSearch		94.29			(M+H)+	222.0986	41393
		Species	Ion Formula	m/z	Height	Score (MFG)	Score (MS)	Score (mass)	Score (iso. abund)	Score (iso. spacing)
		(M+H)+		222.099	836387		94.29	99.08	96.63	78.23
			m/z	m/z (Calc)	Diff (ppm)	Diff (mDa)	Height	Height (Calc)	Height %	Height % (Calc)	Height Sum %	Height Sum% (Calc)
			222.099	222.099	-0.22	0	836387	834230	100	100	88.9	88.6
			223.101	223.101	-0.6	-0.1	87949.9	98230.6	10.5	11.8	9.3	10.4
			224.123	224.103	-87.05	-19.5	16868.3	8744.8	2	1	1.8	0.9
	FALSE	N-Acetyl-D-galactosamine	C8 H15 N O6	88.1	221.092	221.09		-7.54	7.54	-1.67	6	N			DBSearch		88.1			(M+H)+	222.0986	3250	Endogenous Metabolite http://dbk.ch.umist.ac.uk/ExactMasses.htm
		Species	Ion Formula	m/z	Height	Score (MFG)	Score (MS)	Score (mass)	Score (iso. abund)	Score (iso. spacing)
		(M+H)+		222.099	836387		88.1	85.49	98.47	76.47
			m/z	m/z (Calc)	Diff (ppm)	Diff (mDa)	Height	Height (Calc)	Height %	Height % (Calc)	Height Sum %	Height Sum% (Calc)
			222.099	222.097	-6.24	-1.4	836387	847470	100	100	88.9	90
			223.101	223.1	-3.13	-0.7	87949.9	79920.5	10.5	9.4	9.3	8.5
			224.123	224.102	-92.03	-20.6	16868.3	13815.1	2	1.6	1.8	1.5
	FALSE	N-Acetylmannosamine	C8 H15 N O6	88.1	221.092	221.09		-7.54	7.54	-1.67	6	N			DBSearch		88.1			(M+H)+	222.0986	3249	Endogenous Metabolite http://dbk.ch.umist.ac.uk/ExactMasses.htm
		Species	Ion Formula	m/z	Height	Score (MFG)	Score (MS)	Score (mass)	Score (iso. abund)	Score (iso. spacing)
		(M+H)+		222.099	836387		88.1	85.49	98.47	76.47
			m/z	m/z (Calc)	Diff (ppm)	Diff (mDa)	Height	Height (Calc)	Height %	Height % (Calc)	Height Sum %	Height Sum% (Calc)
			222.099	222.097	-6.24	-1.4	836387	847470	100	100	88.9	90
			223.101	223.1	-3.13	-0.7	87949.9	79920.5	10.5	9.4	9.3	8.5
			224.123	224.102	-92.03	-20.6	16868.3	13815.1	2	1.6	1.8	1.5
	FALSE	N-Acetyl-D-glucosamine	C8 H15 N O6	88.1	221.092	221.09		-7.54	7.54	-1.67	6	N			DBSearch		88.1			(M+H)+	222.0986	3248	Endogenous Metabolite http://dbk.ch.umist.ac.uk/ExactMasses.htm
		Species	Ion Formula	m/z	Height	Score (MFG)	Score (MS)	Score (mass)	Score (iso. abund)	Score (iso. spacing)
		(M+H)+		222.099	836387		88.1	85.49	98.47	76.47
			m/z	m/z (Calc)	Diff (ppm)	Diff (mDa)	Height	Height (Calc)	Height %	Height % (Calc)	Height Sum %	Height Sum% (Calc)
			222.099	222.097	-6.24	-1.4	836387	847470	100	100	88.9	90
			223.101	223.1	-3.13	-0.7	87949.9	79920.5	10.5	9.4	9.3	8.5
			224.123	224.102	-92.03	-20.6	16868.3	13815.1	2	1.6	1.8	1.5
	FALSE	N-Acetyl-β-D-mannosamine	C8 H15 N O6	88.1	221.092	221.09		-7.54	7.54	-1.67	6	N			DBSearch		88.1			(M+H)+	222.0986	4037	N-Acetyl-beta-D-mannosamine beta-D-Mannopyranose, 2-(acetylamino)-2-deoxy- IUPAC Name: N-[2,4,5-trihydroxy-6-(hydroxymethyl)oxan-3-yl]acetamide hydrate http://pubchem.ncbi.nlm.nih.gov/summary/summary.cgi?cid=3084028
		Species	Ion Formula	m/z	Height	Score (MFG)	Score (MS)	Score (mass)	Score (iso. abund)	Score (iso. spacing)
		(M+H)+		222.099	836387		88.1	85.49	98.47	76.47
			m/z	m/z (Calc)	Diff (ppm)	Diff (mDa)	Height	Height (Calc)	Height %	Height % (Calc)	Height Sum %	Height Sum% (Calc)
			222.099	222.097	-6.24	-1.4	836387	847470	100	100	88.9	90
			223.101	223.1	-3.13	-0.7	87949.9	79920.5	10.5	9.4	9.3	8.5
			224.123	224.102	-92.03	-20.6	16868.3	13815.1	2	1.6	1.8	1.5
	FALSE	Avenic acid B	C8 H15 N O6	88.1	221.092	221.09		-7.54	7.54	-1.67	6	N			DBSearch		88.1			(M+H)+	222.0986	69609
		Species	Ion Formula	m/z	Height	Score (MFG)	Score (MS)	Score (mass)	Score (iso. abund)	Score (iso. spacing)
		(M+H)+		222.099	836387		88.1	85.49	98.47	76.47
			m/z	m/z (Calc)	Diff (ppm)	Diff (mDa)	Height	Height (Calc)	Height %	Height % (Calc)	Height Sum %	Height Sum% (Calc)
			222.099	222.097	-6.24	-1.4	836387	847470	100	100	88.9	90
			223.101	223.1	-3.13	-0.7	87949.9	79920.5	10.5	9.4	9.3	8.5
			224.123	224.102	-92.03	-20.6	16868.3	13815.1	2	1.6	1.8	1.5
	FALSE	N-Acetyl-b-D-glucosamine	C8 H15 N O6	88.1	221.092	221.09		-7.54	7.54	-1.67	6	N			DBSearch		88.1			(M+H)+	222.0986	5055
		Species	Ion Formula	m/z	Height	Score (MFG)	Score (MS)	Score (mass)	Score (iso. abund)	Score (iso. spacing)
		(M+H)+		222.099	836387		88.1	85.49	98.47	76.47
			m/z	m/z (Calc)	Diff (ppm)	Diff (mDa)	Height	Height (Calc)	Height %	Height % (Calc)	Height Sum %	Height Sum% (Calc)
			222.099	222.097	-6.24	-1.4	836387	847470	100	100	88.9	90
			223.101	223.1	-3.13	-0.7	87949.9	79920.5	10.5	9.4	9.3	8.5
			224.123	224.102	-92.03	-20.6	16868.3	13815.1	2	1.6	1.8	1.5
	FALSE	a-N-Acetylglucosamine	C8 H15 N O6	88.1	221.092	221.09		-7.54	7.54	-1.67	6	N			DBSearch		88.1			(M+H)+	222.0986	4934
		Species	Ion Formula	m/z	Height	Score (MFG)	Score (MS)	Score (mass)	Score (iso. abund)	Score (iso. spacing)
		(M+H)+		222.099	836387		88.1	85.49	98.47	76.47
			m/z	m/z (Calc)	Diff (ppm)	Diff (mDa)	Height	Height (Calc)	Height %	Height % (Calc)	Height Sum %	Height Sum% (Calc)
			222.099	222.097	-6.24	-1.4	836387	847470	100	100	88.9	90
			223.101	223.1	-3.13	-0.7	87949.9	79920.5	10.5	9.4	9.3	8.5
			224.123	224.102	-92.03	-20.6	16868.3	13815.1	2	1.6	1.8	1.5
TRUE	2	Cpd 2: 3.6				223.107									Positive	1	1		3.6				892405						14	1
TRUE	3	Cpd 3: 6-Lactoyltetrahydropterin	6-Lactoyltetrahydropterin	C9 H13 N5 O3	99.42	239.102			239.102						Positive	1	1		3				784640						15	1		DBSearch	DBSearch			99.42	5			33405-80-0	HMDB02065	C04244		6468	0.47		0.11
	Best	Name	Formula	Score	Mass	Mass (DB)	Mass (MFG)	Diff (ppm)	Diff (abs. ppm)	Diff (mDa)	RT	RT Available (DB)	RT (DB)	RT Diff	ID Source	Score (Lib)	Score (DB)	Score (MFG)	DBE	Species	m/z	Cpd ID	Notes	Library
	TRUE	6-Lactoyltetrahydropterin	C9 H13 N5 O3	99.42	239.102	239.102		0.47	0.47	0.11	3	N			DBSearch		99.42			(M+H)+	240.1090	5329
		Species	Ion Formula	m/z	Height	Score (MFG)	Score (MS)	Score (mass)	Score (iso. abund)	Score (iso. spacing)
		(M+H)+		240.109	784640		99.42	99.93	98.37	99.97
			m/z	m/z (Calc)	Diff (ppm)	Diff (mDa)	Height	Height (Calc)	Height %	Height % (Calc)	Height Sum %	Height Sum% (Calc)
			240.109	240.109	0.48	0.1	784640	774906	100	100	89.5	88.4
			241.112	241.112	0.18	0	83354.5	91718.7	10.6	11.8	9.5	10.5
			242.113	242.114	2.58	0.6	8401.1	9771.2	1.1	1.3	1	1.1
	FALSE	7,8-Dihydrobiopterin	C9 H13 N5 O3	99.42	239.102	239.102		0.47	0.47	0.11	3	N			DBSearch		99.42			(M+H)+	240.1090	43569
		Species	Ion Formula	m/z	Height	Score (MFG)	Score (MS)	Score (mass)	Score (iso. abund)	Score (iso. spacing)
		(M+H)+		240.109	784640		99.42	99.93	98.37	99.97
			m/z	m/z (Calc)	Diff (ppm)	Diff (mDa)	Height	Height (Calc)	Height %	Height % (Calc)	Height Sum %	Height Sum% (Calc)
			240.109	240.109	0.48	0.1	784640	774906	100	100	89.5	88.4
			241.112	241.112	0.18	0	83354.5	91718.7	10.6	11.8	9.5	10.5
			242.113	242.114	2.58	0.6	8401.1	9771.2	1.1	1.3	1	1.1
	FALSE	4a-Carbinolamine tetrahydrobiopterin	C9 H13 N5 O3	99.42	239.102	239.102		0.47	0.47	0.11	3	N			DBSearch		99.42			(M+H)+	240.1090	5378
		Species	Ion Formula	m/z	Height	Score (MFG)	Score (MS)	Score (mass)	Score (iso. abund)	Score (iso. spacing)
		(M+H)+		240.109	784640		99.42	99.93	98.37	99.97
			m/z	m/z (Calc)	Diff (ppm)	Diff (mDa)	Height	Height (Calc)	Height %	Height % (Calc)	Height Sum %	Height Sum% (Calc)
			240.109	240.109	0.48	0.1	784640	774906	100	100	89.5	88.4
			241.112	241.112	0.18	0	83354.5	91718.7	10.6	11.8	9.5	10.5
			242.113	242.114	2.58	0.6	8401.1	9771.2	1.1	1.3	1	1.1
	FALSE	7,8-Dihydro-L-Biopterin	C9 H13 N5 O3	99.42	239.102	239.102		0.48	0.48	0.11	3	N			DBSearch		99.42			(M+H)+	240.1090	4812
		Species	Ion Formula	m/z	Height	Score (MFG)	Score (MS)	Score (mass)	Score (iso. abund)	Score (iso. spacing)
		(M+H)+		240.109	784640		99.42	99.93	98.37	99.97
			m/z	m/z (Calc)	Diff (ppm)	Diff (mDa)	Height	Height (Calc)	Height %	Height % (Calc)	Height Sum %	Height Sum% (Calc)
			240.109	240.109	0.48	0.1	784640	774906	100	100	89.5	88.4
			241.112	241.112	0.18	0	83354.5	91718.7	10.6	11.8	9.5	10.5
			242.113	242.114	2.58	0.6	8401.1	9771.2	1.1	1.3	1	1.1
	FALSE	N-Gluconyl ethanolamine	C8 H17 N O7	95.59	239.102	239.101		-4.8	4.8	-1.15	3	N			DBSearch		95.59			(M+H)+	240.1090	64615
		Species	Ion Formula	m/z	Height	Score (MFG)	Score (MS)	Score (mass)	Score (iso. abund)	Score (iso. spacing)
		(M+H)+		240.109	784640		95.59	93.39	97.38	97.98
			m/z	m/z (Calc)	Diff (ppm)	Diff (mDa)	Height	Height (Calc)	Height %	Height % (Calc)	Height Sum %	Height Sum% (Calc)
			240.109	240.108	-5.09	-1.2	784640	787184	100	100	89.5	89.8
			241.112	241.111	-2.17	-0.5	83354.5	74716.2	10.6	9.5	9.5	8.5
			242.113	242.113	-2.1	-0.5	8401.1	14495.4	1.1	1.8	1	1.7
TRUE	4	Cpd 4: Dyspropterin	Dyspropterin	C9 H11 N5 O3	97.89	237.086			237.086						Positive	1	1		6.2				693518						10	1		DBSearch	DBSearch			97.89	10			89687-39-8	HMDB01195	C03684		6071	-1.04		-0.25
	Best	Name	Formula	Score	Mass	Mass (DB)	Mass (MFG)	Diff (ppm)	Diff (abs. ppm)	Diff (mDa)	RT	RT Available (DB)	RT (DB)	RT Diff	ID Source	Score (Lib)	Score (DB)	Score (MFG)	DBE	Species	m/z	Cpd ID	Notes	Library
	TRUE	Dyspropterin	C9 H11 N5 O3	97.89	237.086	237.086		-1.04	1.04	-0.25	6.2	N			DBSearch		97.89			(M+H)+	238.0936	5177
		Species	Ion Formula	m/z	Height	Score (MFG)	Score (MS)	Score (mass)	Score (iso. abund)	Score (iso. spacing)
		(M+H)+		238.094	693518		97.89	99.68	96.53	95.77
			m/z	m/z (Calc)	Diff (ppm)	Diff (mDa)	Height	Height (Calc)	Height %	Height % (Calc)	Height Sum %	Height Sum% (Calc)
			238.094	238.094	-0.56	-0.1	693518	693383	100	100	88.5	88.4
			239.096	239.096	0.36	0.1	74006	81910	10.7	11.8	9.4	10.4
			240.104	240.098	-26.8	-6.4	16492.7	8724.4	2.4	1.3	2.1	1.1
	FALSE	Deoxyeritadenine	C9 H11 N5 O3	97.89	237.086	237.086		-1.04	1.04	-0.25	6.2	N			DBSearch		97.89			(M+H)+	238.0936	62915
		Species	Ion Formula	m/z	Height	Score (MFG)	Score (MS)	Score (mass)	Score (iso. abund)	Score (iso. spacing)
		(M+H)+		238.094	693518		97.89	99.68	96.53	95.77
			m/z	m/z (Calc)	Diff (ppm)	Diff (mDa)	Height	Height (Calc)	Height %	Height % (Calc)	Height Sum %	Height Sum% (Calc)
			238.094	238.094	-0.56	-0.1	693518	693383	100	100	88.5	88.4
			239.096	239.096	0.36	0.1	74006	81910	10.7	11.8	9.4	10.4
			240.104	240.098	-26.8	-6.4	16492.7	8724.4	2.4	1.3	2.1	1.1
	FALSE	D-Biopterin	C9 H11 N5 O3	97.89	237.086	237.086		-1.04	1.04	-0.25	6.2	N			DBSearch		97.89			(M+H)+	238.0936	4978
		Species	Ion Formula	m/z	Height	Score (MFG)	Score (MS)	Score (mass)	Score (iso. abund)	Score (iso. spacing)
		(M+H)+		238.094	693518		97.89	99.68	96.53	95.77
			m/z	m/z (Calc)	Diff (ppm)	Diff (mDa)	Height	Height (Calc)	Height %	Height % (Calc)	Height Sum %	Height Sum% (Calc)
			238.094	238.094	-0.56	-0.1	693518	693383	100	100	88.5	88.4
			239.096	239.096	0.36	0.1	74006	81910	10.7	11.8	9.4	10.4
			240.104	240.098	-26.8	-6.4	16492.7	8724.4	2.4	1.3	2.1	1.1
	FALSE	Biopterin	C9 H11 N5 O3	97.89	237.086	237.086		-1.04	1.04	-0.25	6.2	N			DBSearch		97.89			(M+H)+	238.0936	216	Geigy vol. 3 p. 132
		Species	Ion Formula	m/z	Height	Score (MFG)	Score (MS)	Score (mass)	Score (iso. abund)	Score (iso. spacing)
		(M+H)+		238.094	693518		97.89	99.68	96.53	95.77
			m/z	m/z (Calc)	Diff (ppm)	Diff (mDa)	Height	Height (Calc)	Height %	Height % (Calc)	Height Sum %	Height Sum% (Calc)
			238.094	238.094	-0.56	-0.1	693518	693383	100	100	88.5	88.4
			239.096	239.096	0.36	0.1	74006	81910	10.7	11.8	9.4	10.4
			240.104	240.098	-26.8	-6.4	16492.7	8724.4	2.4	1.3	2.1	1.1
	FALSE	Sepiapterin	C9 H11 N5 O3	97.89	237.086	237.086		-1.04	1.04	-0.25	6.2	N			DBSearch		97.89			(M+H)+	238.0936	40776
		Species	Ion Formula	m/z	Height	Score (MFG)	Score (MS)	Score (mass)	Score (iso. abund)	Score (iso. spacing)
		(M+H)+		238.094	693518		97.89	99.68	96.53	95.77
			m/z	m/z (Calc)	Diff (ppm)	Diff (mDa)	Height	Height (Calc)	Height %	Height % (Calc)	Height Sum %	Height Sum% (Calc)
			238.094	238.094	-0.56	-0.1	693518	693383	100	100	88.5	88.4
			239.096	239.096	0.36	0.1	74006	81910	10.7	11.8	9.4	10.4
			240.104	240.098	-26.8	-6.4	16492.7	8724.4	2.4	1.3	2.1	1.1
	FALSE	Orinapterin	C9 H11 N5 O3	97.89	237.086	237.086		-1.04	1.04	-0.25	6.2	N			DBSearch		97.89			(M+H)+	238.0936	5063
		Species	Ion Formula	m/z	Height	Score (MFG)	Score (MS)	Score (mass)	Score (iso. abund)	Score (iso. spacing)
		(M+H)+		238.094	693518		97.89	99.68	96.53	95.77
			m/z	m/z (Calc)	Diff (ppm)	Diff (mDa)	Height	Height (Calc)	Height %	Height % (Calc)	Height Sum %	Height Sum% (Calc)
			238.094	238.094	-0.56	-0.1	693518	693383	100	100	88.5	88.4
			239.096	239.096	0.36	0.1	74006	81910	10.7	11.8	9.4	10.4
			240.104	240.098	-26.8	-6.4	16492.7	8724.4	2.4	1.3	2.1	1.1
	FALSE	Primapterin	C9 H11 N5 O3	97.89	237.086	237.086		-1.04	1.04	-0.25	6.2	N			DBSearch		97.89			(M+H)+	238.0936	5390
		Species	Ion Formula	m/z	Height	Score (MFG)	Score (MS)	Score (mass)	Score (iso. abund)	Score (iso. spacing)
		(M+H)+		238.094	693518		97.89	99.68	96.53	95.77
			m/z	m/z (Calc)	Diff (ppm)	Diff (mDa)	Height	Height (Calc)	Height %	Height % (Calc)	Height Sum %	Height Sum% (Calc)
			238.094	238.094	-0.56	-0.1	693518	693383	100	100	88.5	88.4
			239.096	239.096	0.36	0.1	74006	81910	10.7	11.8	9.4	10.4
			240.104	240.098	-26.8	-6.4	16492.7	8724.4	2.4	1.3	2.1	1.1
	FALSE	N-(1-Deoxy-1-fructosyl)glycine	C8 H15 N O7	92.54	237.086	237.085		-6.35	6.35	-1.51	6.2	N			DBSearch		92.54			(M+H)+	238.0936	68865
		Species	Ion Formula	m/z	Height	Score (MFG)	Score (MS)	Score (mass)	Score (iso. abund)	Score (iso. spacing)
		(M+H)+		238.094	693518		92.54	88.8	98.04	92.25
			m/z	m/z (Calc)	Diff (ppm)	Diff (mDa)	Height	Height (Calc)	Height %	Height % (Calc)	Height Sum %	Height Sum% (Calc)
			238.094	238.092	-6.18	-1.5	693518	704368	100	100	88.5	89.8
			239.096	239.095	-2.01	-0.5	74006	66693.7	10.7	9.5	9.4	8.5
			240.104	240.097	-31.5	-7.6	16492.7	12955.1	2.4	1.8	2.1	1.7
	FALSE	N-Glycolyl-D-glucosamine	C8 H15 N O7	92.54	237.086	237.085		-6.35	6.35	-1.51	6.2	N			DBSearch		92.54			(M+H)+	238.0936	43609
		Species	Ion Formula	m/z	Height	Score (MFG)	Score (MS)	Score (mass)	Score (iso. abund)	Score (iso. spacing)
		(M+H)+		238.094	693518		92.54	88.8	98.04	92.25
			m/z	m/z (Calc)	Diff (ppm)	Diff (mDa)	Height	Height (Calc)	Height %	Height % (Calc)	Height Sum %	Height Sum% (Calc)
			238.094	238.092	-6.18	-1.5	693518	704368	100	100	88.5	89.8
			239.096	239.095	-2.01	-0.5	74006	66693.7	10.7	9.5	9.4	8.5
			240.104	240.097	-31.5	-7.6	16492.7	12955.1	2.4	1.8	2.1	1.7
	FALSE	N-Acetyl-D-glucosaminate	C8 H15 N O7	92.54	237.086	237.085		-6.35	6.35	-1.51	6.2	N			DBSearch		92.54			(M+H)+	238.0936	43265
		Species	Ion Formula	m/z	Height	Score (MFG)	Score (MS)	Score (mass)	Score (iso. abund)	Score (iso. spacing)
		(M+H)+		238.094	693518		92.54	88.8	98.04	92.25
			m/z	m/z (Calc)	Diff (ppm)	Diff (mDa)	Height	Height (Calc)	Height %	Height % (Calc)	Height Sum %	Height Sum% (Calc)
			238.094	238.092	-6.18	-1.5	693518	704368	100	100	88.5	89.8
			239.096	239.095	-2.01	-0.5	74006	66693.7	10.7	9.5	9.4	8.5
			240.104	240.097	-31.5	-7.6	16492.7	12955.1	2.4	1.8	2.1	1.7
TRUE	5	Cpd 5: 6-Lactoyltetrahydropterin	6-Lactoyltetrahydropterin	C9 H13 N5 O3	99.25	239.101			239.102						Positive	1	1		3.5				742686						17	1		DBSearch	DBSearch			99.25	5			33405-80-0	HMDB02065	C04244		6468	1.75		0.42
	Best	Name	Formula	Score	Mass	Mass (DB)	Mass (MFG)	Diff (ppm)	Diff (abs. ppm)	Diff (mDa)	RT	RT Available (DB)	RT (DB)	RT Diff	ID Source	Score (Lib)	Score (DB)	Score (MFG)	DBE	Species	m/z	Cpd ID	Notes	Library
	TRUE	6-Lactoyltetrahydropterin	C9 H13 N5 O3	99.25	239.101	239.102		1.75	1.75	0.42	3.5	N			DBSearch		99.25			(M+H)+	240.1087	5329
		Species	Ion Formula	m/z	Height	Score (MFG)	Score (MS)	Score (mass)	Score (iso. abund)	Score (iso. spacing)
		(M+H)+		240.109	742686		99.25	99.1	99.04	99.97
			m/z	m/z (Calc)	Diff (ppm)	Diff (mDa)	Height	Height (Calc)	Height %	Height % (Calc)	Height Sum %	Height Sum% (Calc)
			240.109	240.109	1.73	0.4	742686	735943	100	100	89.2	88.3
			241.111	241.112	1.42	0.3	81027.8	87107	10.9	11.8	9.7	10.5
			242.113	242.114	4.64	1.1	8476.8	9279.9	1.1	1.3	1	1.1
			243.114	243.116	9.28	2.3	831.7	692.7	0.1	0.1	0.1	0.1
	FALSE	7,8-Dihydrobiopterin	C9 H13 N5 O3	99.25	239.101	239.102		1.75	1.75	0.42	3.5	N			DBSearch		99.25			(M+H)+	240.1087	43569
		Species	Ion Formula	m/z	Height	Score (MFG)	Score (MS)	Score (mass)	Score (iso. abund)	Score (iso. spacing)
		(M+H)+		240.109	742686		99.25	99.1	99.04	99.97
			m/z	m/z (Calc)	Diff (ppm)	Diff (mDa)	Height	Height (Calc)	Height %	Height % (Calc)	Height Sum %	Height Sum% (Calc)
			240.109	240.109	1.73	0.4	742686	735943	100	100	89.2	88.3
			241.111	241.112	1.42	0.3	81027.8	87107	10.9	11.8	9.7	10.5
			242.113	242.114	4.64	1.1	8476.8	9279.9	1.1	1.3	1	1.1
			243.114	243.116	9.28	2.3	831.7	692.7	0.1	0.1	0.1	0.1
	FALSE	4a-Carbinolamine tetrahydrobiopterin	C9 H13 N5 O3	99.25	239.101	239.102		1.75	1.75	0.42	3.5	N			DBSearch		99.25			(M+H)+	240.1087	5378
		Species	Ion Formula	m/z	Height	Score (MFG)	Score (MS)	Score (mass)	Score (iso. abund)	Score (iso. spacing)
		(M+H)+		240.109	742686		99.25	99.1	99.04	99.97
			m/z	m/z (Calc)	Diff (ppm)	Diff (mDa)	Height	Height (Calc)	Height %	Height % (Calc)	Height Sum %	Height Sum% (Calc)
			240.109	240.109	1.73	0.4	742686	735943	100	100	89.2	88.3
			241.111	241.112	1.42	0.3	81027.8	87107	10.9	11.8	9.7	10.5
			242.113	242.114	4.64	1.1	8476.8	9279.9	1.1	1.3	1	1.1
			243.114	243.116	9.28	2.3	831.7	692.7	0.1	0.1	0.1	0.1
	FALSE	7,8-Dihydro-L-Biopterin	C9 H13 N5 O3	99.24	239.101	239.102		1.75	1.75	0.42	3.5	N			DBSearch		99.24			(M+H)+	240.1087	4812
		Species	Ion Formula	m/z	Height	Score (MFG)	Score (MS)	Score (mass)	Score (iso. abund)	Score (iso. spacing)
		(M+H)+		240.109	742686		99.24	99.1	99.04	99.97
			m/z	m/z (Calc)	Diff (ppm)	Diff (mDa)	Height	Height (Calc)	Height %	Height % (Calc)	Height Sum %	Height Sum% (Calc)
			240.109	240.109	1.73	0.4	742686	735943	100	100	89.2	88.3
			241.111	241.112	1.42	0.3	81027.8	87107	10.9	11.8	9.7	10.5
			242.113	242.114	4.64	1.1	8476.8	9279.9	1.1	1.3	1	1.1
			243.114	243.116	9.28	2.3	831.7	692.7	0.1	0.1	0.1	0.1
	FALSE	N-Gluconyl ethanolamine	C8 H17 N O7	96.8	239.101	239.101		-3.52	3.52	-0.84	3.5	N			DBSearch		96.8			(M+H)+	240.1087	64615
		Species	Ion Formula	m/z	Height	Score (MFG)	Score (MS)	Score (mass)	Score (iso. abund)	Score (iso. spacing)
		(M+H)+		240.109	742686		96.8	96.39	96.72	97.97
			m/z	m/z (Calc)	Diff (ppm)	Diff (mDa)	Height	Height (Calc)	Height %	Height % (Calc)	Height Sum %	Height Sum% (Calc)
			240.109	240.108	-3.84	-0.9	742686	747246	100	100	89.2	89.7
			241.111	241.111	-0.92	-0.2	81027.8	70925.4	10.9	9.5	9.7	8.5
			242.113	242.113	-0.03	0	8476.8	13760	1.1	1.8	1	1.7
			243.114	243.115	7.26	1.8	831.7	1091.5	0.1	0.1	0.1	0.1
TRUE	6	Cpd 6: 6-Lactoyltetrahydropterin	6-Lactoyltetrahydropterin	C9 H13 N5 O3	99.13	239.101			239.102						Positive	1	1		0.8				629110						7	1		DBSearch	DBSearch			99.13	5			33405-80-0	HMDB02065	C04244		6468	1.79		0.43
	Best	Name	Formula	Score	Mass	Mass (DB)	Mass (MFG)	Diff (ppm)	Diff (abs. ppm)	Diff (mDa)	RT	RT Available (DB)	RT (DB)	RT Diff	ID Source	Score (Lib)	Score (DB)	Score (MFG)	DBE	Species	m/z	Cpd ID	Notes	Library
	TRUE	6-Lactoyltetrahydropterin	C9 H13 N5 O3	99.13	239.101	239.102		1.79	1.79	0.43	0.8	N			DBSearch		99.13			(M+H)+	240.1087	5329
		Species	Ion Formula	m/z	Height	Score (MFG)	Score (MS)	Score (mass)	Score (iso. abund)	Score (iso. spacing)
		(M+H)+		240.109	629110		99.13	99.06	98.78	99.93
			m/z	m/z (Calc)	Diff (ppm)	Diff (mDa)	Height	Height (Calc)	Height %	Height % (Calc)	Height Sum %	Height Sum% (Calc)
			240.109	240.109	1.73	0.4	629110	622644	100	100	89.3	88.4
			241.111	241.112	2.25	0.5	67841.2	73696.8	10.8	11.8	9.6	10.5
			242.113	242.114	1.34	0.3	7240.9	7851.3	1.2	1.3	1	1.1
	FALSE	7,8-Dihydrobiopterin	C9 H13 N5 O3	99.13	239.101	239.102		1.79	1.79	0.43	0.8	N			DBSearch		99.13			(M+H)+	240.1087	43569
		Species	Ion Formula	m/z	Height	Score (MFG)	Score (MS)	Score (mass)	Score (iso. abund)	Score (iso. spacing)
		(M+H)+		240.109	629110		99.13	99.06	98.78	99.93
			m/z	m/z (Calc)	Diff (ppm)	Diff (mDa)	Height	Height (Calc)	Height %	Height % (Calc)	Height Sum %	Height Sum% (Calc)
			240.109	240.109	1.73	0.4	629110	622644	100	100	89.3	88.4
			241.111	241.112	2.25	0.5	67841.2	73696.8	10.8	11.8	9.6	10.5
			242.113	242.114	1.34	0.3	7240.9	7851.3	1.2	1.3	1	1.1
	FALSE	4a-Carbinolamine tetrahydrobiopterin	C9 H13 N5 O3	99.13	239.101	239.102		1.79	1.79	0.43	0.8	N			DBSearch		99.13			(M+H)+	240.1087	5378
		Species	Ion Formula	m/z	Height	Score (MFG)	Score (MS)	Score (mass)	Score (iso. abund)	Score (iso. spacing)
		(M+H)+		240.109	629110		99.13	99.06	98.78	99.93
			m/z	m/z (Calc)	Diff (ppm)	Diff (mDa)	Height	Height (Calc)	Height %	Height % (Calc)	Height Sum %	Height Sum% (Calc)
			240.109	240.109	1.73	0.4	629110	622644	100	100	89.3	88.4
			241.111	241.112	2.25	0.5	67841.2	73696.8	10.8	11.8	9.6	10.5
			242.113	242.114	1.34	0.3	7240.9	7851.3	1.2	1.3	1	1.1
	FALSE	7,8-Dihydro-L-Biopterin	C9 H13 N5 O3	99.13	239.101	239.102		1.79	1.79	0.43	0.8	N			DBSearch		99.13			(M+H)+	240.1087	4812
		Species	Ion Formula	m/z	Height	Score (MFG)	Score (MS)	Score (mass)	Score (iso. abund)	Score (iso. spacing)
		(M+H)+		240.109	629110		99.13	99.06	98.78	99.93
			m/z	m/z (Calc)	Diff (ppm)	Diff (mDa)	Height	Height (Calc)	Height %	Height % (Calc)	Height Sum %	Height Sum% (Calc)
			240.109	240.109	1.73	0.4	629110	622644	100	100	89.3	88.4
			241.111	241.112	2.25	0.5	67841.2	73696.8	10.8	11.8	9.6	10.5
			242.113	242.114	1.34	0.3	7240.9	7851.3	1.2	1.3	1	1.1
	FALSE	N-Gluconyl ethanolamine	C8 H17 N O7	96.72	239.101	239.101		-3.49	3.49	-0.83	0.8	N			DBSearch		96.72			(M+H)+	240.1087	64615
		Species	Ion Formula	m/z	Height	Score (MFG)	Score (MS)	Score (mass)	Score (iso. abund)	Score (iso. spacing)
		(M+H)+		240.109	629110		96.72	96.46	97.09	96.73
			m/z	m/z (Calc)	Diff (ppm)	Diff (mDa)	Height	Height (Calc)	Height %	Height % (Calc)	Height Sum %	Height Sum% (Calc)
			240.109	240.108	-3.84	-0.9	629110	632510	100	100	89.3	89.8
			241.111	241.111	-0.09	0	67841.2	60035.2	10.8	9.5	9.6	8.5
			242.113	242.113	-3.34	-0.8	7240.9	11647.2	1.2	1.8	1	1.7
TRUE	7	Cpd 7: Vidarabine	Vidarabine	C10 H13 N5 O4	98.97	267.096			267.097						Positive	1	1		1				543601						11	1		DBSearch	DBSearch			98.97	8			5536-17-4		C07195		3020	1.41		0.38
	Best	Name	Formula	Score	Mass	Mass (DB)	Mass (MFG)	Diff (ppm)	Diff (abs. ppm)	Diff (mDa)	RT	RT Available (DB)	RT (DB)	RT Diff	ID Source	Score (Lib)	Score (DB)	Score (MFG)	DBE	Species	m/z	Cpd ID	Notes	Library
	TRUE	Vidarabine	C10 H13 N5 O4	98.97	267.096	267.097		1.41	1.41	0.38	1	N			DBSearch		98.97			(M+H)+	268.1037	2931	Antiviral, Treatment of herpes simplex Drug Dollery, Colin Therapeutic Drugs, 2nd Ed. 1999 p. V28
		Species	Ion Formula	m/z	Height	Score (MFG)	Score (MS)	Score (mass)	Score (iso. abund)	Score (iso. spacing)
		(M+H)+		268.104	543601		98.97	99.36	98.06	99.61
			m/z	m/z (Calc)	Diff (ppm)	Diff (mDa)	Height	Height (Calc)	Height %	Height % (Calc)	Height Sum %	Height Sum% (Calc)
			268.104	268.104	1.23	0.3	543601	535956	100	100	88.4	87.2
			269.106	269.106	2.38	0.6	63102	69437.2	11.6	13	10.3	11.3
			270.107	270.109	4.86	1.3	7310.4	8572	1.3	1.6	1.2	1.4
			271.109	271.111	6.99	1.9	674.1	722.7	0.1	0.1	0.1	0.1
	FALSE	Adenosine	C10 H13 N5 O4	98.97	267.096	267.097		1.41	1.41	0.38	1	N			DBSearch		98.97			(M+H)+	268.1037	80	Endogenous Metabolite Geigy vol. 3 p. 103
		Species	Ion Formula	m/z	Height	Score (MFG)	Score (MS)	Score (mass)	Score (iso. abund)	Score (iso. spacing)
		(M+H)+		268.104	543601		98.97	99.36	98.06	99.61
			m/z	m/z (Calc)	Diff (ppm)	Diff (mDa)	Height	Height (Calc)	Height %	Height % (Calc)	Height Sum %	Height Sum% (Calc)
			268.104	268.104	1.23	0.3	543601	535956	100	100	88.4	87.2
			269.106	269.106	2.38	0.6	63102	69437.2	11.6	13	10.3	11.3
			270.107	270.109	4.86	1.3	7310.4	8572	1.3	1.6	1.2	1.4
			271.109	271.111	6.99	1.9	674.1	722.7	0.1	0.1	0.1	0.1
	FALSE	Zidovudine	C10 H13 N5 O4	98.97	267.096	267.097		1.41	1.41	0.38	1	N			DBSearch		98.97			(M+H)+	268.1037	2977	Treatment of HIV Drug Dollery, Colin Therapeutic Drugs, 2nd Ed. 1999 p. Z12
		Species	Ion Formula	m/z	Height	Score (MFG)	Score (MS)	Score (mass)	Score (iso. abund)	Score (iso. spacing)
		(M+H)+		268.104	543601		98.97	99.36	98.06	99.61
			m/z	m/z (Calc)	Diff (ppm)	Diff (mDa)	Height	Height (Calc)	Height %	Height % (Calc)	Height Sum %	Height Sum% (Calc)
			268.104	268.104	1.23	0.3	543601	535956	100	100	88.4	87.2
			269.106	269.106	2.38	0.6	63102	69437.2	11.6	13	10.3	11.3
			270.107	270.109	4.86	1.3	7310.4	8572	1.3	1.6	1.2	1.4
			271.109	271.111	6.99	1.9	674.1	722.7	0.1	0.1	0.1	0.1
	FALSE	3-Deoxyguanosine	C10 H13 N5 O4	98.97	267.096	267.097		1.41	1.41	0.38	1	N			DBSearch		98.97			(M+H)+	268.1037	3964	2-amino-9-[(2R,3R,5S)-3-hydroxy-5-(hydroxymethyl)oxolan-2-yl]-3H-purin-6-one
		Species	Ion Formula	m/z	Height	Score (MFG)	Score (MS)	Score (mass)	Score (iso. abund)	Score (iso. spacing)
		(M+H)+		268.104	543601		98.97	99.36	98.06	99.61
			m/z	m/z (Calc)	Diff (ppm)	Diff (mDa)	Height	Height (Calc)	Height %	Height % (Calc)	Height Sum %	Height Sum% (Calc)
			268.104	268.104	1.23	0.3	543601	535956	100	100	88.4	87.2
			269.106	269.106	2.38	0.6	63102	69437.2	11.6	13	10.3	11.3
			270.107	270.109	4.86	1.3	7310.4	8572	1.3	1.6	1.2	1.4
			271.109	271.111	6.99	1.9	674.1	722.7	0.1	0.1	0.1	0.1
	FALSE	Deoxyguanosine	C10 H13 N5 O4	98.97	267.096	267.097		1.41	1.41	0.38	1	N			DBSearch		98.97			(M+H)+	268.1037	3287	Endogenous Metabolite http://dbk.ch.umist.ac.uk/ExactMasses.htm
		Species	Ion Formula	m/z	Height	Score (MFG)	Score (MS)	Score (mass)	Score (iso. abund)	Score (iso. spacing)
		(M+H)+		268.104	543601		98.97	99.36	98.06	99.61
			m/z	m/z (Calc)	Diff (ppm)	Diff (mDa)	Height	Height (Calc)	Height %	Height % (Calc)	Height Sum %	Height Sum% (Calc)
			268.104	268.104	1.23	0.3	543601	535956	100	100	88.4	87.2
			269.106	269.106	2.38	0.6	63102	69437.2	11.6	13	10.3	11.3
			270.107	270.109	4.86	1.3	7310.4	8572	1.3	1.6	1.2	1.4
			271.109	271.111	6.99	1.9	674.1	722.7	0.1	0.1	0.1	0.1
	FALSE	Neuraminic acid	C9 H17 N O8	96.86	267.096	267.095		-3.32	3.32	-0.89	1	N			DBSearch		96.86			(M+H)+	268.1037	3286	Endogenous Metabolite http://dbk.ch.umist.ac.uk/ExactMasses.htm
		Species	Ion Formula	m/z	Height	Score (MFG)	Score (MS)	Score (mass)	Score (iso. abund)	Score (iso. spacing)
		(M+H)+		268.104	543601		96.86	96.47	97.75	96.27
			m/z	m/z (Calc)	Diff (ppm)	Diff (mDa)	Height	Height (Calc)	Height %	Height % (Calc)	Height Sum %	Height Sum% (Calc)
			268.104	268.103	-3.76	-1	543601	544196	100	100	88.4	88.5
			269.106	269.106	0.04	0	63102	57746	11.6	10.6	10.3	9.4
			270.107	270.108	0.57	0.2	7310.4	11719.9	1.3	2.2	1.2	1.9
			271.109	271.11	4.88	1.3	674.1	1025.6	0.1	0.2	0.1	0.2
	FALSE	Miserotoxin	C9 H17 N O8	96.86	267.096	267.095		-3.32	3.32	-0.89	1	N			DBSearch		96.86			(M+H)+	268.1037	44629
		Species	Ion Formula	m/z	Height	Score (MFG)	Score (MS)	Score (mass)	Score (iso. abund)	Score (iso. spacing)
		(M+H)+		268.104	543601		96.86	96.47	97.75	96.27
			m/z	m/z (Calc)	Diff (ppm)	Diff (mDa)	Height	Height (Calc)	Height %	Height % (Calc)	Height Sum %	Height Sum% (Calc)
			268.104	268.103	-3.76	-1	543601	544196	100	100	88.4	88.5
			269.106	269.106	0.04	0	63102	57746	11.6	10.6	10.3	9.4
			270.107	270.108	0.57	0.2	7310.4	11719.9	1.3	2.2	1.2	1.9
			271.109	271.11	4.88	1.3	674.1	1025.6	0.1	0.2	0.1	0.2
	FALSE	N-(1-Deoxy-1-fructosyl)serine	C9 H17 N O8	96.86	267.096	267.095		-3.32	3.32	-0.89	1	N			DBSearch		96.86			(M+H)+	268.1037	68859
		Species	Ion Formula	m/z	Height	Score (MFG)	Score (MS)	Score (mass)	Score (iso. abund)	Score (iso. spacing)
		(M+H)+		268.104	543601		96.86	96.47	97.75	96.27
			m/z	m/z (Calc)	Diff (ppm)	Diff (mDa)	Height	Height (Calc)	Height %	Height % (Calc)	Height Sum %	Height Sum% (Calc)
			268.104	268.103	-3.76	-1	543601	544196	100	100	88.4	88.5
			269.106	269.106	0.04	0	63102	57746	11.6	10.6	10.3	9.4
			270.107	270.108	0.57	0.2	7310.4	11719.9	1.3	2.2	1.2	1.9
			271.109	271.11	4.88	1.3	674.1	1025.6	0.1	0.2	0.1	0.2
TRUE	8	Cpd 8: Primapterin	Primapterin	C9 H11 N5 O3	89.28	237.086			237.086						Positive	1	1		3.4				685948						4	1		DBSearch	DBSearch			89.28	10			2582-88-9	HMDB02263			6581	0.24		0.06
	Best	Name	Formula	Score	Mass	Mass (DB)	Mass (MFG)	Diff (ppm)	Diff (abs. ppm)	Diff (mDa)	RT	RT Available (DB)	RT (DB)	RT Diff	ID Source	Score (Lib)	Score (DB)	Score (MFG)	DBE	Species	m/z	Cpd ID	Notes	Library
	TRUE	Primapterin	C9 H11 N5 O3	89.28	237.086	237.086		0.24	0.24	0.06	3.4	N			DBSearch		89.28			(M+H)+	238.0934	5390
		Species	Ion Formula	m/z	Height	Score (MFG)	Score (MS)	Score (mass)	Score (iso. abund)	Score (iso. spacing)
		(M+H)+		238.093	685948		89.28	99.98	96.44	49.97
			m/z	m/z (Calc)	Diff (ppm)	Diff (mDa)	Height	Height (Calc)	Height %	Height % (Calc)	Height Sum %	Height Sum% (Calc)
			238.093	238.094	0.28	0.1	685948	678215	100	100	90.5	89.4
			239.096	239.096	-0.06	0	72384.7	80118.2	10.6	11.8	9.5	10.6
	FALSE	D-Biopterin	C9 H11 N5 O3	89.28	237.086	237.086		0.24	0.24	0.06	3.4	N			DBSearch		89.28			(M+H)+	238.0934	4978
		Species	Ion Formula	m/z	Height	Score (MFG)	Score (MS)	Score (mass)	Score (iso. abund)	Score (iso. spacing)
		(M+H)+		238.093	685948		89.28	99.98	96.44	49.97
			m/z	m/z (Calc)	Diff (ppm)	Diff (mDa)	Height	Height (Calc)	Height %	Height % (Calc)	Height Sum %	Height Sum% (Calc)
			238.093	238.094	0.28	0.1	685948	678215	100	100	90.5	89.4
			239.096	239.096	-0.06	0	72384.7	80118.2	10.6	11.8	9.5	10.6
	FALSE	Orinapterin	C9 H11 N5 O3	89.28	237.086	237.086		0.24	0.24	0.06	3.4	N			DBSearch		89.28			(M+H)+	238.0934	5063
		Species	Ion Formula	m/z	Height	Score (MFG)	Score (MS)	Score (mass)	Score (iso. abund)	Score (iso. spacing)
		(M+H)+		238.093	685948		89.28	99.98	96.44	49.97
			m/z	m/z (Calc)	Diff (ppm)	Diff (mDa)	Height	Height (Calc)	Height %	Height % (Calc)	Height Sum %	Height Sum% (Calc)
			238.093	238.094	0.28	0.1	685948	678215	100	100	90.5	89.4
			239.096	239.096	-0.06	0	72384.7	80118.2	10.6	11.8	9.5	10.6
	FALSE	Biopterin	C9 H11 N5 O3	89.28	237.086	237.086		0.24	0.24	0.06	3.4	N			DBSearch		89.28			(M+H)+	238.0934	216	Geigy vol. 3 p. 132
		Species	Ion Formula	m/z	Height	Score (MFG)	Score (MS)	Score (mass)	Score (iso. abund)	Score (iso. spacing)
		(M+H)+		238.093	685948		89.28	99.98	96.44	49.97
			m/z	m/z (Calc)	Diff (ppm)	Diff (mDa)	Height	Height (Calc)	Height %	Height % (Calc)	Height Sum %	Height Sum% (Calc)
			238.093	238.094	0.28	0.1	685948	678215	100	100	90.5	89.4
			239.096	239.096	-0.06	0	72384.7	80118.2	10.6	11.8	9.5	10.6
	FALSE	Deoxyeritadenine	C9 H11 N5 O3	89.28	237.086	237.086		0.24	0.24	0.06	3.4	N			DBSearch		89.28			(M+H)+	238.0934	62915
		Species	Ion Formula	m/z	Height	Score (MFG)	Score (MS)	Score (mass)	Score (iso. abund)	Score (iso. spacing)
		(M+H)+		238.093	685948		89.28	99.98	96.44	49.97
			m/z	m/z (Calc)	Diff (ppm)	Diff (mDa)	Height	Height (Calc)	Height %	Height % (Calc)	Height Sum %	Height Sum% (Calc)
			238.093	238.094	0.28	0.1	685948	678215	100	100	90.5	89.4
			239.096	239.096	-0.06	0	72384.7	80118.2	10.6	11.8	9.5	10.6
	FALSE	Dyspropterin	C9 H11 N5 O3	89.28	237.086	237.086		0.24	0.24	0.06	3.4	N			DBSearch		89.28			(M+H)+	238.0934	5177
		Species	Ion Formula	m/z	Height	Score (MFG)	Score (MS)	Score (mass)	Score (iso. abund)	Score (iso. spacing)
		(M+H)+		238.093	685948		89.28	99.98	96.44	49.97
			m/z	m/z (Calc)	Diff (ppm)	Diff (mDa)	Height	Height (Calc)	Height %	Height % (Calc)	Height Sum %	Height Sum% (Calc)
			238.093	238.094	0.28	0.1	685948	678215	100	100	90.5	89.4
			239.096	239.096	-0.06	0	72384.7	80118.2	10.6	11.8	9.5	10.6
	FALSE	Sepiapterin	C9 H11 N5 O3	89.28	237.086	237.086		0.24	0.24	0.06	3.4	N			DBSearch		89.28			(M+H)+	238.0934	40776
		Species	Ion Formula	m/z	Height	Score (MFG)	Score (MS)	Score (mass)	Score (iso. abund)	Score (iso. spacing)
		(M+H)+		238.093	685948		89.28	99.98	96.44	49.97
			m/z	m/z (Calc)	Diff (ppm)	Diff (mDa)	Height	Height (Calc)	Height %	Height % (Calc)	Height Sum %	Height Sum% (Calc)
			238.093	238.094	0.28	0.1	685948	678215	100	100	90.5	89.4
			239.096	239.096	-0.06	0	72384.7	80118.2	10.6	11.8	9.5	10.6
	FALSE	N-Acetyl-D-glucosaminate	C8 H15 N O7	84.41	237.086	237.085		-5.08	5.08	-1.21	3.4	N			DBSearch		84.41			(M+H)+	238.0934	43265
		Species	Ion Formula	m/z	Height	Score (MFG)	Score (MS)	Score (mass)	Score (iso. abund)	Score (iso. spacing)
		(M+H)+		238.093	685948		84.41	92.68	93.39	48.01
			m/z	m/z (Calc)	Diff (ppm)	Diff (mDa)	Height	Height (Calc)	Height %	Height % (Calc)	Height Sum %	Height Sum% (Calc)
			238.093	238.092	-5.34	-1.3	685948	692740	100	100	90.5	91.4
			239.096	239.095	-2.42	-0.6	72384.7	65592.7	10.6	9.5	9.5	8.6
	FALSE	Glycolyl-D-mannosamine	C8 H15 N O7	84.41	237.086	237.085		-5.08	5.08	-1.21	3.4	N			DBSearch		84.41			(M+H)+	238.0934	43686
		Species	Ion Formula	m/z	Height	Score (MFG)	Score (MS)	Score (mass)	Score (iso. abund)	Score (iso. spacing)
		(M+H)+		238.093	685948		84.41	92.68	93.39	48.01
			m/z	m/z (Calc)	Diff (ppm)	Diff (mDa)	Height	Height (Calc)	Height %	Height % (Calc)	Height Sum %	Height Sum% (Calc)
			238.093	238.092	-5.34	-1.3	685948	692740	100	100	90.5	91.4
			239.096	239.095	-2.42	-0.6	72384.7	65592.7	10.6	9.5	9.5	8.6
	FALSE	N-Glycolyl-D-glucosamine	C8 H15 N O7	84.41	237.086	237.085		-5.08	5.08	-1.21	3.4	N			DBSearch		84.41			(M+H)+	238.0934	43609
		Species	Ion Formula	m/z	Height	Score (MFG)	Score (MS)	Score (mass)	Score (iso. abund)	Score (iso. spacing)
		(M+H)+		238.093	685948		84.41	92.68	93.39	48.01
			m/z	m/z (Calc)	Diff (ppm)	Diff (mDa)	Height	Height (Calc)	Height %	Height % (Calc)	Height Sum %	Height Sum% (Calc)
			238.093	238.092	-5.34	-1.3	685948	692740	100	100	90.5	91.4
			239.096	239.095	-2.42	-0.6	72384.7	65592.7	10.6	9.5	9.5	8.6
TRUE	9	Cpd 9: 2-Amino-4-hydroxy-6-(hydroxymethyl)-7,8-dihydropteridine	2-Amino-4-hydroxy-6-(hydroxymethyl)-7,8-dihydropteridine	C7 H9 N5 O2	99.49	195.076			195.076						Positive	1	1		3.5				712950						10	1		DBSearch	DBSearch			99.49	3			3672-03-5		C01300		3335	0.57		0.11
	Best	Name	Formula	Score	Mass	Mass (DB)	Mass (MFG)	Diff (ppm)	Diff (abs. ppm)	Diff (mDa)	RT	RT Available (DB)	RT (DB)	RT Diff	ID Source	Score (Lib)	Score (DB)	Score (MFG)	DBE	Species	m/z	Cpd ID	Notes	Library
	TRUE	2-Amino-4-hydroxy-6-(hydroxymethyl)-7,8-dihydropteridine	C7 H9 N5 O2	99.49	195.076	195.076		0.57	0.57	0.11	3.5	N			DBSearch		99.49			(M+H)+	196.0828	3227	Endogenous Metabolite http://dbk.ch.umist.ac.uk/ExactMasses.htm
		Species	Ion Formula	m/z	Height	Score (MFG)	Score (MS)	Score (mass)	Score (iso. abund)	Score (iso. spacing)
		(M+H)+		196.083	712950		99.49	99.92	98.61	99.97
			m/z	m/z (Calc)	Diff (ppm)	Diff (mDa)	Height	Height (Calc)	Height %	Height % (Calc)	Height Sum %	Height Sum% (Calc)
			196.083	196.083	0.52	0.1	712950	705381	100	100	91.5	90.5
			197.085	197.085	0.98	0.2	60763.5	67638	8.5	9.6	7.8	8.7
			198.087	198.087	1.73	0.3	5134.7	5829.5	0.7	0.8	0.7	0.7
			199.088	199.089	7.36	1.5	352.5	352.7	0	0.1	0	0
	FALSE	Glucosaminic acid	C6 H13 N O6	94.36	195.075	195.074		-5.9	5.9	-1.15	3.5	N			DBSearch		94.36			(M+H)+	196.0828	3226	Endogenous Metabolite http://dbk.ch.umist.ac.uk/ExactMasses.htm
		Species	Ion Formula	m/z	Height	Score (MFG)	Score (MS)	Score (mass)	Score (iso. abund)	Score (iso. spacing)
		(M+H)+		196.083	712950		94.36	91.85	96.91	96.19
			m/z	m/z (Calc)	Diff (ppm)	Diff (mDa)	Height	Height (Calc)	Height %	Height % (Calc)	Height Sum %	Height Sum% (Calc)
			196.083	196.082	-6.31	-1.2	712950	716199	100	100	91.5	91.9
			197.085	197.085	-1.06	-0.2	60763.5	51883.9	8.5	7.2	7.8	6.7
			198.087	198.086	-3.45	-0.7	5134.7	10453.5	0.7	1.5	0.7	1.3
			199.088	199.089	6.1	1.2	352.5	665	0	0.1	0	0.1
	FALSE	D-Glucose oxime	C6 H13 N O6	94.36	195.075	195.074		-5.9	5.9	-1.15	3.5	N			DBSearch		94.36			(M+H)+	196.0828	43439
		Species	Ion Formula	m/z	Height	Score (MFG)	Score (MS)	Score (mass)	Score (iso. abund)	Score (iso. spacing)
		(M+H)+		196.083	712950		94.36	91.85	96.91	96.19
			m/z	m/z (Calc)	Diff (ppm)	Diff (mDa)	Height	Height (Calc)	Height %	Height % (Calc)	Height Sum %	Height Sum% (Calc)
			196.083	196.082	-6.31	-1.2	712950	716199	100	100	91.5	91.9
			197.085	197.085	-1.06	-0.2	60763.5	51883.9	8.5	7.2	7.8	6.7
			198.087	198.086	-3.45	-0.7	5134.7	10453.5	0.7	1.5	0.7	1.3
			199.088	199.089	6.1	1.2	352.5	665	0	0.1	0	0.1
TRUE	10	Cpd 10: N-Acetylgalactosaminate	N-Acetylgalactosaminate	C8 H13 N O7	82.77	235.071			235.069						Positive	1	1		6.2				622812						7	1		DBSearch	DBSearch			82.77	2					C03408		65972	-6.12		-1.44
	Best	Name	Formula	Score	Mass	Mass (DB)	Mass (MFG)	Diff (ppm)	Diff (abs. ppm)	Diff (mDa)	RT	RT Available (DB)	RT (DB)	RT Diff	ID Source	Score (Lib)	Score (DB)	Score (MFG)	DBE	Species	m/z	Cpd ID	Notes	Library
	TRUE	N-Acetylgalactosaminate	C8 H13 N O7	82.77	235.071	235.069		-6.12	6.12	-1.44	6.2	N			DBSearch		82.77			(M+H)+	236.0780	43665
		Species	Ion Formula	m/z	Height	Score (MFG)	Score (MS)	Score (mass)	Score (iso. abund)	Score (iso. spacing)
		(M+H)+		236.078	628782		82.77	89.66	93.5	46.78
			m/z	m/z (Calc)	Diff (ppm)	Diff (mDa)	Height	Height (Calc)	Height %	Height % (Calc)	Height Sum %	Height Sum% (Calc)
			236.078	236.077	-6.45	-1.5	622812	628782	100	100	90.5	91.4
			237.08	237.08	-2.69	-0.6	65361.9	59392.1	10.5	9.4	9.5	8.6
	FALSE	N-Glycolyl-D-mannosaminolactone	C8 H13 N O7	82.77	235.071	235.069		-6.12	6.12	-1.44	6.2	N			DBSearch		82.77			(M+H)+	236.0780	43778
		Species	Ion Formula	m/z	Height	Score (MFG)	Score (MS)	Score (mass)	Score (iso. abund)	Score (iso. spacing)
		(M+H)+		236.078	622812		82.77	89.66	93.5	46.78
			m/z	m/z (Calc)	Diff (ppm)	Diff (mDa)	Height	Height (Calc)	Height %	Height % (Calc)	Height Sum %	Height Sum% (Calc)
			236.078	236.077	-6.45	-1.5	622812	628782	100	100	90.5	91.4
			237.08	237.08	-2.69	-0.6	65361.9	59392.1	10.5	9.4	9.5	8.6
TRUE	11	Cpd 11: Sweroside	Sweroside	C16 H22 O9	98.45	358.126			358.126						Positive	1	1		8.5				526103						8	1		DBSearch	DBSearch			98.45	5			14215-86-2		C17071		71539	0.07		0.03
	Best	Name	Formula	Score	Mass	Mass (DB)	Mass (MFG)	Diff (ppm)	Diff (abs. ppm)	Diff (mDa)	RT	RT Available (DB)	RT (DB)	RT Diff	ID Source	Score (Lib)	Score (DB)	Score (MFG)	DBE	Species	m/z	Cpd ID	Notes	Library
	TRUE	Sweroside	C16 H22 O9	98.45	358.126	358.126		0.07	0.07	0.03	8.5	N			DBSearch		98.45			(M+Na)+	381.1158	49019
		Species	Ion Formula	m/z	Height	Score (MFG)	Score (MS)	Score (mass)	Score (iso. abund)	Score (iso. spacing)
		(M+Na)+		381.116	526103		98.45	100	97.37	96.45
			m/z	m/z (Calc)	Diff (ppm)	Diff (mDa)	Height	Height (Calc)	Height %	Height % (Calc)	Height Sum %	Height Sum% (Calc)
			381.116	381.116	-0.52	-0.2	526103	523556	100	100	82.6	82.2
			382.118	382.119	2.66	1	98282.9	93721.9	18.7	17.9	15.4	14.7
			383.12	383.121	3.94	1.5	11343.7	17581.4	2.2	3.4	1.8	2.8
			384.122	384.124	5.38	2.1	1275.7	2146	0.2	0.4	0.2	0.3
	FALSE	Tarennoside	C16 H22 O9	98.45	358.126	358.126		0.07	0.07	0.03	8.5	N			DBSearch		98.45			(M+Na)+	381.1158	46713
		Species	Ion Formula	m/z	Height	Score (MFG)	Score (MS)	Score (mass)	Score (iso. abund)	Score (iso. spacing)
		(M+Na)+		381.116	526103		98.45	100	97.37	96.45
			m/z	m/z (Calc)	Diff (ppm)	Diff (mDa)	Height	Height (Calc)	Height %	Height % (Calc)	Height Sum %	Height Sum% (Calc)
			381.116	381.116	-0.52	-0.2	526103	523556	100	100	82.6	82.2
			382.118	382.119	2.66	1	98282.9	93721.9	18.7	17.9	15.4	14.7
			383.12	383.121	3.94	1.5	11343.7	17581.4	2.2	3.4	1.8	2.8
			384.122	384.124	5.38	2.1	1275.7	2146	0.2	0.4	0.2	0.3
	FALSE	10-Deoxygeniposidic acid	C16 H22 O9	98.45	358.126	358.126		0.07	0.07	0.03	8.5	N			DBSearch		98.45			(M+Na)+	381.1158	41786
		Species	Ion Formula	m/z	Height	Score (MFG)	Score (MS)	Score (mass)	Score (iso. abund)	Score (iso. spacing)
		(M+Na)+		381.116	526103		98.45	100	97.37	96.45
			m/z	m/z (Calc)	Diff (ppm)	Diff (mDa)	Height	Height (Calc)	Height %	Height % (Calc)	Height Sum %	Height Sum% (Calc)
			381.116	381.116	-0.52	-0.2	526103	523556	100	100	82.6	82.2
			382.118	382.119	2.66	1	98282.9	93721.9	18.7	17.9	15.4	14.7
			383.12	383.121	3.94	1.5	11343.7	17581.4	2.2	3.4	1.8	2.8
			384.122	384.124	5.38	2.1	1275.7	2146	0.2	0.4	0.2	0.3
	FALSE	Phlorisobutyrophenone 2-glucoside	C16 H22 O9	98.45	358.126	358.126		0.07	0.07	0.03	8.5	N			DBSearch		98.45			(M+Na)+	381.1158	62728
		Species	Ion Formula	m/z	Height	Score (MFG)	Score (MS)	Score (mass)	Score (iso. abund)	Score (iso. spacing)
		(M+Na)+		381.116	526103		98.45	100	97.37	96.45
			m/z	m/z (Calc)	Diff (ppm)	Diff (mDa)	Height	Height (Calc)	Height %	Height % (Calc)	Height Sum %	Height Sum% (Calc)
			381.116	381.116	-0.52	-0.2	526103	523556	100	100	82.6	82.2
			382.118	382.119	2.66	1	98282.9	93721.9	18.7	17.9	15.4	14.7
			383.12	383.121	3.94	1.5	11343.7	17581.4	2.2	3.4	1.8	2.8
			384.122	384.124	5.38	2.1	1275.7	2146	0.2	0.4	0.2	0.3
	FALSE	202-791	C17 H18 N4 O5	96.5	358.126	358.128		3.59	3.59	1.29	8.5	N			DBSearch		96.5			(M+Na)+	381.1158	47197
		Species	Ion Formula	m/z	Height	Score (MFG)	Score (MS)	Score (mass)	Score (iso. abund)	Score (iso. spacing)
		(M+Na)+		381.116	526103		96.5	94.82	97.7	98.58
			m/z	m/z (Calc)	Diff (ppm)	Diff (mDa)	Height	Height (Calc)	Height %	Height % (Calc)	Height Sum %	Height Sum% (Calc)
			381.116	381.117	2.99	1.1	526103	515601	100	100	82.6	80.9
			382.118	382.12	4.91	1.9	98282.9	104386	18.7	20.2	15.4	16.4
			383.12	383.122	7.14	2.7	11343.7	15337.9	2.2	3	1.8	2.4
			384.122	384.125	7.77	3	1275.7	1680.7	0.2	0.3	0.2	0.3
TRUE	12	Cpd 12: 2-Deoxysepiapterin	2-Deoxysepiapterin	C9 H11 N5 O2	89.5	221.091			221.091						Positive	1	1		8.4				565437						13	1		DBSearch	DBSearch			89.5	9				HMDB00389			5378	0.69		0.15
	Best	Name	Formula	Score	Mass	Mass (DB)	Mass (MFG)	Diff (ppm)	Diff (abs. ppm)	Diff (mDa)	RT	RT Available (DB)	RT (DB)	RT Diff	ID Source	Score (Lib)	Score (DB)	Score (MFG)	DBE	Species	m/z	Cpd ID	Notes	Library
	TRUE	2-Deoxysepiapterin	C9 H11 N5 O2	89.5	221.091	221.091		0.69	0.69	0.15	8.4	N			DBSearch		89.5			(M+H)+	222.0984	4869
		Species	Ion Formula	m/z	Height	Score (MFG)	Score (MS)	Score (mass)	Score (iso. abund)	Score (iso. spacing)
		(M+H)+		222.098	565437		89.5	99.87	97.25	50
			m/z	m/z (Calc)	Diff (ppm)	Diff (mDa)	Height	Height (Calc)	Height %	Height % (Calc)	Height Sum %	Height Sum% (Calc)
			222.098	222.099	0.68	0.2	565437	559540	100	100	90.4	89.5
			223.101	223.101	0.74	0.2	59989.1	65885.8	10.6	11.8	9.6	10.5
	FALSE	Pyrimidodiazepine	C9 H11 N5 O2	89.5	221.091	221.091		0.69	0.69	0.15	8.4	N			DBSearch		89.5			(M+H)+	222.0984	41393
		Species	Ion Formula	m/z	Height	Score (MFG)	Score (MS)	Score (mass)	Score (iso. abund)	Score (iso. spacing)
		(M+H)+		222.098	565437		89.5	99.87	97.25	50
			m/z	m/z (Calc)	Diff (ppm)	Diff (mDa)	Height	Height (Calc)	Height %	Height % (Calc)	Height Sum %	Height Sum% (Calc)
			222.098	222.099	0.68	0.2	565437	559540	100	100	90.4	89.5
			223.101	223.101	0.74	0.2	59989.1	65885.8	10.6	11.8	9.6	10.5
	FALSE	N-Acetyl-D-galactosamine	C8 H15 N O6	84.8	221.091	221.09		-5.02	5.02	-1.11	8.4	N			DBSearch		84.8			(M+H)+	222.0984	3250	Endogenous Metabolite http://dbk.ch.umist.ac.uk/ExactMasses.htm
		Species	Ion Formula	m/z	Height	Score (MFG)	Score (MS)	Score (mass)	Score (iso. abund)	Score (iso. spacing)
		(M+H)+		222.098	565437		84.8	93.28	94.14	47.25
			m/z	m/z (Calc)	Diff (ppm)	Diff (mDa)	Height	Height (Calc)	Height %	Height % (Calc)	Height Sum %	Height Sum% (Calc)
			222.098	222.097	-5.34	-1.2	565437	571528	100	100	90.4	91.4
			223.101	223.1	-1.79	-0.4	59989.1	53897.9	10.6	9.4	9.6	8.6
	FALSE	N-Acetylmannosamine	C8 H15 N O6	84.8	221.091	221.09		-5.02	5.02	-1.11	8.4	N			DBSearch		84.8			(M+H)+	222.0984	3249	Endogenous Metabolite http://dbk.ch.umist.ac.uk/ExactMasses.htm
		Species	Ion Formula	m/z	Height	Score (MFG)	Score (MS)	Score (mass)	Score (iso. abund)	Score (iso. spacing)
		(M+H)+		222.098	565437		84.8	93.28	94.14	47.25
			m/z	m/z (Calc)	Diff (ppm)	Diff (mDa)	Height	Height (Calc)	Height %	Height % (Calc)	Height Sum %	Height Sum% (Calc)
			222.098	222.097	-5.34	-1.2	565437	571528	100	100	90.4	91.4
			223.101	223.1	-1.79	-0.4	59989.1	53897.9	10.6	9.4	9.6	8.6
	FALSE	N-Acetyl-D-glucosamine	C8 H15 N O6	84.8	221.091	221.09		-5.02	5.02	-1.11	8.4	N			DBSearch		84.8			(M+H)+	222.0984	3248	Endogenous Metabolite http://dbk.ch.umist.ac.uk/ExactMasses.htm
		Species	Ion Formula	m/z	Height	Score (MFG)	Score (MS)	Score (mass)	Score (iso. abund)	Score (iso. spacing)
		(M+H)+		222.098	565437		84.8	93.28	94.14	47.25
			m/z	m/z (Calc)	Diff (ppm)	Diff (mDa)	Height	Height (Calc)	Height %	Height % (Calc)	Height Sum %	Height Sum% (Calc)
			222.098	222.097	-5.34	-1.2	565437	571528	100	100	90.4	91.4
			223.101	223.1	-1.79	-0.4	59989.1	53897.9	10.6	9.4	9.6	8.6
	FALSE	N-Acetyl-β-D-mannosamine	C8 H15 N O6	84.8	221.091	221.09		-5.02	5.02	-1.11	8.4	N			DBSearch		84.8			(M+H)+	222.0984	4037	N-Acetyl-beta-D-mannosamine beta-D-Mannopyranose, 2-(acetylamino)-2-deoxy- IUPAC Name: N-[2,4,5-trihydroxy-6-(hydroxymethyl)oxan-3-yl]acetamide hydrate http://pubchem.ncbi.nlm.nih.gov/summary/summary.cgi?cid=3084028
		Species	Ion Formula	m/z	Height	Score (MFG)	Score (MS)	Score (mass)	Score (iso. abund)	Score (iso. spacing)
		(M+H)+		222.098	565437		84.8	93.28	94.14	47.25
			m/z	m/z (Calc)	Diff (ppm)	Diff (mDa)	Height	Height (Calc)	Height %	Height % (Calc)	Height Sum %	Height Sum% (Calc)
			222.098	222.097	-5.34	-1.2	565437	571528	100	100	90.4	91.4
			223.101	223.1	-1.79	-0.4	59989.1	53897.9	10.6	9.4	9.6	8.6
	FALSE	Avenic acid B	C8 H15 N O6	84.8	221.091	221.09		-5.02	5.02	-1.11	8.4	N			DBSearch		84.8			(M+H)+	222.0984	69609
		Species	Ion Formula	m/z	Height	Score (MFG)	Score (MS)	Score (mass)	Score (iso. abund)	Score (iso. spacing)
		(M+H)+		222.098	565437		84.8	93.28	94.14	47.25
			m/z	m/z (Calc)	Diff (ppm)	Diff (mDa)	Height	Height (Calc)	Height %	Height % (Calc)	Height Sum %	Height Sum% (Calc)
			222.098	222.097	-5.34	-1.2	565437	571528	100	100	90.4	91.4
			223.101	223.1	-1.79	-0.4	59989.1	53897.9	10.6	9.4	9.6	8.6
	FALSE	N-Acetyl-b-D-glucosamine	C8 H15 N O6	84.8	221.091	221.09		-5.02	5.02	-1.11	8.4	N			DBSearch		84.8			(M+H)+	222.0984	5055
		Species	Ion Formula	m/z	Height	Score (MFG)	Score (MS)	Score (mass)	Score (iso. abund)	Score (iso. spacing)
		(M+H)+		222.098	565437		84.8	93.28	94.14	47.25
			m/z	m/z (Calc)	Diff (ppm)	Diff (mDa)	Height	Height (Calc)	Height %	Height % (Calc)	Height Sum %	Height Sum% (Calc)
			222.098	222.097	-5.34	-1.2	565437	571528	100	100	90.4	91.4
			223.101	223.1	-1.79	-0.4	59989.1	53897.9	10.6	9.4	9.6	8.6
	FALSE	a-N-Acetylglucosamine	C8 H15 N O6	84.8	221.091	221.09		-5.02	5.02	-1.11	8.4	N			DBSearch		84.8			(M+H)+	222.0984	4934
		Species	Ion Formula	m/z	Height	Score (MFG)	Score (MS)	Score (mass)	Score (iso. abund)	Score (iso. spacing)
		(M+H)+		222.098	565437		84.8	93.28	94.14	47.25
			m/z	m/z (Calc)	Diff (ppm)	Diff (mDa)	Height	Height (Calc)	Height %	Height % (Calc)	Height Sum %	Height Sum% (Calc)
			222.098	222.097	-5.34	-1.2	565437	571528	100	100	90.4	91.4
			223.101	223.1	-1.79	-0.4	59989.1	53897.9	10.6	9.4	9.6	8.6
TRUE	13	Cpd 13: Chitobiose	Chitobiose	C16 H28 N2 O11	92.28	424.171			424.169						Positive	1	1		9.5				285623						9	1		DBSearch	DBSearch			92.28	10			35061-50-8	HMDB03556	C01674		63232	-3.96		-1.68
	Best	Name	Formula	Score	Mass	Mass (DB)	Mass (MFG)	Diff (ppm)	Diff (abs. ppm)	Diff (mDa)	RT	RT Available (DB)	RT (DB)	RT Diff	ID Source	Score (Lib)	Score (DB)	Score (MFG)	DBE	Species	m/z	Cpd ID	Notes	Library
	TRUE	Chitobiose	C16 H28 N2 O11	92.28	424.171	424.169		-3.96	3.96	-1.68	9.5	N			DBSearch		92.28			(M+H)+	425.1785	41014
		Species	Ion Formula	m/z	Height	Score (MFG)	Score (MS)	Score (mass)	Score (iso. abund)	Score (iso. spacing)
		(M+H)+		425.178	290212		92.28	93.03	88.26	97.42
			m/z	m/z (Calc)	Diff (ppm)	Diff (mDa)	Height	Height (Calc)	Height %	Height % (Calc)	Height Sum %	Height Sum% (Calc)
			425.178	425.177	-4.5	-1.9	285623	290212	100	100	79.9	81.1
			426.181	426.18	-1.96	-0.8	63279.5	54526.1	22.2	18.8	17.7	15.2
			427.182	427.182	-0.41	-0.2	7906.8	11406.8	2.8	3.9	2.2	3.2
			428.184	428.184	1.84	0.8	836.3	1501	0.3	0.5	0.2	0.4
	FALSE	Loxoprofen Metabolite trans-glucuronide	C21 H28 O9	91.62	424.171	424.173		5.66	5.66	2.4	9.5	N			DBSearch		91.62			(M+H)+	425.1785	978	Anti-Inflammatory Metabolite of Loxoprofen Dollery, Colin Therapeutic Drugs, 2nd Ed. 1999 p. L109
		Species	Ion Formula	m/z	Height	Score (MFG)	Score (MS)	Score (mass)	Score (iso. abund)	Score (iso. spacing)
		(M+H)+		425.178	285623		91.62	86.26	96.67	96.18
			m/z	m/z (Calc)	Diff (ppm)	Diff (mDa)	Height	Height (Calc)	Height %	Height % (Calc)	Height Sum %	Height Sum% (Calc)
			425.178	425.181	4.96	2.1	285623	278392	100	100	79.9	77.8
			426.181	426.184	8.02	3.4	63279.5	65114.2	22.2	23.4	17.7	18.2
			427.182	427.186	10.45	4.5	7906.8	12421.6	2.8	4.5	2.2	3.5
			428.184	428.189	12.71	5.4	836.3	1718.4	0.3	0.6	0.2	0.5
	FALSE	Loxoprofen Metabolite cis-glucuronide	C21 H28 O9	91.62	424.171	424.173		5.66	5.66	2.4	9.5	N			DBSearch		91.62			(M+H)+	425.1785	977	Anti-Inflammatory Metabolite of Loxoprofen Dollery, Colin Therapeutic Drugs, 2nd Ed. 1999 p. L109
		Species	Ion Formula	m/z	Height	Score (MFG)	Score (MS)	Score (mass)	Score (iso. abund)	Score (iso. spacing)
		(M+H)+		425.178	285623		91.62	86.26	96.67	96.18
			m/z	m/z (Calc)	Diff (ppm)	Diff (mDa)	Height	Height (Calc)	Height %	Height % (Calc)	Height Sum %	Height Sum% (Calc)
			425.178	425.181	4.96	2.1	285623	278392	100	100	79.9	77.8
			426.181	426.184	8.02	3.4	63279.5	65114.2	22.2	23.4	17.7	18.2
			427.182	427.186	10.45	4.5	7906.8	12421.6	2.8	4.5	2.2	3.5
			428.184	428.189	12.71	5.4	836.3	1718.4	0.3	0.6	0.2	0.5
	FALSE	Grandidentatin	C21 H28 O9	91.62	424.171	424.173		5.66	5.66	2.4	9.5	N			DBSearch		91.62			(M+H)+	425.1785	45930
		Species	Ion Formula	m/z	Height	Score (MFG)	Score (MS)	Score (mass)	Score (iso. abund)	Score (iso. spacing)
		(M+H)+		425.178	285623		91.62	86.26	96.67	96.18
			m/z	m/z (Calc)	Diff (ppm)	Diff (mDa)	Height	Height (Calc)	Height %	Height % (Calc)	Height Sum %	Height Sum% (Calc)
			425.178	425.181	4.96	2.1	285623	278392	100	100	79.9	77.8
			426.181	426.184	8.02	3.4	63279.5	65114.2	22.2	23.4	17.7	18.2
			427.182	427.186	10.45	4.5	7906.8	12421.6	2.8	4.5	2.2	3.5
			428.184	428.189	12.71	5.4	836.3	1718.4	0.3	0.6	0.2	0.5
	FALSE	Taraxinic acid glucosyl ester	C21 H28 O9	91.62	424.171	424.173		5.66	5.66	2.4	9.5	N			DBSearch		91.62			(M+H)+	425.1785	66794
		Species	Ion Formula	m/z	Height	Score (MFG)	Score (MS)	Score (mass)	Score (iso. abund)	Score (iso. spacing)
		(M+H)+		425.178	285623		91.62	86.26	96.67	96.18
			m/z	m/z (Calc)	Diff (ppm)	Diff (mDa)	Height	Height (Calc)	Height %	Height % (Calc)	Height Sum %	Height Sum% (Calc)
			425.178	425.181	4.96	2.1	285623	278392	100	100	79.9	77.8
			426.181	426.184	8.02	3.4	63279.5	65114.2	22.2	23.4	17.7	18.2
			427.182	427.186	10.45	4.5	7906.8	12421.6	2.8	4.5	2.2	3.5
			428.184	428.189	12.71	5.4	836.3	1718.4	0.3	0.6	0.2	0.5
	FALSE	Trp Tyr Gly	C22 H24 N4 O5	82.77	424.171	424.175		8.65	8.65	3.67	9.5	N			DBSearch		82.77			(M+H)+	425.1785	9388
		Species	Ion Formula	m/z	Height	Score (MFG)	Score (MS)	Score (mass)	Score (iso. abund)	Score (iso. spacing)
		(M+H)+		425.178	285623		82.77	70.8	91.25	97.87
			m/z	m/z (Calc)	Diff (ppm)	Diff (mDa)	Height	Height (Calc)	Height %	Height % (Calc)	Height Sum %	Height Sum% (Calc)
			425.178	425.182	8.11	3.4	285623	274150	100	100	79.9	76.7
			426.181	426.185	10.28	4.4	63279.5	70549.5	22.2	25.7	17.7	19.7
			427.182	427.188	13.25	5.7	7906.8	11534.2	2.8	4.2	2.2	3.2
			428.184	428.19	15.16	6.5	836.3	1412.4	0.3	0.5	0.2	0.4
	FALSE	Tyr Trp Gly	C22 H24 N4 O5	82.77	424.171	424.175		8.65	8.65	3.67	9.5	N			DBSearch		82.77			(M+H)+	425.1785	11863
		Species	Ion Formula	m/z	Height	Score (MFG)	Score (MS)	Score (mass)	Score (iso. abund)	Score (iso. spacing)
		(M+H)+		425.178	285623		82.77	70.8	91.25	97.87
			m/z	m/z (Calc)	Diff (ppm)	Diff (mDa)	Height	Height (Calc)	Height %	Height % (Calc)	Height Sum %	Height Sum% (Calc)
			425.178	425.182	8.11	3.4	285623	274150	100	100	79.9	76.7
			426.181	426.185	10.28	4.4	63279.5	70549.5	22.2	25.7	17.7	19.7
			427.182	427.188	13.25	5.7	7906.8	11534.2	2.8	4.2	2.2	3.2
			428.184	428.19	15.16	6.5	836.3	1412.4	0.3	0.5	0.2	0.4
	FALSE	Tyr Gly Trp	C22 H24 N4 O5	82.77	424.171	424.175		8.65	8.65	3.67	9.5	N			DBSearch		82.77			(M+H)+	425.1785	11294
		Species	Ion Formula	m/z	Height	Score (MFG)	Score (MS)	Score (mass)	Score (iso. abund)	Score (iso. spacing)
		(M+H)+		425.178	285623		82.77	70.8	91.25	97.87
			m/z	m/z (Calc)	Diff (ppm)	Diff (mDa)	Height	Height (Calc)	Height %	Height % (Calc)	Height Sum %	Height Sum% (Calc)
			425.178	425.182	8.11	3.4	285623	274150	100	100	79.9	76.7
			426.181	426.185	10.28	4.4	63279.5	70549.5	22.2	25.7	17.7	19.7
			427.182	427.188	13.25	5.7	7906.8	11534.2	2.8	4.2	2.2	3.2
			428.184	428.19	15.16	6.5	836.3	1412.4	0.3	0.5	0.2	0.4
	FALSE	Gly Trp Tyr	C22 H24 N4 O5	82.77	424.171	424.175		8.65	8.65	3.67	9.5	N			DBSearch		82.77			(M+H)+	425.1785	7768
		Species	Ion Formula	m/z	Height	Score (MFG)	Score (MS)	Score (mass)	Score (iso. abund)	Score (iso. spacing)
		(M+H)+		425.178	285623		82.77	70.8	91.25	97.87
			m/z	m/z (Calc)	Diff (ppm)	Diff (mDa)	Height	Height (Calc)	Height %	Height % (Calc)	Height Sum %	Height Sum% (Calc)
			425.178	425.182	8.11	3.4	285623	274150	100	100	79.9	76.7
			426.181	426.185	10.28	4.4	63279.5	70549.5	22.2	25.7	17.7	19.7
			427.182	427.188	13.25	5.7	7906.8	11534.2	2.8	4.2	2.2	3.2
			428.184	428.19	15.16	6.5	836.3	1412.4	0.3	0.5	0.2	0.4
	FALSE	Gly Tyr Trp	C22 H24 N4 O5	82.77	424.171	424.175		8.65	8.65	3.67	9.5	N			DBSearch		82.77			(M+H)+	425.1785	9919
		Species	Ion Formula	m/z	Height	Score (MFG)	Score (MS)	Score (mass)	Score (iso. abund)	Score (iso. spacing)
		(M+H)+		425.178	285623		82.77	70.8	91.25	97.87
			m/z	m/z (Calc)	Diff (ppm)	Diff (mDa)	Height	Height (Calc)	Height %	Height % (Calc)	Height Sum %	Height Sum% (Calc)
			425.178	425.182	8.11	3.4	285623	274150	100	100	79.9	76.7
			426.181	426.185	10.28	4.4	63279.5	70549.5	22.2	25.7	17.7	19.7
			427.182	427.188	13.25	5.7	7906.8	11534.2	2.8	4.2	2.2	3.2
			428.184	428.19	15.16	6.5	836.3	1412.4	0.3	0.5	0.2	0.4
TRUE	14	Cpd 14: D-Linalool 3-(6''-malonylglucoside)	D-Linalool 3-(6''-malonylglucoside)	C19 H30 O9	98.31	402.189			402.189						Positive	1	1		6.8				373528						7	1		DBSearch	DBSearch			98.31	10				HMDB40729			95199	-0.11		-0.04
	Best	Name	Formula	Score	Mass	Mass (DB)	Mass (MFG)	Diff (ppm)	Diff (abs. ppm)	Diff (mDa)	RT	RT Available (DB)	RT (DB)	RT Diff	ID Source	Score (Lib)	Score (DB)	Score (MFG)	DBE	Species	m/z	Cpd ID	Notes	Library
	TRUE	D-Linalool 3-(6''-malonylglucoside)	C19 H30 O9	98.31	402.189	402.189		-0.11	0.11	-0.04	6.8	N			DBSearch		98.31			(M+Na)+	425.1785	71383
		Species	Ion Formula	m/z	Height	Score (MFG)	Score (MS)	Score (mass)	Score (iso. abund)	Score (iso. spacing)
		(M+Na)+		425.178	373528		98.31	99.99	96.53	97.22
			m/z	m/z (Calc)	Diff (ppm)	Diff (mDa)	Height	Height (Calc)	Height %	Height % (Calc)	Height Sum %	Height Sum% (Calc)
			425.178	425.178	-0.7	-0.3	373528	372646	100	100	79.7	79.5
			426.181	426.182	1.92	0.8	83769.5	79141.7	22.4	21.2	17.9	16.9
			427.182	427.184	3.84	1.6	10301.1	14881.6	2.8	4	2.2	3.2
			428.183	428.187	8.97	3.8	1042.2	1971	0.3	0.5	0.2	0.4
	FALSE	Methyl 7-epi-12-hydroxyjasmonate glucoside	C19 H30 O9	98.31	402.189	402.189		-0.11	0.11	-0.04	6.8	N			DBSearch		98.31			(M+Na)+	425.1785	64222
		Species	Ion Formula	m/z	Height	Score (MFG)	Score (MS)	Score (mass)	Score (iso. abund)	Score (iso. spacing)
		(M+Na)+		425.178	373528		98.31	99.99	96.53	97.22
			m/z	m/z (Calc)	Diff (ppm)	Diff (mDa)	Height	Height (Calc)	Height %	Height % (Calc)	Height Sum %	Height Sum% (Calc)
			425.178	425.178	-0.7	-0.3	373528	372646	100	100	79.7	79.5
			426.181	426.182	1.92	0.8	83769.5	79141.7	22.4	21.2	17.9	16.9
			427.182	427.184	3.84	1.6	10301.1	14881.6	2.8	4	2.2	3.2
			428.183	428.187	8.97	3.8	1042.2	1971	0.3	0.5	0.2	0.4
	FALSE	Trp Thr Pro	C20 H26 N4 O5	97.37	402.189	402.19		3.02	3.02	1.22	6.8	N			DBSearch		97.37			(M+Na)+	425.1785	7409
		Species	Ion Formula	m/z	Height	Score (MFG)	Score (MS)	Score (mass)	Score (iso. abund)	Score (iso. spacing)
		(M+Na)+		425.178	373528		97.37	96.01	98.53	98.74
			m/z	m/z (Calc)	Diff (ppm)	Diff (mDa)	Height	Height (Calc)	Height %	Height % (Calc)	Height Sum %	Height Sum% (Calc)
			425.178	425.18	2.45	1	373528	366975	100	100	79.7	78.3
			426.181	426.183	4.1	1.7	83769.5	86541	22.4	23.6	17.9	18.5
			427.182	427.185	6.67	2.8	10301.1	13535.5	2.8	3.7	2.2	2.9
			428.183	428.188	11.32	4.8	1042.2	1589.4	0.3	0.4	0.2	0.3
	FALSE	Trp Pro Thr	C20 H26 N4 O5	97.37	402.189	402.19		3.02	3.02	1.22	6.8	N			DBSearch		97.37			(M+Na)+	425.1785	11811
		Species	Ion Formula	m/z	Height	Score (MFG)	Score (MS)	Score (mass)	Score (iso. abund)	Score (iso. spacing)
		(M+Na)+		425.178	373528		97.37	96.01	98.53	98.74
			m/z	m/z (Calc)	Diff (ppm)	Diff (mDa)	Height	Height (Calc)	Height %	Height % (Calc)	Height Sum %	Height Sum% (Calc)
			425.178	425.18	2.45	1	373528	366975	100	100	79.7	78.3
			426.181	426.183	4.1	1.7	83769.5	86541	22.4	23.6	17.9	18.5
			427.182	427.185	6.67	2.8	10301.1	13535.5	2.8	3.7	2.2	2.9
			428.183	428.188	11.32	4.8	1042.2	1589.4	0.3	0.4	0.2	0.3
	FALSE	Pro Thr Trp	C20 H26 N4 O5	97.37	402.189	402.19		3.02	3.02	1.22	6.8	N			DBSearch		97.37			(M+Na)+	425.1785	6254
		Species	Ion Formula	m/z	Height	Score (MFG)	Score (MS)	Score (mass)	Score (iso. abund)	Score (iso. spacing)
		(M+Na)+		425.178	373528		97.37	96.01	98.53	98.74
			m/z	m/z (Calc)	Diff (ppm)	Diff (mDa)	Height	Height (Calc)	Height %	Height % (Calc)	Height Sum %	Height Sum% (Calc)
			425.178	425.18	2.45	1	373528	366975	100	100	79.7	78.3
			426.181	426.183	4.1	1.7	83769.5	86541	22.4	23.6	17.9	18.5
			427.182	427.185	6.67	2.8	10301.1	13535.5	2.8	3.7	2.2	2.9
			428.183	428.188	11.32	4.8	1042.2	1589.4	0.3	0.4	0.2	0.3
	FALSE	Thr Pro Trp	C20 H26 N4 O5	97.37	402.189	402.19		3.02	3.02	1.22	6.8	N			DBSearch		97.37			(M+Na)+	425.1785	8580
		Species	Ion Formula	m/z	Height	Score (MFG)	Score (MS)	Score (mass)	Score (iso. abund)	Score (iso. spacing)
		(M+Na)+		425.178	373528		97.37	96.01	98.53	98.74
			m/z	m/z (Calc)	Diff (ppm)	Diff (mDa)	Height	Height (Calc)	Height %	Height % (Calc)	Height Sum %	Height Sum% (Calc)
			425.178	425.18	2.45	1	373528	366975	100	100	79.7	78.3
			426.181	426.183	4.1	1.7	83769.5	86541	22.4	23.6	17.9	18.5
			427.182	427.185	6.67	2.8	10301.1	13535.5	2.8	3.7	2.2	2.9
			428.183	428.188	11.32	4.8	1042.2	1589.4	0.3	0.4	0.2	0.3
	FALSE	Pro Trp Thr	C20 H26 N4 O5	97.37	402.189	402.19		3.02	3.02	1.22	6.8	N			DBSearch		97.37			(M+Na)+	425.1785	9520
		Species	Ion Formula	m/z	Height	Score (MFG)	Score (MS)	Score (mass)	Score (iso. abund)	Score (iso. spacing)
		(M+Na)+		425.178	373528		97.37	96.01	98.53	98.74
			m/z	m/z (Calc)	Diff (ppm)	Diff (mDa)	Height	Height (Calc)	Height %	Height % (Calc)	Height Sum %	Height Sum% (Calc)
			425.178	425.18	2.45	1	373528	366975	100	100	79.7	78.3
			426.181	426.183	4.1	1.7	83769.5	86541	22.4	23.6	17.9	18.5
			427.182	427.185	6.67	2.8	10301.1	13535.5	2.8	3.7	2.2	2.9
			428.183	428.188	11.32	4.8	1042.2	1589.4	0.3	0.4	0.2	0.3
	FALSE	Thr Trp Pro	C20 H26 N4 O5	97.37	402.189	402.19		3.02	3.02	1.22	6.8	N			DBSearch		97.37			(M+Na)+	425.1785	9722
		Species	Ion Formula	m/z	Height	Score (MFG)	Score (MS)	Score (mass)	Score (iso. abund)	Score (iso. spacing)
		(M+Na)+		425.178	373528		97.37	96.01	98.53	98.74
			m/z	m/z (Calc)	Diff (ppm)	Diff (mDa)	Height	Height (Calc)	Height %	Height % (Calc)	Height Sum %	Height Sum% (Calc)
			425.178	425.18	2.45	1	373528	366975	100	100	79.7	78.3
			426.181	426.183	4.1	1.7	83769.5	86541	22.4	23.6	17.9	18.5
			427.182	427.185	6.67	2.8	10301.1	13535.5	2.8	3.7	2.2	2.9
			428.183	428.188	11.32	4.8	1042.2	1589.4	0.3	0.4	0.2	0.3
	FALSE	Taraxinic acid glucosyl ester	C21 H28 O9	92.07	424.171	424.173		5.57	5.57	2.36	6.8	N			DBSearch		92.07			(M+H)+	425.1785	66794
		Species	Ion Formula	m/z	Height	Score (MFG)	Score (MS)	Score (mass)	Score (iso. abund)	Score (iso. spacing)
		(M+H)+		425.178	373528		92.07	86.67	96.86	97.21
			m/z	m/z (Calc)	Diff (ppm)	Diff (mDa)	Height	Height (Calc)	Height %	Height % (Calc)	Height Sum %	Height Sum% (Calc)
			425.178	425.181	4.96	2.1	373528	364790	100	100	79.7	77.8
			426.181	426.184	7.55	3.2	83769.5	85322.2	22.4	23.4	17.9	18.2
			427.182	427.186	9.75	4.2	10301.1	16276.6	2.8	4.5	2.2	3.5
			428.183	428.189	14.81	6.3	1042.2	2251.8	0.3	0.6	0.2	0.5
	FALSE	Grandidentatin	C21 H28 O9	92.07	424.171	424.173		5.57	5.57	2.36	6.8	N			DBSearch		92.07			(M+H)+	425.1785	45930
		Species	Ion Formula	m/z	Height	Score (MFG)	Score (MS)	Score (mass)	Score (iso. abund)	Score (iso. spacing)
		(M+H)+		425.178	373528		92.07	86.67	96.86	97.21
			m/z	m/z (Calc)	Diff (ppm)	Diff (mDa)	Height	Height (Calc)	Height %	Height % (Calc)	Height Sum %	Height Sum% (Calc)
			425.178	425.181	4.96	2.1	373528	364790	100	100	79.7	77.8
			426.181	426.184	7.55	3.2	83769.5	85322.2	22.4	23.4	17.9	18.2
			427.182	427.186	9.75	4.2	10301.1	16276.6	2.8	4.5	2.2	3.5
			428.183	428.189	14.81	6.3	1042.2	2251.8	0.3	0.6	0.2	0.5
TRUE	15	Cpd 15: N-Acetyl-D-mannosaminolactone	N-Acetyl-D-mannosaminolactone	C8 H13 N O6	95.65	219.075			219.074						Positive	1	1		9.4				529802						12	1		DBSearch	DBSearch			95.65	3					C03776		66042	-4.98		-1.09
	Best	Name	Formula	Score	Mass	Mass (DB)	Mass (MFG)	Diff (ppm)	Diff (abs. ppm)	Diff (mDa)	RT	RT Available (DB)	RT (DB)	RT Diff	ID Source	Score (Lib)	Score (DB)	Score (MFG)	DBE	Species	m/z	Cpd ID	Notes	Library
	TRUE	N-Acetyl-D-mannosaminolactone	C8 H13 N O6	95.65	219.075	219.074		-4.98	4.98	-1.09	9.4	N			DBSearch		95.65			(M+H)+	220.0827	43735
		Species	Ion Formula	m/z	Height	Score (MFG)	Score (MS)	Score (mass)	Score (iso. abund)	Score (iso. spacing)
		(M+H)+		220.083	532358		95.65	93.43	97.58	97.81
			m/z	m/z (Calc)	Diff (ppm)	Diff (mDa)	Height	Height (Calc)	Height %	Height % (Calc)	Height Sum %	Height Sum% (Calc)
			220.083	220.082	-5.16	-1.1	529802	532358	100	100	89.6	90.1
			221.085	221.085	-2.06	-0.5	56034.9	50081.6	10.6	9.4	9.5	8.5
			222.09	222.086	-15.23	-3.4	5270.3	8666.7	1	1.6	0.9	1.5
	FALSE	O-Succinyl-L-homoserine	C8 H13 N O6	95.65	219.075	219.074		-4.98	4.98	-1.09	9.4	N			DBSearch		95.65			(M+H)+	220.0827	323	Group A 07/27/04
		Species	Ion Formula	m/z	Height	Score (MFG)	Score (MS)	Score (mass)	Score (iso. abund)	Score (iso. spacing)
		(M+H)+		220.083	529802		95.65	93.43	97.58	97.81
			m/z	m/z (Calc)	Diff (ppm)	Diff (mDa)	Height	Height (Calc)	Height %	Height % (Calc)	Height Sum %	Height Sum% (Calc)
			220.083	220.082	-5.16	-1.1	529802	532358	100	100	89.6	90.1
			221.085	221.085	-2.06	-0.5	56034.9	50081.6	10.6	9.4	9.5	8.5
			222.09	222.086	-15.23	-3.4	5270.3	8666.7	1	1.6	0.9	1.5
	FALSE	1-Isothiocyanato-7-(methylsulfinyl)heptane	C9 H17 N O S2	79.41	219.076	219.075		-1.56	1.56	-0.34	9.4	N			DBSearch		79.41			(M+H)+	220.0827	69338
		Species	Ion Formula	m/z	Height	Score (MFG)	Score (MS)	Score (mass)	Score (iso. abund)	Score (iso. spacing)
		(M+H)+		220.083	529802		79.41	99.34	40.49	97.7
			m/z	m/z (Calc)	Diff (ppm)	Diff (mDa)	Height	Height (Calc)	Height %	Height % (Calc)	Height Sum %	Height Sum% (Calc)
			220.083	220.082	-1.22	-0.3	529802	485593	100	100	89.6	82.1
			221.085	221.085	-0.36	-0.1	56034.9	57900.7	10.6	11.9	9.5	9.8
			222.09	222.079	-48	-10.7	5270.3	47613	1	9.8	0.9	8.1
TRUE	16	Cpd 16: D-Linalool 3-(6''-malonylglucoside)	D-Linalool 3-(6''-malonylglucoside)	C19 H30 O9	98.51	402.189			402.189						Positive	1	1		4.9				435069						7	1		DBSearch	DBSearch			98.51	10				HMDB40729			95199	-0.71		-0.29
	Best	Name	Formula	Score	Mass	Mass (DB)	Mass (MFG)	Diff (ppm)	Diff (abs. ppm)	Diff (mDa)	RT	RT Available (DB)	RT (DB)	RT Diff	ID Source	Score (Lib)	Score (DB)	Score (MFG)	DBE	Species	m/z	Cpd ID	Notes	Library
	TRUE	D-Linalool 3-(6''-malonylglucoside)	C19 H30 O9	98.51	402.189	402.189		-0.71	0.71	-0.29	4.9	N			DBSearch		98.51			(M+Na)+	425.1787	71383
		Species	Ion Formula	m/z	Height	Score (MFG)	Score (MS)	Score (mass)	Score (iso. abund)	Score (iso. spacing)
		(M+Na)+		425.179	435069		98.51	99.77	96.96	98.06
			m/z	m/z (Calc)	Diff (ppm)	Diff (mDa)	Height	Height (Calc)	Height %	Height % (Calc)	Height Sum %	Height Sum% (Calc)
			425.179	425.178	-1.17	-0.5	435069	434121	100	100	79.7	79.5
			426.181	426.182	0.99	0.4	97241.5	92197.6	22.4	21.2	17.8	16.9
			427.183	427.184	2.91	1.2	12351.2	17336.6	2.8	4	2.3	3.2
			428.184	428.187	5.46	2.3	1290.2	2296.2	0.3	0.5	0.2	0.4
	FALSE	Methyl 7-epi-12-hydroxyjasmonate glucoside	C19 H30 O9	98.51	402.189	402.189		-0.71	0.71	-0.29	4.9	N			DBSearch		98.51			(M+Na)+	425.1787	64222
		Species	Ion Formula	m/z	Height	Score (MFG)	Score (MS)	Score (mass)	Score (iso. abund)	Score (iso. spacing)
		(M+Na)+		425.179	435069		98.51	99.77	96.96	98.06
			m/z	m/z (Calc)	Diff (ppm)	Diff (mDa)	Height	Height (Calc)	Height %	Height % (Calc)	Height Sum %	Height Sum% (Calc)
			425.179	425.178	-1.17	-0.5	435069	434121	100	100	79.7	79.5
			426.181	426.182	0.99	0.4	97241.5	92197.6	22.4	21.2	17.8	16.9
			427.183	427.184	2.91	1.2	12351.2	17336.6	2.8	4	2.3	3.2
			428.184	428.187	5.46	2.3	1290.2	2296.2	0.3	0.5	0.2	0.4
	FALSE	Trp Thr Pro	C20 H26 N4 O5	98.15	402.189	402.19		2.42	2.42	0.97	4.9	N			DBSearch		98.15			(M+Na)+	425.1787	7409
		Species	Ion Formula	m/z	Height	Score (MFG)	Score (MS)	Score (mass)	Score (iso. abund)	Score (iso. spacing)
		(M+Na)+		425.179	435069		98.15	97.42	98.55	99.27
			m/z	m/z (Calc)	Diff (ppm)	Diff (mDa)	Height	Height (Calc)	Height %	Height % (Calc)	Height Sum %	Height Sum% (Calc)
			425.179	425.18	1.98	0.8	435069	427514	100	100	79.7	78.3
			426.181	426.183	3.16	1.3	97241.5	100818	22.4	23.6	17.8	18.5
			427.183	427.185	5.73	2.4	12351.2	15768.5	2.8	3.7	2.3	2.9
			428.184	428.188	7.82	3.3	1290.2	1851.6	0.3	0.4	0.2	0.3
	FALSE	Trp Pro Thr	C20 H26 N4 O5	98.15	402.189	402.19		2.42	2.42	0.97	4.9	N			DBSearch		98.15			(M+Na)+	425.1787	11811
		Species	Ion Formula	m/z	Height	Score (MFG)	Score (MS)	Score (mass)	Score (iso. abund)	Score (iso. spacing)
		(M+Na)+		425.179	435069		98.15	97.42	98.55	99.27
			m/z	m/z (Calc)	Diff (ppm)	Diff (mDa)	Height	Height (Calc)	Height %	Height % (Calc)	Height Sum %	Height Sum% (Calc)
			425.179	425.18	1.98	0.8	435069	427514	100	100	79.7	78.3
			426.181	426.183	3.16	1.3	97241.5	100818	22.4	23.6	17.8	18.5
			427.183	427.185	5.73	2.4	12351.2	15768.5	2.8	3.7	2.3	2.9
			428.184	428.188	7.82	3.3	1290.2	1851.6	0.3	0.4	0.2	0.3
	FALSE	Pro Thr Trp	C20 H26 N4 O5	98.15	402.189	402.19		2.42	2.42	0.97	4.9	N			DBSearch		98.15			(M+Na)+	425.1787	6254
		Species	Ion Formula	m/z	Height	Score (MFG)	Score (MS)	Score (mass)	Score (iso. abund)	Score (iso. spacing)
		(M+Na)+		425.179	435069		98.15	97.42	98.55	99.27
			m/z	m/z (Calc)	Diff (ppm)	Diff (mDa)	Height	Height (Calc)	Height %	Height % (Calc)	Height Sum %	Height Sum% (Calc)
			425.179	425.18	1.98	0.8	435069	427514	100	100	79.7	78.3
			426.181	426.183	3.16	1.3	97241.5	100818	22.4	23.6	17.8	18.5
			427.183	427.185	5.73	2.4	12351.2	15768.5	2.8	3.7	2.3	2.9
			428.184	428.188	7.82	3.3	1290.2	1851.6	0.3	0.4	0.2	0.3
	FALSE	Thr Pro Trp	C20 H26 N4 O5	98.15	402.189	402.19		2.42	2.42	0.97	4.9	N			DBSearch		98.15			(M+Na)+	425.1787	8580
		Species	Ion Formula	m/z	Height	Score (MFG)	Score (MS)	Score (mass)	Score (iso. abund)	Score (iso. spacing)
		(M+Na)+		425.179	435069		98.15	97.42	98.55	99.27
			m/z	m/z (Calc)	Diff (ppm)	Diff (mDa)	Height	Height (Calc)	Height %	Height % (Calc)	Height Sum %	Height Sum% (Calc)
			425.179	425.18	1.98	0.8	435069	427514	100	100	79.7	78.3
			426.181	426.183	3.16	1.3	97241.5	100818	22.4	23.6	17.8	18.5
			427.183	427.185	5.73	2.4	12351.2	15768.5	2.8	3.7	2.3	2.9
			428.184	428.188	7.82	3.3	1290.2	1851.6	0.3	0.4	0.2	0.3
	FALSE	Pro Trp Thr	C20 H26 N4 O5	98.15	402.189	402.19		2.42	2.42	0.97	4.9	N			DBSearch		98.15			(M+Na)+	425.1787	9520
		Species	Ion Formula	m/z	Height	Score (MFG)	Score (MS)	Score (mass)	Score (iso. abund)	Score (iso. spacing)
		(M+Na)+		425.179	435069		98.15	97.42	98.55	99.27
			m/z	m/z (Calc)	Diff (ppm)	Diff (mDa)	Height	Height (Calc)	Height %	Height % (Calc)	Height Sum %	Height Sum% (Calc)
			425.179	425.18	1.98	0.8	435069	427514	100	100	79.7	78.3
			426.181	426.183	3.16	1.3	97241.5	100818	22.4	23.6	17.8	18.5
			427.183	427.185	5.73	2.4	12351.2	15768.5	2.8	3.7	2.3	2.9
			428.184	428.188	7.82	3.3	1290.2	1851.6	0.3	0.4	0.2	0.3
	FALSE	Thr Trp Pro	C20 H26 N4 O5	98.15	402.189	402.19		2.42	2.42	0.97	4.9	N			DBSearch		98.15			(M+Na)+	425.1787	9722
		Species	Ion Formula	m/z	Height	Score (MFG)	Score (MS)	Score (mass)	Score (iso. abund)	Score (iso. spacing)
		(M+Na)+		425.179	435069		98.15	97.42	98.55	99.27
			m/z	m/z (Calc)	Diff (ppm)	Diff (mDa)	Height	Height (Calc)	Height %	Height % (Calc)	Height Sum %	Height Sum% (Calc)
			425.179	425.18	1.98	0.8	435069	427514	100	100	79.7	78.3
			426.181	426.183	3.16	1.3	97241.5	100818	22.4	23.6	17.8	18.5
			427.183	427.185	5.73	2.4	12351.2	15768.5	2.8	3.7	2.3	2.9
			428.184	428.188	7.82	3.3	1290.2	1851.6	0.3	0.4	0.2	0.3
	FALSE	Taraxinic acid glucosyl ester	C21 H28 O9	93.47	424.171	424.173		5	5	2.12	4.9	N			DBSearch		93.47			(M+H)+	425.1787	66794
		Species	Ion Formula	m/z	Height	Score (MFG)	Score (MS)	Score (mass)	Score (iso. abund)	Score (iso. spacing)
		(M+H)+		425.179	435069		93.47	89.11	97.07	98.05
			m/z	m/z (Calc)	Diff (ppm)	Diff (mDa)	Height	Height (Calc)	Height %	Height % (Calc)	Height Sum %	Height Sum% (Calc)
			425.179	425.181	4.49	1.9	435069	424969	100	100	79.7	77.8
			426.181	426.184	6.61	2.8	97241.5	99397.7	22.4	23.4	17.8	18.2
			427.183	427.186	8.81	3.8	12351.2	18961.7	2.8	4.5	2.3	3.5
			428.184	428.189	11.3	4.8	1290.2	2623.2	0.3	0.6	0.2	0.5
	FALSE	Grandidentatin	C21 H28 O9	93.47	424.171	424.173		5	5	2.12	4.9	N			DBSearch		93.47			(M+H)+	425.1787	45930
		Species	Ion Formula	m/z	Height	Score (MFG)	Score (MS)	Score (mass)	Score (iso. abund)	Score (iso. spacing)
		(M+H)+		425.179	435069		93.47	89.11	97.07	98.05
			m/z	m/z (Calc)	Diff (ppm)	Diff (mDa)	Height	Height (Calc)	Height %	Height % (Calc)	Height Sum %	Height Sum% (Calc)
			425.179	425.181	4.49	1.9	435069	424969	100	100	79.7	77.8
			426.181	426.184	6.61	2.8	97241.5	99397.7	22.4	23.4	17.8	18.2
			427.183	427.186	8.81	3.8	12351.2	18961.7	2.8	4.5	2.3	3.5
			428.184	428.189	11.3	4.8	1290.2	2623.2	0.3	0.6	0.2	0.5
TRUE	17	Cpd 17: 3,3-Dimethyl-1,2-dithiolane	3,3-Dimethyl-1,2-dithiolane	C5 H10 S2	77.83	134.023			134.022						Positive	1	1		4				591479						5	1		DBSearch	DBSearch			77.83	3			58384-57-9	HMDB38974			93582	-4.07		-0.55
	Best	Name	Formula	Score	Mass	Mass (DB)	Mass (MFG)	Diff (ppm)	Diff (abs. ppm)	Diff (mDa)	RT	RT Available (DB)	RT (DB)	RT Diff	ID Source	Score (Lib)	Score (DB)	Score (MFG)	DBE	Species	m/z	Cpd ID	Notes	Library
	TRUE	3,3-Dimethyl-1,2-dithiolane	C5 H10 S2	77.83	134.023	134.022		-4.07	4.07	-0.55	4	N			DBSearch		77.83			(M+NH4)+	152.0567	69788
		Species	Ion Formula	m/z	Height	Score (MFG)	Score (MS)	Score (mass)	Score (iso. abund)	Score (iso. spacing)
		(M+NH4)+		152.057	591479		77.83	97.37	38.8	97.29
			m/z	m/z (Calc)	Diff (ppm)	Diff (mDa)	Height	Height (Calc)	Height %	Height % (Calc)	Height Sum %	Height Sum% (Calc)
			152.057	152.056	-3.17	-0.5	591479	541555	100	100	93.6	85.7
			153.059	153.059	-0.69	-0.1	36993.2	40688.8	6.3	7.5	5.9	6.4
			154.068	154.052	-100.96	-15.6	3564.5	49792.7	0.6	9.2	0.6	7.9
	FALSE	Tetrahydro-2-methyl-2-thiophenethiol	C5 H10 S2	77.83	134.023	134.022		-4.07	4.07	-0.55	4	N			DBSearch		77.83			(M+NH4)+	152.0567	70539
		Species	Ion Formula	m/z	Height	Score (MFG)	Score (MS)	Score (mass)	Score (iso. abund)	Score (iso. spacing)
		(M+NH4)+		152.057	591479		77.83	97.37	38.8	97.29
			m/z	m/z (Calc)	Diff (ppm)	Diff (mDa)	Height	Height (Calc)	Height %	Height % (Calc)	Height Sum %	Height Sum% (Calc)
			152.057	152.056	-3.17	-0.5	591479	541555	100	100	93.6	85.7
			153.059	153.059	-0.69	-0.1	36993.2	40688.8	6.3	7.5	5.9	6.4
			154.068	154.052	-100.96	-15.6	3564.5	49792.7	0.6	9.2	0.6	7.9
	FALSE	Tetrahydro-2-methyl-3-thiophenethiol	C5 H10 S2	77.83	134.023	134.022		-4.07	4.07	-0.55	4	N			DBSearch		77.83			(M+NH4)+	152.0567	70540
		Species	Ion Formula	m/z	Height	Score (MFG)	Score (MS)	Score (mass)	Score (iso. abund)	Score (iso. spacing)
		(M+NH4)+		152.057	591479		77.83	97.37	38.8	97.29
			m/z	m/z (Calc)	Diff (ppm)	Diff (mDa)	Height	Height (Calc)	Height %	Height % (Calc)	Height Sum %	Height Sum% (Calc)
			152.057	152.056	-3.17	-0.5	591479	541555	100	100	93.6	85.7
			153.059	153.059	-0.69	-0.1	36993.2	40688.8	6.3	7.5	5.9	6.4
			154.068	154.052	-100.96	-15.6	3564.5	49792.7	0.6	9.2	0.6	7.9
TRUE	18	Cpd 18: Ala His Ser	Ala His Ser	C12 H19 N5 O5	98.12	313.139			313.139						Positive	1	1		2.6				129346						7	1		DBSearch	DBSearch			98.12	10							16781	0.45		0.14
	Best	Name	Formula	Score	Mass	Mass (DB)	Mass (MFG)	Diff (ppm)	Diff (abs. ppm)	Diff (mDa)	RT	RT Available (DB)	RT (DB)	RT Diff	ID Source	Score (Lib)	Score (DB)	Score (MFG)	DBE	Species	m/z	Cpd ID	Notes	Library
	TRUE	Ala His Ser	C12 H19 N5 O5	98.12	313.139	313.139		0.45	0.45	0.14	2.6	N			DBSearch		98.12			(M+Na)+	336.1276	6839
		Species	Ion Formula	m/z	Height	Score (MFG)	Score (MS)	Score (mass)	Score (iso. abund)	Score (iso. spacing)
		(M+Na)+		336.128	132238		98.12	99.92	96.33	96.76
			m/z	m/z (Calc)	Diff (ppm)	Diff (mDa)	Height	Height (Calc)	Height %	Height % (Calc)	Height Sum %	Height Sum% (Calc)
			336.128	336.128	0.71	0.2	129346	132238	100	100	83.4	85.2
			337.13	337.13	1.45	0.5	20962.2	20119.3	16.2	15.2	13.5	13
			338.137	338.133	-11.84	-4	4840.5	2792	3.7	2.1	3.1	1.8
	FALSE	Gly His Thr	C12 H19 N5 O5	98.12	313.139	313.139		0.45	0.45	0.14	2.6	N			DBSearch		98.12			(M+Na)+	336.1276	7219
		Species	Ion Formula	m/z	Height	Score (MFG)	Score (MS)	Score (mass)	Score (iso. abund)	Score (iso. spacing)
		(M+Na)+		336.128	129346		98.12	99.92	96.33	96.76
			m/z	m/z (Calc)	Diff (ppm)	Diff (mDa)	Height	Height (Calc)	Height %	Height % (Calc)	Height Sum %	Height Sum% (Calc)
			336.128	336.128	0.71	0.2	129346	132238	100	100	83.4	85.2
			337.13	337.13	1.45	0.5	20962.2	20119.3	16.2	15.2	13.5	13
			338.137	338.133	-11.84	-4	4840.5	2792	3.7	2.1	3.1	1.8
	FALSE	Ser His Ala	C12 H19 N5 O5	98.12	313.139	313.139		0.45	0.45	0.14	2.6	N			DBSearch		98.12			(M+Na)+	336.1276	9002
		Species	Ion Formula	m/z	Height	Score (MFG)	Score (MS)	Score (mass)	Score (iso. abund)	Score (iso. spacing)
		(M+Na)+		336.128	129346		98.12	99.92	96.33	96.76
			m/z	m/z (Calc)	Diff (ppm)	Diff (mDa)	Height	Height (Calc)	Height %	Height % (Calc)	Height Sum %	Height Sum% (Calc)
			336.128	336.128	0.71	0.2	129346	132238	100	100	83.4	85.2
			337.13	337.13	1.45	0.5	20962.2	20119.3	16.2	15.2	13.5	13
			338.137	338.133	-11.84	-4	4840.5	2792	3.7	2.1	3.1	1.8
	FALSE	Gly Thr His	C12 H19 N5 O5	98.12	313.139	313.139		0.45	0.45	0.14	2.6	N			DBSearch		98.12			(M+Na)+	336.1276	8256
		Species	Ion Formula	m/z	Height	Score (MFG)	Score (MS)	Score (mass)	Score (iso. abund)	Score (iso. spacing)
		(M+Na)+		336.128	129346		98.12	99.92	96.33	96.76
			m/z	m/z (Calc)	Diff (ppm)	Diff (mDa)	Height	Height (Calc)	Height %	Height % (Calc)	Height Sum %	Height Sum% (Calc)
			336.128	336.128	0.71	0.2	129346	132238	100	100	83.4	85.2
			337.13	337.13	1.45	0.5	20962.2	20119.3	16.2	15.2	13.5	13
			338.137	338.133	-11.84	-4	4840.5	2792	3.7	2.1	3.1	1.8
	FALSE	Thr His Gly	C12 H19 N5 O5	98.12	313.139	313.139		0.45	0.45	0.14	2.6	N			DBSearch		98.12			(M+Na)+	336.1276	8743
		Species	Ion Formula	m/z	Height	Score (MFG)	Score (MS)	Score (mass)	Score (iso. abund)	Score (iso. spacing)
		(M+Na)+		336.128	129346		98.12	99.92	96.33	96.76
			m/z	m/z (Calc)	Diff (ppm)	Diff (mDa)	Height	Height (Calc)	Height %	Height % (Calc)	Height Sum %	Height Sum% (Calc)
			336.128	336.128	0.71	0.2	129346	132238	100	100	83.4	85.2
			337.13	337.13	1.45	0.5	20962.2	20119.3	16.2	15.2	13.5	13
			338.137	338.133	-11.84	-4	4840.5	2792	3.7	2.1	3.1	1.8
	FALSE	His Gly Thr	C12 H19 N5 O5	98.12	313.139	313.139		0.45	0.45	0.14	2.6	N			DBSearch		98.12			(M+Na)+	336.1276	12925
		Species	Ion Formula	m/z	Height	Score (MFG)	Score (MS)	Score (mass)	Score (iso. abund)	Score (iso. spacing)
		(M+Na)+		336.128	129346		98.12	99.92	96.33	96.76
			m/z	m/z (Calc)	Diff (ppm)	Diff (mDa)	Height	Height (Calc)	Height %	Height % (Calc)	Height Sum %	Height Sum% (Calc)
			336.128	336.128	0.71	0.2	129346	132238	100	100	83.4	85.2
			337.13	337.13	1.45	0.5	20962.2	20119.3	16.2	15.2	13.5	13
			338.137	338.133	-11.84	-4	4840.5	2792	3.7	2.1	3.1	1.8
	FALSE	His Thr Gly	C12 H19 N5 O5	98.12	313.139	313.139		0.45	0.45	0.14	2.6	N			DBSearch		98.12			(M+Na)+	336.1276	10587
		Species	Ion Formula	m/z	Height	Score (MFG)	Score (MS)	Score (mass)	Score (iso. abund)	Score (iso. spacing)
		(M+Na)+		336.128	129346		98.12	99.92	96.33	96.76
			m/z	m/z (Calc)	Diff (ppm)	Diff (mDa)	Height	Height (Calc)	Height %	Height % (Calc)	Height Sum %	Height Sum% (Calc)
			336.128	336.128	0.71	0.2	129346	132238	100	100	83.4	85.2
			337.13	337.13	1.45	0.5	20962.2	20119.3	16.2	15.2	13.5	13
			338.137	338.133	-11.84	-4	4840.5	2792	3.7	2.1	3.1	1.8
	FALSE	Thr Gly His	C12 H19 N5 O5	98.12	313.139	313.139		0.45	0.45	0.14	2.6	N			DBSearch		98.12			(M+Na)+	336.1276	12827
		Species	Ion Formula	m/z	Height	Score (MFG)	Score (MS)	Score (mass)	Score (iso. abund)	Score (iso. spacing)
		(M+Na)+		336.128	129346		98.12	99.92	96.33	96.76
			m/z	m/z (Calc)	Diff (ppm)	Diff (mDa)	Height	Height (Calc)	Height %	Height % (Calc)	Height Sum %	Height Sum% (Calc)
			336.128	336.128	0.71	0.2	129346	132238	100	100	83.4	85.2
			337.13	337.13	1.45	0.5	20962.2	20119.3	16.2	15.2	13.5	13
			338.137	338.133	-11.84	-4	4840.5	2792	3.7	2.1	3.1	1.8
	FALSE	Ala Ser His	C12 H19 N5 O5	98.12	313.139	313.139		0.45	0.45	0.14	2.6	N			DBSearch		98.12			(M+Na)+	336.1276	7279
		Species	Ion Formula	m/z	Height	Score (MFG)	Score (MS)	Score (mass)	Score (iso. abund)	Score (iso. spacing)
		(M+Na)+		336.128	129346		98.12	99.92	96.33	96.76
			m/z	m/z (Calc)	Diff (ppm)	Diff (mDa)	Height	Height (Calc)	Height %	Height % (Calc)	Height Sum %	Height Sum% (Calc)
			336.128	336.128	0.71	0.2	129346	132238	100	100	83.4	85.2
			337.13	337.13	1.45	0.5	20962.2	20119.3	16.2	15.2	13.5	13
			338.137	338.133	-11.84	-4	4840.5	2792	3.7	2.1	3.1	1.8
	FALSE	His Ala Ser	C12 H19 N5 O5	98.12	313.139	313.139		0.45	0.45	0.14	2.6	N			DBSearch		98.12			(M+Na)+	336.1276	12514
		Species	Ion Formula	m/z	Height	Score (MFG)	Score (MS)	Score (mass)	Score (iso. abund)	Score (iso. spacing)
		(M+Na)+		336.128	129346		98.12	99.92	96.33	96.76
			m/z	m/z (Calc)	Diff (ppm)	Diff (mDa)	Height	Height (Calc)	Height %	Height % (Calc)	Height Sum %	Height Sum% (Calc)
			336.128	336.128	0.71	0.2	129346	132238	100	100	83.4	85.2
			337.13	337.13	1.45	0.5	20962.2	20119.3	16.2	15.2	13.5	13
			338.137	338.133	-11.84	-4	4840.5	2792	3.7	2.1	3.1	1.8
TRUE	19	Cpd 19: Guanosine	Guanosine	C10 H13 N5 O5	98.89	283.091			283.092						Positive	1	1		4				399085						8	1		DBSearch	DBSearch			98.89	10			118-00-3	HMDB00133	C00387		87	2.01		0.57
	Best	Name	Formula	Score	Mass	Mass (DB)	Mass (MFG)	Diff (ppm)	Diff (abs. ppm)	Diff (mDa)	RT	RT Available (DB)	RT (DB)	RT Diff	ID Source	Score (Lib)	Score (DB)	Score (MFG)	DBE	Species	m/z	Cpd ID	Notes	Library
	TRUE	Guanosine	C10 H13 N5 O5	98.89	283.091	283.092		2.01	2.01	0.57	4	N			DBSearch		98.89			(M+H)+	284.0984	81	Endogenous Metabolite Geigy vol. 3 p. 103
		Species	Ion Formula	m/z	Height	Score (MFG)	Score (MS)	Score (mass)	Score (iso. abund)	Score (iso. spacing)
		(M+H)+		284.098	399085		98.89	98.62	98.69	99.93
			m/z	m/z (Calc)	Diff (ppm)	Diff (mDa)	Height	Height (Calc)	Height %	Height % (Calc)	Height Sum %	Height Sum% (Calc)
			284.098	284.099	1.92	0.5	399085	394364	100	100	88	87
			285.101	285.101	2.32	0.7	47424	51243.1	11.9	13	10.5	11.3
			286.102	286.103	4.53	1.3	6268.5	7137.3	1.6	1.8	1.4	1.6
			287.104	287.106	4.52	1.3	606	639.2	0.2	0.2	0.1	0.1
	FALSE	Isoguanosine	C10 H13 N5 O5	98.89	283.091	283.092		2.01	2.01	0.57	4	N			DBSearch		98.89			(M+H)+	284.0984	44571
		Species	Ion Formula	m/z	Height	Score (MFG)	Score (MS)	Score (mass)	Score (iso. abund)	Score (iso. spacing)
		(M+H)+		284.098	399085		98.89	98.62	98.69	99.93
			m/z	m/z (Calc)	Diff (ppm)	Diff (mDa)	Height	Height (Calc)	Height %	Height % (Calc)	Height Sum %	Height Sum% (Calc)
			284.098	284.099	1.92	0.5	399085	394364	100	100	88	87
			285.101	285.101	2.32	0.7	47424	51243.1	11.9	13	10.5	11.3
			286.102	286.103	4.53	1.3	6268.5	7137.3	1.6	1.8	1.4	1.6
			287.104	287.106	4.52	1.3	606	639.2	0.2	0.2	0.1	0.1
	FALSE	8-hydroxy-2'-deoxy Guanosine	C10 H13 N5 O5	98.89	283.091	283.092		2.01	2.01	0.57	4	N			DBSearch		98.89			(M+H)+	284.0984	23240
		Species	Ion Formula	m/z	Height	Score (MFG)	Score (MS)	Score (mass)	Score (iso. abund)	Score (iso. spacing)
		(M+H)+		284.098	399085		98.89	98.62	98.69	99.93
			m/z	m/z (Calc)	Diff (ppm)	Diff (mDa)	Height	Height (Calc)	Height %	Height % (Calc)	Height Sum %	Height Sum% (Calc)
			284.098	284.099	1.92	0.5	399085	394364	100	100	88	87
			285.101	285.101	2.32	0.7	47424	51243.1	11.9	13	10.5	11.3
			286.102	286.103	4.53	1.3	6268.5	7137.3	1.6	1.8	1.4	1.6
			287.104	287.106	4.52	1.3	606	639.2	0.2	0.2	0.1	0.1
	FALSE	Glycyl-Tryptophan	C13 H15 N3 O3	85.7	261.109	261.111		8.59	8.59	2.24	4	N			DBSearch		85.7			(M+Na)+	284.0984	62095
		Species	Ion Formula	m/z	Height	Score (MFG)	Score (MS)	Score (mass)	Score (iso. abund)	Score (iso. spacing)
		(M+Na)+		284.098	399085		85.7	78.95	87.81	98.89
			m/z	m/z (Calc)	Diff (ppm)	Diff (mDa)	Height	Height (Calc)	Height %	Height % (Calc)	Height Sum %	Height Sum% (Calc)
			284.098	284.101	7.61	2.2	399085	386454	100	100	88	85.2
			285.101	285.103	9.5	2.7	47424	59680.9	11.9	15.4	10.5	13.2
			286.102	286.106	12.74	3.6	6268.5	6689.1	1.6	1.7	1.4	1.5
			287.104	287.108	13.17	3.8	606	559.8	0.2	0.1	0.1	0.1
	FALSE	Imazapyr	C13 H15 N3 O3	85.7	261.109	261.111		8.59	8.59	2.24	4	N			DBSearch		85.7			(M+Na)+	284.0984	50072
		Species	Ion Formula	m/z	Height	Score (MFG)	Score (MS)	Score (mass)	Score (iso. abund)	Score (iso. spacing)
		(M+Na)+		284.098	399085		85.7	78.95	87.81	98.89
			m/z	m/z (Calc)	Diff (ppm)	Diff (mDa)	Height	Height (Calc)	Height %	Height % (Calc)	Height Sum %	Height Sum% (Calc)
			284.098	284.101	7.61	2.2	399085	386454	100	100	88	85.2
			285.101	285.103	9.5	2.7	47424	59680.9	11.9	15.4	10.5	13.2
			286.102	286.106	12.74	3.6	6268.5	6689.1	1.6	1.7	1.4	1.5
			287.104	287.108	13.17	3.8	606	559.8	0.2	0.1	0.1	0.1
	FALSE	Trp Gly	C13 H15 N3 O3	85.7	261.109	261.111		8.59	8.59	2.24	4	N			DBSearch		85.7			(M+Na)+	284.0984	13928
		Species	Ion Formula	m/z	Height	Score (MFG)	Score (MS)	Score (mass)	Score (iso. abund)	Score (iso. spacing)
		(M+Na)+		284.098	399085		85.7	78.95	87.81	98.89
			m/z	m/z (Calc)	Diff (ppm)	Diff (mDa)	Height	Height (Calc)	Height %	Height % (Calc)	Height Sum %	Height Sum% (Calc)
			284.098	284.101	7.61	2.2	399085	386454	100	100	88	85.2
			285.101	285.103	9.5	2.7	47424	59680.9	11.9	15.4	10.5	13.2
			286.102	286.106	12.74	3.6	6268.5	6689.1	1.6	1.7	1.4	1.5
			287.104	287.108	13.17	3.8	606	559.8	0.2	0.1	0.1	0.1
	FALSE	Gly Trp	C13 H15 N3 O3	85.7	261.109	261.111		8.59	8.59	2.24	4	N			DBSearch		85.7			(M+Na)+	284.0984	13738
		Species	Ion Formula	m/z	Height	Score (MFG)	Score (MS)	Score (mass)	Score (iso. abund)	Score (iso. spacing)
		(M+Na)+		284.098	399085		85.7	78.95	87.81	98.89
			m/z	m/z (Calc)	Diff (ppm)	Diff (mDa)	Height	Height (Calc)	Height %	Height % (Calc)	Height Sum %	Height Sum% (Calc)
			284.098	284.101	7.61	2.2	399085	386454	100	100	88	85.2
			285.101	285.103	9.5	2.7	47424	59680.9	11.9	15.4	10.5	13.2
			286.102	286.106	12.74	3.6	6268.5	6689.1	1.6	1.7	1.4	1.5
			287.104	287.108	13.17	3.8	606	559.8	0.2	0.1	0.1	0.1
	FALSE	Tryptophyl-Glycine	C13 H15 N3 O3	85.7	261.109	261.111		8.59	8.59	2.24	4	N			DBSearch		85.7			(M+Na)+	284.0984	62310
		Species	Ion Formula	m/z	Height	Score (MFG)	Score (MS)	Score (mass)	Score (iso. abund)	Score (iso. spacing)
		(M+Na)+		284.098	399085		85.7	78.95	87.81	98.89
			m/z	m/z (Calc)	Diff (ppm)	Diff (mDa)	Height	Height (Calc)	Height %	Height % (Calc)	Height Sum %	Height Sum% (Calc)
			284.098	284.101	7.61	2.2	399085	386454	100	100	88	85.2
			285.101	285.103	9.5	2.7	47424	59680.9	11.9	15.4	10.5	13.2
			286.102	286.106	12.74	3.6	6268.5	6689.1	1.6	1.7	1.4	1.5
			287.104	287.108	13.17	3.8	606	559.8	0.2	0.1	0.1	0.1
	FALSE	Gly Val Ala	C10 H19 N3 O4	73.53	245.135	245.138		9.36	9.36	2.29	4	N			DBSearch		73.53			(M+K)+	284.0984	8678
		Species	Ion Formula	m/z	Height	Score (MFG)	Score (MS)	Score (mass)	Score (iso. abund)	Score (iso. spacing)
		(M+K)+		284.098	399085		73.53	76.69	54.73	98.53
			m/z	m/z (Calc)	Diff (ppm)	Diff (mDa)	Height	Height (Calc)	Height %	Height % (Calc)	Height Sum %	Height Sum% (Calc)
			284.098	284.101	8.15	2.3	399085	371503	100	100	88	81.9
			285.101	285.104	9.7	2.8	47424	45676.9	11.9	12.3	10.5	10.1
			286.102	286.1	-7.66	-2.2	6268.5	32447.3	1.6	8.7	1.4	7.2
			287.104	287.103	-7.06	-2	606	3756.3	0.2	1	0.1	0.8
	FALSE	Gly Ala Val	C10 H19 N3 O4	73.53	245.135	245.138		9.36	9.36	2.29	4	N			DBSearch		73.53			(M+K)+	284.0984	9589
		Species	Ion Formula	m/z	Height	Score (MFG)	Score (MS)	Score (mass)	Score (iso. abund)	Score (iso. spacing)
		(M+K)+		284.098	399085		73.53	76.69	54.73	98.53
			m/z	m/z (Calc)	Diff (ppm)	Diff (mDa)	Height	Height (Calc)	Height %	Height % (Calc)	Height Sum %	Height Sum% (Calc)
			284.098	284.101	8.15	2.3	399085	371503	100	100	88	81.9
			285.101	285.104	9.7	2.8	47424	45676.9	11.9	12.3	10.5	10.1
			286.102	286.1	-7.66	-2.2	6268.5	32447.3	1.6	8.7	1.4	7.2
			287.104	287.103	-7.06	-2	606	3756.3	0.2	1	0.1	0.8
TRUE	20	Cpd 20: 2.3				135.007									Positive	1	1		2.3				283733						4	1
TRUE	21	Cpd 21: 2-Deoxysepiapterin	2-Deoxysepiapterin	C9 H11 N5 O2	89.45	221.091			221.091						Positive	1	1		6.7				312558						11	1		DBSearch	DBSearch			89.45	9				HMDB00389			5378	0.78		0.17
	Best	Name	Formula	Score	Mass	Mass (DB)	Mass (MFG)	Diff (ppm)	Diff (abs. ppm)	Diff (mDa)	RT	RT Available (DB)	RT (DB)	RT Diff	ID Source	Score (Lib)	Score (DB)	Score (MFG)	DBE	Species	m/z	Cpd ID	Notes	Library
	TRUE	2-Deoxysepiapterin	C9 H11 N5 O2	89.45	221.091	221.091		0.78	0.78	0.17	6.7	N			DBSearch		89.45			(M+H)+	222.0984	4869
		Species	Ion Formula	m/z	Height	Score (MFG)	Score (MS)	Score (mass)	Score (iso. abund)	Score (iso. spacing)
		(M+H)+		222.098	312558		89.45	99.83	97.28	49.79
			m/z	m/z (Calc)	Diff (ppm)	Diff (mDa)	Height	Height (Calc)	Height %	Height % (Calc)	Height Sum %	Height Sum% (Calc)
			222.098	222.099	0.68	0.2	312558	309330	100	100	90.4	89.5
			223.101	223.101	1.64	0.4	33195.3	36423.6	10.6	11.8	9.6	10.5
	FALSE	Pyrimidodiazepine	C9 H11 N5 O2	89.45	221.091	221.091		0.78	0.78	0.17	6.7	N			DBSearch		89.45			(M+H)+	222.0984	41393
		Species	Ion Formula	m/z	Height	Score (MFG)	Score (MS)	Score (mass)	Score (iso. abund)	Score (iso. spacing)
		(M+H)+		222.098	312558		89.45	99.83	97.28	49.79
			m/z	m/z (Calc)	Diff (ppm)	Diff (mDa)	Height	Height (Calc)	Height %	Height % (Calc)	Height Sum %	Height Sum% (Calc)
			222.098	222.099	0.68	0.2	312558	309330	100	100	90.4	89.5
			223.101	223.101	1.64	0.4	33195.3	36423.6	10.6	11.8	9.6	10.5
	FALSE	N-Acetyl-D-galactosamine	C8 H15 N O6	84.61	221.091	221.09		-4.94	4.94	-1.09	6.7	N			DBSearch		84.61			(M+H)+	222.0984	3250	Endogenous Metabolite http://dbk.ch.umist.ac.uk/ExactMasses.htm
		Species	Ion Formula	m/z	Height	Score (MFG)	Score (MS)	Score (mass)	Score (iso. abund)	Score (iso. spacing)
		(M+H)+		222.098	312558		84.61	93.5	94.11	45.77
			m/z	m/z (Calc)	Diff (ppm)	Diff (mDa)	Height	Height (Calc)	Height %	Height % (Calc)	Height Sum %	Height Sum% (Calc)
			222.098	222.097	-5.34	-1.2	312558	315957	100	100	90.4	91.4
			223.101	223.1	-0.89	-0.2	33195.3	29796.3	10.6	9.4	9.6	8.6
	FALSE	N-Acetylmannosamine	C8 H15 N O6	84.61	221.091	221.09		-4.94	4.94	-1.09	6.7	N			DBSearch		84.61			(M+H)+	222.0984	3249	Endogenous Metabolite http://dbk.ch.umist.ac.uk/ExactMasses.htm
		Species	Ion Formula	m/z	Height	Score (MFG)	Score (MS)	Score (mass)	Score (iso. abund)	Score (iso. spacing)
		(M+H)+		222.098	312558		84.61	93.5	94.11	45.77
			m/z	m/z (Calc)	Diff (ppm)	Diff (mDa)	Height	Height (Calc)	Height %	Height % (Calc)	Height Sum %	Height Sum% (Calc)
			222.098	222.097	-5.34	-1.2	312558	315957	100	100	90.4	91.4
			223.101	223.1	-0.89	-0.2	33195.3	29796.3	10.6	9.4	9.6	8.6
	FALSE	N-Acetyl-D-glucosamine	C8 H15 N O6	84.61	221.091	221.09		-4.94	4.94	-1.09	6.7	N			DBSearch		84.61			(M+H)+	222.0984	3248	Endogenous Metabolite http://dbk.ch.umist.ac.uk/ExactMasses.htm
		Species	Ion Formula	m/z	Height	Score (MFG)	Score (MS)	Score (mass)	Score (iso. abund)	Score (iso. spacing)
		(M+H)+		222.098	312558		84.61	93.5	94.11	45.77
			m/z	m/z (Calc)	Diff (ppm)	Diff (mDa)	Height	Height (Calc)	Height %	Height % (Calc)	Height Sum %	Height Sum% (Calc)
			222.098	222.097	-5.34	-1.2	312558	315957	100	100	90.4	91.4
			223.101	223.1	-0.89	-0.2	33195.3	29796.3	10.6	9.4	9.6	8.6
	FALSE	N-Acetyl-β-D-mannosamine	C8 H15 N O6	84.61	221.091	221.09		-4.94	4.94	-1.09	6.7	N			DBSearch		84.61			(M+H)+	222.0984	4037	N-Acetyl-beta-D-mannosamine beta-D-Mannopyranose, 2-(acetylamino)-2-deoxy- IUPAC Name: N-[2,4,5-trihydroxy-6-(hydroxymethyl)oxan-3-yl]acetamide hydrate http://pubchem.ncbi.nlm.nih.gov/summary/summary.cgi?cid=3084028
		Species	Ion Formula	m/z	Height	Score (MFG)	Score (MS)	Score (mass)	Score (iso. abund)	Score (iso. spacing)
		(M+H)+		222.098	312558		84.61	93.5	94.11	45.77
			m/z	m/z (Calc)	Diff (ppm)	Diff (mDa)	Height	Height (Calc)	Height %	Height % (Calc)	Height Sum %	Height Sum% (Calc)
			222.098	222.097	-5.34	-1.2	312558	315957	100	100	90.4	91.4
			223.101	223.1	-0.89	-0.2	33195.3	29796.3	10.6	9.4	9.6	8.6
	FALSE	Avenic acid B	C8 H15 N O6	84.61	221.091	221.09		-4.94	4.94	-1.09	6.7	N			DBSearch		84.61			(M+H)+	222.0984	69609
		Species	Ion Formula	m/z	Height	Score (MFG)	Score (MS)	Score (mass)	Score (iso. abund)	Score (iso. spacing)
		(M+H)+		222.098	312558		84.61	93.5	94.11	45.77
			m/z	m/z (Calc)	Diff (ppm)	Diff (mDa)	Height	Height (Calc)	Height %	Height % (Calc)	Height Sum %	Height Sum% (Calc)
			222.098	222.097	-5.34	-1.2	312558	315957	100	100	90.4	91.4
			223.101	223.1	-0.89	-0.2	33195.3	29796.3	10.6	9.4	9.6	8.6
	FALSE	N-Acetyl-b-D-glucosamine	C8 H15 N O6	84.61	221.091	221.09		-4.94	4.94	-1.09	6.7	N			DBSearch		84.61			(M+H)+	222.0984	5055
		Species	Ion Formula	m/z	Height	Score (MFG)	Score (MS)	Score (mass)	Score (iso. abund)	Score (iso. spacing)
		(M+H)+		222.098	312558		84.61	93.5	94.11	45.77
			m/z	m/z (Calc)	Diff (ppm)	Diff (mDa)	Height	Height (Calc)	Height %	Height % (Calc)	Height Sum %	Height Sum% (Calc)
			222.098	222.097	-5.34	-1.2	312558	315957	100	100	90.4	91.4
			223.101	223.1	-0.89	-0.2	33195.3	29796.3	10.6	9.4	9.6	8.6
	FALSE	a-N-Acetylglucosamine	C8 H15 N O6	84.61	221.091	221.09		-4.94	4.94	-1.09	6.7	N			DBSearch		84.61			(M+H)+	222.0984	4934
		Species	Ion Formula	m/z	Height	Score (MFG)	Score (MS)	Score (mass)	Score (iso. abund)	Score (iso. spacing)
		(M+H)+		222.098	312558		84.61	93.5	94.11	45.77
			m/z	m/z (Calc)	Diff (ppm)	Diff (mDa)	Height	Height (Calc)	Height %	Height % (Calc)	Height Sum %	Height Sum% (Calc)
			222.098	222.097	-5.34	-1.2	312558	315957	100	100	90.4	91.4
			223.101	223.1	-0.89	-0.2	33195.3	29796.3	10.6	9.4	9.6	8.6
TRUE	22	Cpd 22: Lys-Trp-OH	Lys-Trp-OH	C22 H24 N4 O6	80.95	440.166			440.17						Positive	1	1		6.5				110119						12	1		DBSearch	DBSearch			80.95	2							65039	7.76		3.41
	Best	Name	Formula	Score	Mass	Mass (DB)	Mass (MFG)	Diff (ppm)	Diff (abs. ppm)	Diff (mDa)	RT	RT Available (DB)	RT (DB)	RT Diff	ID Source	Score (Lib)	Score (DB)	Score (MFG)	DBE	Species	m/z	Cpd ID	Notes	Library
	TRUE	Lys-Trp-OH	C22 H24 N4 O6	80.95	440.166	440.17		7.76	7.76	3.41	6.5	N			DBSearch		80.95			(M+H)+	441.1735	42747
		Species	Ion Formula	m/z	Height	Score (MFG)	Score (MS)	Score (mass)	Score (iso. abund)	Score (iso. spacing)
		(M+H)+		441.173	110119		80.95	75.24	83.23	91.23
			m/z	m/z (Calc)	Diff (ppm)	Diff (mDa)	Height	Height (Calc)	Height %	Height % (Calc)	Height Sum %	Height Sum% (Calc)
			441.173	441.177	7.62	3.4	110119	108226	100	100	78.2	76.8
			442.175	442.18	10.85	4.8	23839.3	27892.2	21.6	25.8	16.9	19.8
			443.183	443.182	-1.1	-0.5	6946.6	4786.4	6.3	4.4	4.9	3.4
	FALSE	Marchantin A	C28 H24 O5	70.52	440.166	440.162		-8.4	8.4	-3.7	6.5	N			DBSearch		70.52			(M+H)+	441.1735	45800
		Species	Ion Formula	m/z	Height	Score (MFG)	Score (MS)	Score (mass)	Score (iso. abund)	Score (iso. spacing)
		(M+H)+		441.173	110119		70.52	71.61	57.31	90.92
			m/z	m/z (Calc)	Diff (ppm)	Diff (mDa)	Height	Height (Calc)	Height %	Height % (Calc)	Height Sum %	Height Sum% (Calc)
			441.173	441.17	-8.73	-3.8	110119	103335	100	100	78.2	73.3
			442.175	442.173	-4.66	-2.1	23839.3	31788	21.6	30.8	16.9	22.6
			443.183	443.176	-15.65	-6.9	6946.6	5781.8	6.3	5.6	4.9	4.1
TRUE	23	Cpd 23: Lusitanicoside	Lusitanicoside	C21 H30 O10	90.54	442.181			442.184						Positive	1	1		5.1				55719						3	1		DBSearch	DBSearch			90.54	10			499-35-4		C10474		68347	6.03		2.67
	Best	Name	Formula	Score	Mass	Mass (DB)	Mass (MFG)	Diff (ppm)	Diff (abs. ppm)	Diff (mDa)	RT	RT Available (DB)	RT (DB)	RT Diff	ID Source	Score (Lib)	Score (DB)	Score (MFG)	DBE	Species	m/z	Cpd ID	Notes	Library
	TRUE	Lusitanicoside	C21 H30 O10	90.54	442.181	442.184		6.03	6.03	2.67	5.1	N			DBSearch		90.54			(M+H)+	443.1889	45935
		Species	Ion Formula	m/z	Height	Score (MFG)	Score (MS)	Score (mass)	Score (iso. abund)	Score (iso. spacing)
		(M+H)+		443.189	55719.5		90.54	84.15	97.94	93.56
			m/z	m/z (Calc)	Diff (ppm)	Diff (mDa)	Height	Height (Calc)	Height %	Height % (Calc)	Height Sum %	Height Sum% (Calc)
			443.189	443.191	5.13	2.3	55719.5	54789.9	100	100	79.4	78
			444.191	444.195	8.98	4	12567.6	12848.5	22.6	23.5	17.9	18.3
			445.191	445.197	12.29	5.5	1916.4	2565.1	3.4	4.7	2.7	3.7
	FALSE	Hydroxyflunarizine	C26 H26 F2 N2 O	86.09	420.199	420.201		4.81	4.81	2.02	5.1	N			DBSearch		86.09			(M+Na)+	443.1889	2645	class IV calcium antagonist. investigated for use migraine, vertigo, cerebral and peripheral vascular disorders, and epilepsy. metabolite of Flunarizine drug Dollery, Colin Therapeutic Drugs, 2nd Ed. 1999 p. F83
		Species	Ion Formula	m/z	Height	Score (MFG)	Score (MS)	Score (mass)	Score (iso. abund)	Score (iso. spacing)
		(M+Na)+		443.189	55719.5		86.09	89.94	75.99	94.15
			m/z	m/z (Calc)	Diff (ppm)	Diff (mDa)	Height	Height (Calc)	Height %	Height % (Calc)	Height Sum %	Height Sum% (Calc)
			443.189	443.19	3.7	1.6	55719.5	52586.6	100	100	79.4	74.9
			444.191	444.194	7.13	3.2	12567.6	15349.3	22.6	29.2	17.9	21.9
			445.191	445.197	12.32	5.5	1916.4	2267.5	3.4	4.3	2.7	3.2
	FALSE	Flunarizine 4-oxide	C26 H26 F2 N2 O	86.09	420.199	420.201		4.81	4.81	2.02	5.1	N			DBSearch		86.09			(M+Na)+	443.1889	2644	class IV calcium antagonist. investigated for use migraine, vertigo, cerebral and peripheral vascular disorders, and epilepsy. metabolite of Flunarizine drug Dollery, Colin Therapeutic Drugs, 2nd Ed. 1999 p. F83
		Species	Ion Formula	m/z	Height	Score (MFG)	Score (MS)	Score (mass)	Score (iso. abund)	Score (iso. spacing)
		(M+Na)+		443.189	55719.5		86.09	89.94	75.99	94.15
			m/z	m/z (Calc)	Diff (ppm)	Diff (mDa)	Height	Height (Calc)	Height %	Height % (Calc)	Height Sum %	Height Sum% (Calc)
			443.189	443.19	3.7	1.6	55719.5	52586.6	100	100	79.4	74.9
			444.191	444.194	7.13	3.2	12567.6	15349.3	22.6	29.2	17.9	21.9
			445.191	445.197	12.32	5.5	1916.4	2267.5	3.4	4.3	2.7	3.2
	FALSE	7α-(Thiomethyl)spironolactone sulfone	C23 H32 O5 S	83.88	420.199	420.197		-5.7	5.7	-2.4	5.1	N			DBSearch		83.88			(M+Na)+	443.1889	2401	Diuretic and treatment of hypertension Metabolite of Spironolactone Dollery, Colin Therapeutic Drugs, 2nd Ed. 1999 p. S88
		Species	Ion Formula	m/z	Height	Score (MFG)	Score (MS)	Score (mass)	Score (iso. abund)	Score (iso. spacing)
		(M+Na)+		443.189	55719.5		83.88	86.13	74.27	95.06
			m/z	m/z (Calc)	Diff (ppm)	Diff (mDa)	Height	Height (Calc)	Height %	Height % (Calc)	Height Sum %	Height Sum% (Calc)
			443.189	443.186	-5.94	-2.6	55719.5	51992.3	100	100	79.4	74.1
			444.191	444.19	-2.37	-1.1	12567.6	13634.6	22.6	26.2	17.9	19.4
			445.191	445.187	-9.69	-4.3	1916.4	4576.6	3.4	8.8	2.7	6.5
	FALSE	Asn Phe Tyr	C22 H26 N4 O6	82.04	442.181	442.185		8.9	8.9	3.93	5.1	N			DBSearch		82.04			(M+H)+	443.1889	6296
		Species	Ion Formula	m/z	Height	Score (MFG)	Score (MS)	Score (mass)	Score (iso. abund)	Score (iso. spacing)
		(M+H)+		443.189	55719.5		82.04	68.7	93.31	95.65
			m/z	m/z (Calc)	Diff (ppm)	Diff (mDa)	Height	Height (Calc)	Height %	Height % (Calc)	Height Sum %	Height Sum% (Calc)
			443.189	443.192	8.15	3.6	55719.5	53910	100	100	79.4	76.8
			444.191	444.196	11.15	5	12567.6	13906.1	22.6	25.8	17.9	19.8
			445.191	445.198	14.98	6.7	1916.4	2387.4	3.4	4.4	2.7	3.4
	FALSE	Phe Tyr Asn	C22 H26 N4 O6	82.04	442.181	442.185		8.9	8.9	3.93	5.1	N			DBSearch		82.04			(M+H)+	443.1889	11619
		Species	Ion Formula	m/z	Height	Score (MFG)	Score (MS)	Score (mass)	Score (iso. abund)	Score (iso. spacing)
		(M+H)+		443.189	55719.5		82.04	68.7	93.31	95.65
			m/z	m/z (Calc)	Diff (ppm)	Diff (mDa)	Height	Height (Calc)	Height %	Height % (Calc)	Height Sum %	Height Sum% (Calc)
			443.189	443.192	8.15	3.6	55719.5	53910	100	100	79.4	76.8
			444.191	444.196	11.15	5	12567.6	13906.1	22.6	25.8	17.9	19.8
			445.191	445.198	14.98	6.7	1916.4	2387.4	3.4	4.4	2.7	3.4
	FALSE	Phe Asn Tyr	C22 H26 N4 O6	82.04	442.181	442.185		8.9	8.9	3.93	5.1	N			DBSearch		82.04			(M+H)+	443.1889	5937
		Species	Ion Formula	m/z	Height	Score (MFG)	Score (MS)	Score (mass)	Score (iso. abund)	Score (iso. spacing)
		(M+H)+		443.189	55719.5		82.04	68.7	93.31	95.65
			m/z	m/z (Calc)	Diff (ppm)	Diff (mDa)	Height	Height (Calc)	Height %	Height % (Calc)	Height Sum %	Height Sum% (Calc)
			443.189	443.192	8.15	3.6	55719.5	53910	100	100	79.4	76.8
			444.191	444.196	11.15	5	12567.6	13906.1	22.6	25.8	17.9	19.8
			445.191	445.198	14.98	6.7	1916.4	2387.4	3.4	4.4	2.7	3.4
	FALSE	Tyr Phe Asn	C22 H26 N4 O6	82.04	442.181	442.185		8.9	8.9	3.93	5.1	N			DBSearch		82.04			(M+H)+	443.1889	13631
		Species	Ion Formula	m/z	Height	Score (MFG)	Score (MS)	Score (mass)	Score (iso. abund)	Score (iso. spacing)
		(M+H)+		443.189	55719.5		82.04	68.7	93.31	95.65
			m/z	m/z (Calc)	Diff (ppm)	Diff (mDa)	Height	Height (Calc)	Height %	Height % (Calc)	Height Sum %	Height Sum% (Calc)
			443.189	443.192	8.15	3.6	55719.5	53910	100	100	79.4	76.8
			444.191	444.196	11.15	5	12567.6	13906.1	22.6	25.8	17.9	19.8
			445.191	445.198	14.98	6.7	1916.4	2387.4	3.4	4.4	2.7	3.4
	FALSE	Tyr Asn Phe	C22 H26 N4 O6	82.04	442.181	442.185		8.9	8.9	3.93	5.1	N			DBSearch		82.04			(M+H)+	443.1889	13279
		Species	Ion Formula	m/z	Height	Score (MFG)	Score (MS)	Score (mass)	Score (iso. abund)	Score (iso. spacing)
		(M+H)+		443.189	55719.5		82.04	68.7	93.31	95.65
			m/z	m/z (Calc)	Diff (ppm)	Diff (mDa)	Height	Height (Calc)	Height %	Height % (Calc)	Height Sum %	Height Sum% (Calc)
			443.189	443.192	8.15	3.6	55719.5	53910	100	100	79.4	76.8
			444.191	444.196	11.15	5	12567.6	13906.1	22.6	25.8	17.9	19.8
			445.191	445.198	14.98	6.7	1916.4	2387.4	3.4	4.4	2.7	3.4
	FALSE	Asn Tyr Phe	C22 H26 N4 O6	82.04	442.181	442.185		8.9	8.9	3.93	5.1	N			DBSearch		82.04			(M+H)+	443.1889	7432
		Species	Ion Formula	m/z	Height	Score (MFG)	Score (MS)	Score (mass)	Score (iso. abund)	Score (iso. spacing)
		(M+H)+		443.189	55719.5		82.04	68.7	93.31	95.65
			m/z	m/z (Calc)	Diff (ppm)	Diff (mDa)	Height	Height (Calc)	Height %	Height % (Calc)	Height Sum %	Height Sum% (Calc)
			443.189	443.192	8.15	3.6	55719.5	53910	100	100	79.4	76.8
			444.191	444.196	11.15	5	12567.6	13906.1	22.6	25.8	17.9	19.8
			445.191	445.198	14.98	6.7	1916.4	2387.4	3.4	4.4	2.7	3.4
TRUE	24	Cpd 24: N-(1-Deoxy-1-fructosyl)threonine	N-(1-Deoxy-1-fructosyl)threonine	C10 H19 N O8	98.2	281.111			281.111						Positive	1	1		2.3				158744						3	1		DBSearch	DBSearch			98.2	6			70954-04-0	HMDB37843			92651	0.97		0.27
	Best	Name	Formula	Score	Mass	Mass (DB)	Mass (MFG)	Diff (ppm)	Diff (abs. ppm)	Diff (mDa)	RT	RT Available (DB)	RT (DB)	RT Diff	ID Source	Score (Lib)	Score (DB)	Score (MFG)	DBE	Species	m/z	Cpd ID	Notes	Library
	TRUE	N-(1-Deoxy-1-fructosyl)threonine	C10 H19 N O8	98.2	281.111	281.111		0.97	0.97	0.27	2.3	N			DBSearch		98.2			(M+H)+	282.1182	68860
		Species	Ion Formula	m/z	Height	Score (MFG)	Score (MS)	Score (mass)	Score (iso. abund)	Score (iso. spacing)
		(M+H)+		282.118	159682		98.2	99.68	97.14	96.36
			m/z	m/z (Calc)	Diff (ppm)	Diff (mDa)	Height	Height (Calc)	Height %	Height % (Calc)	Height Sum %	Height Sum% (Calc)
			282.118	282.118	0.51	0.1	158744	159682	100	100	87.2	87.7
			283.12	283.122	4.17	1.2	20711.3	18708.1	13	11.7	11.4	10.3
			284.122	284.123	3.53	1	2561.9	3626.5	1.6	2.3	1.4	2
	FALSE	1-Methyladenosine	C11 H15 N5 O4	94.96	281.111	281.112		5.46	5.46	1.53	2.3	N			DBSearch		94.96			(M+H)+	282.1182	5486
		Species	Ion Formula	m/z	Height	Score (MFG)	Score (MS)	Score (mass)	Score (iso. abund)	Score (iso. spacing)
		(M+H)+		282.118	158744		94.96	90.34	98.97	99.47
			m/z	m/z (Calc)	Diff (ppm)	Diff (mDa)	Height	Height (Calc)	Height %	Height % (Calc)	Height Sum %	Height Sum% (Calc)
			282.118	282.12	5.25	1.5	158744	157178	100	100	87.2	86.4
			283.12	283.122	6.58	1.9	20711.3	22099.7	13	14.1	11.4	12.1
			284.122	284.124	7.65	2.2	2561.9	2739.2	1.6	1.7	1.4	1.5
	FALSE	N6-Methyladenosine	C11 H15 N5 O4	94.96	281.111	281.112		5.46	5.46	1.53	2.3	N			DBSearch		94.96			(M+H)+	282.1182	36051
		Species	Ion Formula	m/z	Height	Score (MFG)	Score (MS)	Score (mass)	Score (iso. abund)	Score (iso. spacing)
		(M+H)+		282.118	158744		94.96	90.34	98.97	99.47
			m/z	m/z (Calc)	Diff (ppm)	Diff (mDa)	Height	Height (Calc)	Height %	Height % (Calc)	Height Sum %	Height Sum% (Calc)
			282.118	282.12	5.25	1.5	158744	157178	100	100	87.2	86.4
			283.12	283.122	6.58	1.9	20711.3	22099.7	13	14.1	11.4	12.1
			284.122	284.124	7.65	2.2	2561.9	2739.2	1.6	1.7	1.4	1.5
	FALSE	O6-Methyl-2'-deoxyguanosine	C11 H15 N5 O4	94.96	281.111	281.112		5.46	5.46	1.53	2.3	N			DBSearch		94.96			(M+H)+	282.1182	43977
		Species	Ion Formula	m/z	Height	Score (MFG)	Score (MS)	Score (mass)	Score (iso. abund)	Score (iso. spacing)
		(M+H)+		282.118	158744		94.96	90.34	98.97	99.47
			m/z	m/z (Calc)	Diff (ppm)	Diff (mDa)	Height	Height (Calc)	Height %	Height % (Calc)	Height Sum %	Height Sum% (Calc)
			282.118	282.12	5.25	1.5	158744	157178	100	100	87.2	86.4
			283.12	283.122	6.58	1.9	20711.3	22099.7	13	14.1	11.4	12.1
			284.122	284.124	7.65	2.2	2561.9	2739.2	1.6	1.7	1.4	1.5
	FALSE	3'-O-Methyladenosine	C11 H15 N5 O4	94.96	281.111	281.112		5.46	5.46	1.53	2.3	N			DBSearch		94.96			(M+H)+	282.1182	36186
		Species	Ion Formula	m/z	Height	Score (MFG)	Score (MS)	Score (mass)	Score (iso. abund)	Score (iso. spacing)
		(M+H)+		282.118	158744		94.96	90.34	98.97	99.47
			m/z	m/z (Calc)	Diff (ppm)	Diff (mDa)	Height	Height (Calc)	Height %	Height % (Calc)	Height Sum %	Height Sum% (Calc)
			282.118	282.12	5.25	1.5	158744	157178	100	100	87.2	86.4
			283.12	283.122	6.58	1.9	20711.3	22099.7	13	14.1	11.4	12.1
			284.122	284.124	7.65	2.2	2561.9	2739.2	1.6	1.7	1.4	1.5
	FALSE	2'-O-Methyladenosine	C11 H15 N5 O4	94.96	281.111	281.112		5.46	5.46	1.53	2.3	N			DBSearch		94.96			(M+H)+	282.1182	36085
		Species	Ion Formula	m/z	Height	Score (MFG)	Score (MS)	Score (mass)	Score (iso. abund)	Score (iso. spacing)
		(M+H)+		282.118	158744		94.96	90.34	98.97	99.47
			m/z	m/z (Calc)	Diff (ppm)	Diff (mDa)	Height	Height (Calc)	Height %	Height % (Calc)	Height Sum %	Height Sum% (Calc)
			282.118	282.12	5.25	1.5	158744	157178	100	100	87.2	86.4
			283.12	283.122	6.58	1.9	20711.3	22099.7	13	14.1	11.4	12.1
			284.122	284.124	7.65	2.2	2561.9	2739.2	1.6	1.7	1.4	1.5
TRUE	25	Cpd 25: Methyl 7-epi-12-hydroxyjasmonate glucoside	Methyl 7-epi-12-hydroxyjasmonate glucoside	C19 H30 O9	98.28	402.189			402.189						Positive	1	1		5.4				184487						4	1		DBSearch	DBSearch			98.28	10			142465-56-3	HMDB31763			87926	0.12		0.05
	Best	Name	Formula	Score	Mass	Mass (DB)	Mass (MFG)	Diff (ppm)	Diff (abs. ppm)	Diff (mDa)	RT	RT Available (DB)	RT (DB)	RT Diff	ID Source	Score (Lib)	Score (DB)	Score (MFG)	DBE	Species	m/z	Cpd ID	Notes	Library
	TRUE	Methyl 7-epi-12-hydroxyjasmonate glucoside	C19 H30 O9	98.28	402.189	402.189		0.12	0.12	0.05	5.4	N			DBSearch		98.28			(M+Na)+	425.1785	64222
		Species	Ion Formula	m/z	Height	Score (MFG)	Score (MS)	Score (mass)	Score (iso. abund)	Score (iso. spacing)
		(M+Na)+		425.178	184487		98.28	99.99	97.75	94.94
			m/z	m/z (Calc)	Diff (ppm)	Diff (mDa)	Height	Height (Calc)	Height %	Height % (Calc)	Height Sum %	Height Sum% (Calc)
			425.178	425.178	-0.7	-0.3	184487	184271	100	100	79.6	79.5
			426.18	426.182	2.86	1.2	40998	39135	22.2	21.2	17.7	16.9
			427.182	427.184	5.25	2.2	5554.2	7358.8	3	4	2.4	3.2
			428.182	428.187	10.37	4.4	700.5	974.6	0.4	0.5	0.3	0.4
	FALSE	D-Linalool 3-(6''-malonylglucoside)	C19 H30 O9	98.28	402.189	402.189		0.12	0.12	0.05	5.4	N			DBSearch		98.28			(M+Na)+	425.1785	71383
		Species	Ion Formula	m/z	Height	Score (MFG)	Score (MS)	Score (mass)	Score (iso. abund)	Score (iso. spacing)
		(M+Na)+		425.178	184487		98.28	99.99	97.75	94.94
			m/z	m/z (Calc)	Diff (ppm)	Diff (mDa)	Height	Height (Calc)	Height %	Height % (Calc)	Height Sum %	Height Sum% (Calc)
			425.178	425.178	-0.7	-0.3	184487	184271	100	100	79.6	79.5
			426.18	426.182	2.86	1.2	40998	39135	22.2	21.2	17.7	16.9
			427.182	427.184	5.25	2.2	5554.2	7358.8	3	4	2.4	3.2
			428.182	428.187	10.37	4.4	700.5	974.6	0.4	0.5	0.3	0.4
	FALSE	Thr Trp Pro	C20 H26 N4 O5	96.75	402.189	402.19		3.25	3.25	1.31	5.4	N			DBSearch		96.75			(M+Na)+	425.1785	9722
		Species	Ion Formula	m/z	Height	Score (MFG)	Score (MS)	Score (mass)	Score (iso. abund)	Score (iso. spacing)
		(M+Na)+		425.178	184487		96.75	95.39	98.53	97.03
			m/z	m/z (Calc)	Diff (ppm)	Diff (mDa)	Height	Height (Calc)	Height %	Height % (Calc)	Height Sum %	Height Sum% (Calc)
			425.178	425.18	2.45	1	184487	181466	100	100	79.6	78.3
			426.18	426.183	5.04	2.1	40998	42793.9	22.2	23.6	17.7	18.5
			427.182	427.185	8.07	3.4	5554.2	6693.2	3	3.7	2.4	2.9
			428.182	428.188	12.72	5.4	700.5	786	0.4	0.4	0.3	0.3
	FALSE	Pro Thr Trp	C20 H26 N4 O5	96.75	402.189	402.19		3.25	3.25	1.31	5.4	N			DBSearch		96.75			(M+Na)+	425.1785	6254
		Species	Ion Formula	m/z	Height	Score (MFG)	Score (MS)	Score (mass)	Score (iso. abund)	Score (iso. spacing)
		(M+Na)+		425.178	184487		96.75	95.39	98.53	97.03
			m/z	m/z (Calc)	Diff (ppm)	Diff (mDa)	Height	Height (Calc)	Height %	Height % (Calc)	Height Sum %	Height Sum% (Calc)
			425.178	425.18	2.45	1	184487	181466	100	100	79.6	78.3
			426.18	426.183	5.04	2.1	40998	42793.9	22.2	23.6	17.7	18.5
			427.182	427.185	8.07	3.4	5554.2	6693.2	3	3.7	2.4	2.9
			428.182	428.188	12.72	5.4	700.5	786	0.4	0.4	0.3	0.3
	FALSE	Trp Thr Pro	C20 H26 N4 O5	96.75	402.189	402.19		3.25	3.25	1.31	5.4	N			DBSearch		96.75			(M+Na)+	425.1785	7409
		Species	Ion Formula	m/z	Height	Score (MFG)	Score (MS)	Score (mass)	Score (iso. abund)	Score (iso. spacing)
		(M+Na)+		425.178	184487		96.75	95.39	98.53	97.03
			m/z	m/z (Calc)	Diff (ppm)	Diff (mDa)	Height	Height (Calc)	Height %	Height % (Calc)	Height Sum %	Height Sum% (Calc)
			425.178	425.18	2.45	1	184487	181466	100	100	79.6	78.3
			426.18	426.183	5.04	2.1	40998	42793.9	22.2	23.6	17.7	18.5
			427.182	427.185	8.07	3.4	5554.2	6693.2	3	3.7	2.4	2.9
			428.182	428.188	12.72	5.4	700.5	786	0.4	0.4	0.3	0.3
	FALSE	Pro Trp Thr	C20 H26 N4 O5	96.75	402.189	402.19		3.25	3.25	1.31	5.4	N			DBSearch		96.75			(M+Na)+	425.1785	9520
		Species	Ion Formula	m/z	Height	Score (MFG)	Score (MS)	Score (mass)	Score (iso. abund)	Score (iso. spacing)
		(M+Na)+		425.178	184487		96.75	95.39	98.53	97.03
			m/z	m/z (Calc)	Diff (ppm)	Diff (mDa)	Height	Height (Calc)	Height %	Height % (Calc)	Height Sum %	Height Sum% (Calc)
			425.178	425.18	2.45	1	184487	181466	100	100	79.6	78.3
			426.18	426.183	5.04	2.1	40998	42793.9	22.2	23.6	17.7	18.5
			427.182	427.185	8.07	3.4	5554.2	6693.2	3	3.7	2.4	2.9
			428.182	428.188	12.72	5.4	700.5	786	0.4	0.4	0.3	0.3
	FALSE	Thr Pro Trp	C20 H26 N4 O5	96.75	402.189	402.19		3.25	3.25	1.31	5.4	N			DBSearch		96.75			(M+Na)+	425.1785	8580
		Species	Ion Formula	m/z	Height	Score (MFG)	Score (MS)	Score (mass)	Score (iso. abund)	Score (iso. spacing)
		(M+Na)+		425.178	184487		96.75	95.39	98.53	97.03
			m/z	m/z (Calc)	Diff (ppm)	Diff (mDa)	Height	Height (Calc)	Height %	Height % (Calc)	Height Sum %	Height Sum% (Calc)
			425.178	425.18	2.45	1	184487	181466	100	100	79.6	78.3
			426.18	426.183	5.04	2.1	40998	42793.9	22.2	23.6	17.7	18.5
			427.182	427.185	8.07	3.4	5554.2	6693.2	3	3.7	2.4	2.9
			428.182	428.188	12.72	5.4	700.5	786	0.4	0.4	0.3	0.3
	FALSE	Trp Pro Thr	C20 H26 N4 O5	96.75	402.189	402.19		3.25	3.25	1.31	5.4	N			DBSearch		96.75			(M+Na)+	425.1785	11811
		Species	Ion Formula	m/z	Height	Score (MFG)	Score (MS)	Score (mass)	Score (iso. abund)	Score (iso. spacing)
		(M+Na)+		425.178	184487		96.75	95.39	98.53	97.03
			m/z	m/z (Calc)	Diff (ppm)	Diff (mDa)	Height	Height (Calc)	Height %	Height % (Calc)	Height Sum %	Height Sum% (Calc)
			425.178	425.18	2.45	1	184487	181466	100	100	79.6	78.3
			426.18	426.183	5.04	2.1	40998	42793.9	22.2	23.6	17.7	18.5
			427.182	427.185	8.07	3.4	5554.2	6693.2	3	3.7	2.4	2.9
			428.182	428.188	12.72	5.4	700.5	786	0.4	0.4	0.3	0.3
	FALSE	Chitobiose	C16 H28 N2 O11	92.46	424.171	424.169		-3.83	3.83	-1.63	5.4	N			DBSearch		92.46			(M+H)+	425.1785	41014
		Species	Ion Formula	m/z	Height	Score (MFG)	Score (MS)	Score (mass)	Score (iso. abund)	Score (iso. spacing)
		(M+H)+		425.178	184487		92.46	93.44	88.82	96.37
			m/z	m/z (Calc)	Diff (ppm)	Diff (mDa)	Height	Height (Calc)	Height %	Height % (Calc)	Height Sum %	Height Sum% (Calc)
			425.178	425.177	-4.5	-1.9	184487	188045	100	100	79.6	81.1
			426.18	426.18	-1.49	-0.6	40998	35330.6	22.2	18.8	17.7	15.2
			427.182	427.182	0.3	0.1	5554.2	7391.1	3	3.9	2.4	3.2
			428.182	428.184	5.34	2.3	700.5	972.6	0.4	0.5	0.3	0.4
	FALSE	Loxoprofen Metabolite trans-glucuronide	C21 H28 O9	91.37	424.171	424.173		5.78	5.78	2.45	5.4	N			DBSearch		91.37			(M+H)+	425.1785	978	Anti-Inflammatory Metabolite of Loxoprofen Dollery, Colin Therapeutic Drugs, 2nd Ed. 1999 p. L109
		Species	Ion Formula	m/z	Height	Score (MFG)	Score (MS)	Score (mass)	Score (iso. abund)	Score (iso. spacing)
		(M+H)+		425.178	184487		91.37	85.68	97.47	94.93
			m/z	m/z (Calc)	Diff (ppm)	Diff (mDa)	Height	Height (Calc)	Height %	Height % (Calc)	Height Sum %	Height Sum% (Calc)
			425.178	425.181	4.96	2.1	184487	180386	100	100	79.6	77.8
			426.18	426.184	8.49	3.6	40998	42191.2	22.2	23.4	17.7	18.2
			427.182	427.186	11.15	4.8	5554.2	8048.7	3	4.5	2.4	3.5
			428.182	428.189	16.21	6.9	700.5	1113.5	0.4	0.6	0.3	0.5
TRUE	26	Cpd 26: 2-[4-(3-Hydroxypropyl)-2-methoxyphenoxy]-1,3-propanediol 1-glucoside	2-[4-(3-Hydroxypropyl)-2-methoxyphenoxy]-1,3-propanediol 1-glucoside	C19 H30 O10	82.46	418.184			418.184						Positive	1	1		5.6				146858						4	1		DBSearch	DBSearch			82.46	10			68340-35-2	HMDB40353			94867	0.31		0.13
	Best	Name	Formula	Score	Mass	Mass (DB)	Mass (MFG)	Diff (ppm)	Diff (abs. ppm)	Diff (mDa)	RT	RT Available (DB)	RT (DB)	RT Diff	ID Source	Score (Lib)	Score (DB)	Score (MFG)	DBE	Species	m/z	Cpd ID	Notes	Library
	TRUE	2-[4-(3-Hydroxypropyl)-2-methoxyphenoxy]-1,3-propanediol 1-glucoside	C19 H30 O10	82.46	418.184	418.184		0.31	0.31	0.13	5.6	N			DBSearch		82.46			(M+Na)+	441.1733	71056
		Species	Ion Formula	m/z	Height	Score (MFG)	Score (MS)	Score (mass)	Score (iso. abund)	Score (iso. spacing)
		(M+Na)+		441.173	148071		82.46	99.96	79.14	44.55
			m/z	m/z (Calc)	Diff (ppm)	Diff (mDa)	Height	Height (Calc)	Height %	Height % (Calc)	Height Sum %	Height Sum% (Calc)
			441.173	441.173	-0.41	-0.2	146858	148071	100	100	81.8	82.5
			442.175	442.176	3.47	1.5	32715.8	31503.3	22.3	21.3	18.2	17.5
	FALSE	Trp Val Asp	C20 H26 N4 O6	82.32	418.184	418.185		3.33	3.33	1.39	5.6	N			DBSearch		82.32			(M+Na)+	441.1733	8588
		Species	Ion Formula	m/z	Height	Score (MFG)	Score (MS)	Score (mass)	Score (iso. abund)	Score (iso. spacing)
		(M+Na)+		441.173	146858		82.32	95.04	84.49	46.74
			m/z	m/z (Calc)	Diff (ppm)	Diff (mDa)	Height	Height (Calc)	Height %	Height % (Calc)	Height Sum %	Height Sum% (Calc)
			441.173	441.175	2.62	1.2	146858	145262	100	100	81.8	80.9
			442.175	442.178	5.57	2.5	32715.8	34311.5	22.3	23.6	18.2	19.1
	FALSE	Val Asp Trp	C20 H26 N4 O6	82.32	418.184	418.185		3.33	3.33	1.39	5.6	N			DBSearch		82.32			(M+Na)+	441.1733	13154
		Species	Ion Formula	m/z	Height	Score (MFG)	Score (MS)	Score (mass)	Score (iso. abund)	Score (iso. spacing)
		(M+Na)+		441.173	146858		82.32	95.04	84.49	46.74
			m/z	m/z (Calc)	Diff (ppm)	Diff (mDa)	Height	Height (Calc)	Height %	Height % (Calc)	Height Sum %	Height Sum% (Calc)
			441.173	441.175	2.62	1.2	146858	145262	100	100	81.8	80.9
			442.175	442.178	5.57	2.5	32715.8	34311.5	22.3	23.6	18.2	19.1
	FALSE	Asp Trp Val	C20 H26 N4 O6	82.32	418.184	418.185		3.33	3.33	1.39	5.6	N			DBSearch		82.32			(M+Na)+	441.1733	7767
		Species	Ion Formula	m/z	Height	Score (MFG)	Score (MS)	Score (mass)	Score (iso. abund)	Score (iso. spacing)
		(M+Na)+		441.173	146858		82.32	95.04	84.49	46.74
			m/z	m/z (Calc)	Diff (ppm)	Diff (mDa)	Height	Height (Calc)	Height %	Height % (Calc)	Height Sum %	Height Sum% (Calc)
			441.173	441.175	2.62	1.2	146858	145262	100	100	81.8	80.9
			442.175	442.178	5.57	2.5	32715.8	34311.5	22.3	23.6	18.2	19.1
	FALSE	Val Trp Asp	C20 H26 N4 O6	82.32	418.184	418.185		3.33	3.33	1.39	5.6	N			DBSearch		82.32			(M+Na)+	441.1733	6335
		Species	Ion Formula	m/z	Height	Score (MFG)	Score (MS)	Score (mass)	Score (iso. abund)	Score (iso. spacing)
		(M+Na)+		441.173	146858		82.32	95.04	84.49	46.74
			m/z	m/z (Calc)	Diff (ppm)	Diff (mDa)	Height	Height (Calc)	Height %	Height % (Calc)	Height Sum %	Height Sum% (Calc)
			441.173	441.175	2.62	1.2	146858	145262	100	100	81.8	80.9
			442.175	442.178	5.57	2.5	32715.8	34311.5	22.3	23.6	18.2	19.1
	FALSE	Trp Asp Val	C20 H26 N4 O6	82.32	418.184	418.185		3.33	3.33	1.39	5.6	N			DBSearch		82.32			(M+Na)+	441.1733	12636
		Species	Ion Formula	m/z	Height	Score (MFG)	Score (MS)	Score (mass)	Score (iso. abund)	Score (iso. spacing)
		(M+Na)+		441.173	146858		82.32	95.04	84.49	46.74
			m/z	m/z (Calc)	Diff (ppm)	Diff (mDa)	Height	Height (Calc)	Height %	Height % (Calc)	Height Sum %	Height Sum% (Calc)
			441.173	441.175	2.62	1.2	146858	145262	100	100	81.8	80.9
			442.175	442.178	5.57	2.5	32715.8	34311.5	22.3	23.6	18.2	19.1
	FALSE	Asp Val Trp	C20 H26 N4 O6	82.32	418.184	418.185		3.33	3.33	1.39	5.6	N			DBSearch		82.32			(M+Na)+	441.1733	13057
		Species	Ion Formula	m/z	Height	Score (MFG)	Score (MS)	Score (mass)	Score (iso. abund)	Score (iso. spacing)
		(M+Na)+		441.173	146858		82.32	95.04	84.49	46.74
			m/z	m/z (Calc)	Diff (ppm)	Diff (mDa)	Height	Height (Calc)	Height %	Height % (Calc)	Height Sum %	Height Sum% (Calc)
			441.173	441.175	2.62	1.2	146858	145262	100	100	81.8	80.9
			442.175	442.178	5.57	2.5	32715.8	34311.5	22.3	23.6	18.2	19.1
	FALSE	Asp Glu Arg	C15 H26 N6 O8	74.08	418.184	418.181		-6.43	6.43	-2.69	5.6	N			DBSearch		74.08			(M+Na)+	441.1733	6597
		Species	Ion Formula	m/z	Height	Score (MFG)	Score (MS)	Score (mass)	Score (iso. abund)	Score (iso. spacing)
		(M+Na)+		441.173	146858		74.08	82.78	76.48	48.11
			m/z	m/z (Calc)	Diff (ppm)	Diff (mDa)	Height	Height (Calc)	Height %	Height % (Calc)	Height Sum %	Height Sum% (Calc)
			441.173	441.17	-6.5	-2.9	146858	150878	100	100	81.8	84
			442.175	442.173	-4.25	-1.9	32715.8	28696	22.3	19	18.2	16
	FALSE	Glu Asp Arg	C15 H26 N6 O8	74.08	418.184	418.181		-6.43	6.43	-2.69	5.6	N			DBSearch		74.08			(M+Na)+	441.1733	6683
		Species	Ion Formula	m/z	Height	Score (MFG)	Score (MS)	Score (mass)	Score (iso. abund)	Score (iso. spacing)
		(M+Na)+		441.173	146858		74.08	82.78	76.48	48.11
			m/z	m/z (Calc)	Diff (ppm)	Diff (mDa)	Height	Height (Calc)	Height %	Height % (Calc)	Height Sum %	Height Sum% (Calc)
			441.173	441.17	-6.5	-2.9	146858	150878	100	100	81.8	84
			442.175	442.173	-4.25	-1.9	32715.8	28696	22.3	19	18.2	16
	FALSE	Arg Glu Asp	C15 H26 N6 O8	74.08	418.184	418.181		-6.43	6.43	-2.69	5.6	N			DBSearch		74.08			(M+Na)+	441.1733	9096
		Species	Ion Formula	m/z	Height	Score (MFG)	Score (MS)	Score (mass)	Score (iso. abund)	Score (iso. spacing)
		(M+Na)+		441.173	146858		74.08	82.78	76.48	48.11
			m/z	m/z (Calc)	Diff (ppm)	Diff (mDa)	Height	Height (Calc)	Height %	Height % (Calc)	Height Sum %	Height Sum% (Calc)
			441.173	441.17	-6.5	-2.9	146858	150878	100	100	81.8	84
			442.175	442.173	-4.25	-1.9	32715.8	28696	22.3	19	18.2	16
TRUE	27	Cpd 27: 2.5				219.072									Positive	1	1		2.5				78827						6	1
TRUE	28	Cpd 28: Benserazide	Benserazide	C10 H15 N3 O5	90.39	257.103			257.101						Positive	1	1		0.7				139684						7	1		DBSearch	DBSearch			90.39	3			322-35-0				1290	-5.52		-1.42
	Best	Name	Formula	Score	Mass	Mass (DB)	Mass (MFG)	Diff (ppm)	Diff (abs. ppm)	Diff (mDa)	RT	RT Available (DB)	RT (DB)	RT Diff	ID Source	Score (Lib)	Score (DB)	Score (MFG)	DBE	Species	m/z	Cpd ID	Notes	Library
	TRUE	Benserazide	C10 H15 N3 O5	90.39	257.103	257.101		-5.52	5.52	-1.42	0.7	N			DBSearch		90.39			(M+H)+	258.1099	1225	L-aromatic amino acid decarboxylase (LAAD) inhibitor. Used in treatment of Parkinson's disease Dollery, Colin Therapeutic Drugs, 2nd Ed. 1999 p. B28
		Species	Ion Formula	m/z	Height	Score (MFG)	Score (MS)	Score (mass)	Score (iso. abund)	Score (iso. spacing)
		(M+H)+		258.11	139684		90.39	90.81	84.42	99.79
			m/z	m/z (Calc)	Diff (ppm)	Diff (mDa)	Height	Height (Calc)	Height %	Height % (Calc)	Height Sum %	Height Sum% (Calc)
			258.11	258.108	-5.63	-1.5	139684	134787	100	100	90.9	87.7
			259.113	259.111	-4.65	-1.2	11799.7	16560.2	8.4	12.3	7.7	10.8
			260.114	260.113	-1.7	-0.4	2184.6	2320.6	1.6	1.7	1.4	1.5
	FALSE	5-Methylcytidine	C10 H15 N3 O5	90.39	257.103	257.101		-5.52	5.52	-1.42	0.7	N			DBSearch		90.39			(M+H)+	258.1099	5116
		Species	Ion Formula	m/z	Height	Score (MFG)	Score (MS)	Score (mass)	Score (iso. abund)	Score (iso. spacing)
		(M+H)+		258.11	139684		90.39	90.81	84.42	99.79
			m/z	m/z (Calc)	Diff (ppm)	Diff (mDa)	Height	Height (Calc)	Height %	Height % (Calc)	Height Sum %	Height Sum% (Calc)
			258.11	258.108	-5.63	-1.5	139684	134787	100	100	90.9	87.7
			259.113	259.111	-4.65	-1.2	11799.7	16560.2	8.4	12.3	7.7	10.8
			260.114	260.113	-1.7	-0.4	2184.6	2320.6	1.6	1.7	1.4	1.5
	FALSE	Pyro-L-glutaminyl-L-glutamine	C10 H15 N3 O5	90.39	257.103	257.101		-5.52	5.52	-1.42	0.7	N			DBSearch		90.39			(M+H)+	258.1099	70024
		Species	Ion Formula	m/z	Height	Score (MFG)	Score (MS)	Score (mass)	Score (iso. abund)	Score (iso. spacing)
		(M+H)+		258.11	139684		90.39	90.81	84.42	99.79
			m/z	m/z (Calc)	Diff (ppm)	Diff (mDa)	Height	Height (Calc)	Height %	Height % (Calc)	Height Sum %	Height Sum% (Calc)
			258.11	258.108	-5.63	-1.5	139684	134787	100	100	90.9	87.7
			259.113	259.111	-4.65	-1.2	11799.7	16560.2	8.4	12.3	7.7	10.8
			260.114	260.113	-1.7	-0.4	2184.6	2320.6	1.6	1.7	1.4	1.5
TRUE	29	Cpd 29: N-Acryloylglycine	N-Acryloylglycine	C5 H7 N O3	89.94	129.043			129.043						Positive	1	1		1.8				143972						8	1		DBSearch	DBSearch			89.94	7			24599-25-5	HMDB01843			6343	-1.73		-0.22
	Best	Name	Formula	Score	Mass	Mass (DB)	Mass (MFG)	Diff (ppm)	Diff (abs. ppm)	Diff (mDa)	RT	RT Available (DB)	RT (DB)	RT Diff	ID Source	Score (Lib)	Score (DB)	Score (MFG)	DBE	Species	m/z	Cpd ID	Notes	Library
	TRUE	N-Acryloylglycine	C5 H7 N O3	89.94	129.043	129.043		-1.73	1.73	-0.22	1.8	N			DBSearch		89.94			(M+H)+	130.0501	5281
		Species	Ion Formula	m/z	Height	Score (MFG)	Score (MS)	Score (mass)	Score (iso. abund)	Score (iso. spacing)
		(M+H)+		130.05	143972		89.94	99.54	99.09	49.96
			m/z	m/z (Calc)	Diff (ppm)	Diff (mDa)	Height	Height (Calc)	Height %	Height % (Calc)	Height Sum %	Height Sum% (Calc)
			130.05	130.05	-1.77	-0.2	143972	143853	100	100	94.4	94.4
			131.053	131.053	-0.77	-0.1	8482.7	8601.7	5.9	6	5.6	5.6
	FALSE	Pyroglutamic acid	C5 H7 N O3	89.94	129.043	129.043		-1.73	1.73	-0.22	1.8	N			DBSearch		89.94			(M+H)+	130.0501	3145	Endogenous Metabolite http://dbk.ch.umist.ac.uk/ExactMasses.htm
		Species	Ion Formula	m/z	Height	Score (MFG)	Score (MS)	Score (mass)	Score (iso. abund)	Score (iso. spacing)
		(M+H)+		130.05	143972		89.94	99.54	99.09	49.96
			m/z	m/z (Calc)	Diff (ppm)	Diff (mDa)	Height	Height (Calc)	Height %	Height % (Calc)	Height Sum %	Height Sum% (Calc)
			130.05	130.05	-1.77	-0.2	143972	143853	100	100	94.4	94.4
			131.053	131.053	-0.77	-0.1	8482.7	8601.7	5.9	6	5.6	5.6
	FALSE	Pyrroline hydroxycarboxylic acid	C5 H7 N O3	89.94	129.043	129.043		-1.73	1.73	-0.22	1.8	N			DBSearch		89.94			(M+H)+	130.0501	248	Group A 07/27/04
		Species	Ion Formula	m/z	Height	Score (MFG)	Score (MS)	Score (mass)	Score (iso. abund)	Score (iso. spacing)
		(M+H)+		130.05	143972		89.94	99.54	99.09	49.96
			m/z	m/z (Calc)	Diff (ppm)	Diff (mDa)	Height	Height (Calc)	Height %	Height % (Calc)	Height Sum %	Height Sum% (Calc)
			130.05	130.05	-1.77	-0.2	143972	143853	100	100	94.4	94.4
			131.053	131.053	-0.77	-0.1	8482.7	8601.7	5.9	6	5.6	5.6
	FALSE	L-1-Pyrroline-3-hydroxy-5-carboxylate	C5 H7 N O3	89.94	129.043	129.043		-1.73	1.73	-0.22	1.8	N			DBSearch		89.94			(M+H)+	130.0501	41233
		Species	Ion Formula	m/z	Height	Score (MFG)	Score (MS)	Score (mass)	Score (iso. abund)	Score (iso. spacing)
		(M+H)+		130.05	143972		89.94	99.54	99.09	49.96
			m/z	m/z (Calc)	Diff (ppm)	Diff (mDa)	Height	Height (Calc)	Height %	Height % (Calc)	Height Sum %	Height Sum% (Calc)
			130.05	130.05	-1.77	-0.2	143972	143853	100	100	94.4	94.4
			131.053	131.053	-0.77	-0.1	8482.7	8601.7	5.9	6	5.6	5.6
	FALSE	(R)-(+)-2-Pyrrolidone-5-carboxylic acid	C5 H7 N O3	89.94	129.043	129.043		-1.73	1.73	-0.22	1.8	N			DBSearch		89.94			(M+H)+	130.0501	41387
		Species	Ion Formula	m/z	Height	Score (MFG)	Score (MS)	Score (mass)	Score (iso. abund)	Score (iso. spacing)
		(M+H)+		130.05	143972		89.94	99.54	99.09	49.96
			m/z	m/z (Calc)	Diff (ppm)	Diff (mDa)	Height	Height (Calc)	Height %	Height % (Calc)	Height Sum %	Height Sum% (Calc)
			130.05	130.05	-1.77	-0.2	143972	143853	100	100	94.4	94.4
			131.053	131.053	-0.77	-0.1	8482.7	8601.7	5.9	6	5.6	5.6
	FALSE	1-Pyrroline-4-hydroxy-2-carboxylate	C5 H7 N O3	89.94	129.043	129.043		-1.73	1.73	-0.22	1.8	N			DBSearch		89.94			(M+H)+	130.0501	41246
		Species	Ion Formula	m/z	Height	Score (MFG)	Score (MS)	Score (mass)	Score (iso. abund)	Score (iso. spacing)
		(M+H)+		130.05	143972		89.94	99.54	99.09	49.96
			m/z	m/z (Calc)	Diff (ppm)	Diff (mDa)	Height	Height (Calc)	Height %	Height % (Calc)	Height Sum %	Height Sum% (Calc)
			130.05	130.05	-1.77	-0.2	143972	143853	100	100	94.4	94.4
			131.053	131.053	-0.77	-0.1	8482.7	8601.7	5.9	6	5.6	5.6
	FALSE	4-Oxoproline	C5 H7 N O3	89.94	129.043	129.043		-1.73	1.73	-0.22	1.8	N			DBSearch		89.94			(M+H)+	130.0501	41234
		Species	Ion Formula	m/z	Height	Score (MFG)	Score (MS)	Score (mass)	Score (iso. abund)	Score (iso. spacing)
		(M+H)+		130.05	143972		89.94	99.54	99.09	49.96
			m/z	m/z (Calc)	Diff (ppm)	Diff (mDa)	Height	Height (Calc)	Height %	Height % (Calc)	Height Sum %	Height Sum% (Calc)
			130.05	130.05	-1.77	-0.2	143972	143853	100	100	94.4	94.4
			131.053	131.053	-0.77	-0.1	8482.7	8601.7	5.9	6	5.6	5.6
TRUE	30	Cpd 30: 2-Amino-4-hydroxy-6-(hydroxymethyl)-7,8-dihydropteridine	2-Amino-4-hydroxy-6-(hydroxymethyl)-7,8-dihydropteridine	C7 H9 N5 O2	99.15	195.075			195.076						Positive	1	1		3				97894						5	1		DBSearch	DBSearch			99.15	3			3672-03-5		C01300		3335	1.73		0.34
	Best	Name	Formula	Score	Mass	Mass (DB)	Mass (MFG)	Diff (ppm)	Diff (abs. ppm)	Diff (mDa)	RT	RT Available (DB)	RT (DB)	RT Diff	ID Source	Score (Lib)	Score (DB)	Score (MFG)	DBE	Species	m/z	Cpd ID	Notes	Library
	TRUE	2-Amino-4-hydroxy-6-(hydroxymethyl)-7,8-dihydropteridine	C7 H9 N5 O2	99.15	195.075	195.076		1.73	1.73	0.34	3	N			DBSearch		99.15			(M+H)+	196.0826	3227	Endogenous Metabolite http://dbk.ch.umist.ac.uk/ExactMasses.htm
		Species	Ion Formula	m/z	Height	Score (MFG)	Score (MS)	Score (mass)	Score (iso. abund)	Score (iso. spacing)
		(M+H)+		196.083	97894.4		99.15	99.27	98.7	99.63
			m/z	m/z (Calc)	Diff (ppm)	Diff (mDa)	Height	Height (Calc)	Height %	Height % (Calc)	Height Sum %	Height Sum% (Calc)
			196.083	196.083	1.54	0.3	97894.4	96968.1	100	100	91.4	90.6
			197.084	197.085	3.01	0.6	8376.5	9298.1	8.6	9.6	7.8	8.7
			198.085	198.087	10.32	2	796.7	801.4	0.8	0.8	0.7	0.7
	FALSE	Glucosaminic acid	C6 H13 N O6	95.42	195.075	195.074		-4.74	4.74	-0.93	3	N			DBSearch		95.42			(M+H)+	196.0826	3226	Endogenous Metabolite http://dbk.ch.umist.ac.uk/ExactMasses.htm
		Species	Ion Formula	m/z	Height	Score (MFG)	Score (MS)	Score (mass)	Score (iso. abund)	Score (iso. spacing)
		(M+H)+		196.083	97894.4		95.42	94.66	96.98	94.58
			m/z	m/z (Calc)	Diff (ppm)	Diff (mDa)	Height	Height (Calc)	Height %	Height % (Calc)	Height Sum %	Height Sum% (Calc)
			196.083	196.082	-5.29	-1	97894.4	98494.7	100	100	91.4	92
			197.084	197.085	0.97	0.2	8376.5	7135.3	8.6	7.2	7.8	6.7
			198.085	198.086	5.13	1	796.7	1437.6	0.8	1.5	0.7	1.3
	FALSE	D-Glucose oxime	C6 H13 N O6	95.42	195.075	195.074		-4.74	4.74	-0.93	3	N			DBSearch		95.42			(M+H)+	196.0826	43439
		Species	Ion Formula	m/z	Height	Score (MFG)	Score (MS)	Score (mass)	Score (iso. abund)	Score (iso. spacing)
		(M+H)+		196.083	97894.4		95.42	94.66	96.98	94.58
			m/z	m/z (Calc)	Diff (ppm)	Diff (mDa)	Height	Height (Calc)	Height %	Height % (Calc)	Height Sum %	Height Sum% (Calc)
			196.083	196.082	-5.29	-1	97894.4	98494.7	100	100	91.4	92
			197.084	197.085	0.97	0.2	8376.5	7135.3	8.6	7.2	7.8	6.7
			198.085	198.086	5.13	1	796.7	1437.6	0.8	1.5	0.7	1.3
TRUE	31	Cpd 31: Prochlorperazine sulfoxide	Prochlorperazine sulfoxide	C20 H24 Cl N3 O S	63.66	389.134			389.133						Positive	1	1		11.7				73839						4	1		DBSearch	DBSearch			63.66	4			10078-27-0				2113	-3.18		-1.24
	Best	Name	Formula	Score	Mass	Mass (DB)	Mass (MFG)	Diff (ppm)	Diff (abs. ppm)	Diff (mDa)	RT	RT Available (DB)	RT (DB)	RT Diff	ID Source	Score (Lib)	Score (DB)	Score (MFG)	DBE	Species	m/z	Cpd ID	Notes	Library
	TRUE	Prochlorperazine sulfoxide	C20 H24 Cl N3 O S	63.66	389.134	389.133		-3.18	3.18	-1.24	11.7	N			DBSearch		63.66			(M+NH4)+	407.1679	2035	Antipsychotic, Antiemetic(in treatment of vertigo) Potential metabolite of Prochlorperazine Dollery, Colin Therapeutic Drugs, 2nd Ed. 1999 p. P222
		Species	Ion Formula	m/z	Height	Score (MFG)	Score (MS)	Score (mass)	Score (iso. abund)	Score (iso. spacing)
		(M+NH4)+		407.168	73839		63.66	95.69	0.04	94.93
			m/z	m/z (Calc)	Diff (ppm)	Diff (mDa)	Height	Height (Calc)	Height %	Height % (Calc)	Height Sum %	Height Sum% (Calc)
			407.168	407.167	-2.98	-1.2	73839	56279.6	100	100	80.1	61.1
			408.17	408.17	-1.05	-0.4	16089.9	13643.6	21.8	24.2	17.5	14.8
			409.172	409.164	-19.18	-7.8	2219.8	22225.5	3	39.5	2.4	24.1
	FALSE	Prochlorperazine-N-Oxide	C20 H24 Cl N3 O S	63.66	389.134	389.133		-3.18	3.18	-1.24	11.7	N			DBSearch		63.66			(M+NH4)+	407.1679	2034	Antipsychotic, Antiemetic(in treatment of vertigo) Potential metabolite of Prochlorperazine Dollery, Colin Therapeutic Drugs, 2nd Ed. 1999 p. P222
		Species	Ion Formula	m/z	Height	Score (MFG)	Score (MS)	Score (mass)	Score (iso. abund)	Score (iso. spacing)
		(M+NH4)+		407.168	73839		63.66	95.69	0.04	94.93
			m/z	m/z (Calc)	Diff (ppm)	Diff (mDa)	Height	Height (Calc)	Height %	Height % (Calc)	Height Sum %	Height Sum% (Calc)
			407.168	407.167	-2.98	-1.2	73839	56279.6	100	100	80.1	61.1
			408.17	408.17	-1.05	-0.4	16089.9	13643.6	21.8	24.2	17.5	14.8
			409.172	409.164	-19.18	-7.8	2219.8	22225.5	3	39.5	2.4	24.1
	FALSE	7-Hydroxyprochlorperazine	C20 H24 Cl N3 O S	63.66	389.134	389.133		-3.18	3.18	-1.24	11.7	N			DBSearch		63.66			(M+NH4)+	407.1679	2038	Antipsychotic, Antiemetic(in treatment of vertigo) Potential metabolite of Prochlorperazine Dollery, Colin Therapeutic Drugs, 2nd Ed. 1999 p. P222
		Species	Ion Formula	m/z	Height	Score (MFG)	Score (MS)	Score (mass)	Score (iso. abund)	Score (iso. spacing)
		(M+NH4)+		407.168	73839		63.66	95.69	0.04	94.93
			m/z	m/z (Calc)	Diff (ppm)	Diff (mDa)	Height	Height (Calc)	Height %	Height % (Calc)	Height Sum %	Height Sum% (Calc)
			407.168	407.167	-2.98	-1.2	73839	56279.6	100	100	80.1	61.1
			408.17	408.17	-1.05	-0.4	16089.9	13643.6	21.8	24.2	17.5	14.8
			409.172	409.164	-19.18	-7.8	2219.8	22225.5	3	39.5	2.4	24.1
	FALSE	8-Hydroxyprochlorperazine	C20 H24 Cl N3 O S	63.66	389.134	389.133		-3.18	3.18	-1.24	11.7	N			DBSearch		63.66			(M+NH4)+	407.1679	2037	Antipsychotic, Antiemetic(in treatment of vertigo) Potential metabolite of Prochlorperazine Dollery, Colin Therapeutic Drugs, 2nd Ed. 1999 p. P222
		Species	Ion Formula	m/z	Height	Score (MFG)	Score (MS)	Score (mass)	Score (iso. abund)	Score (iso. spacing)
		(M+NH4)+		407.168	73839		63.66	95.69	0.04	94.93
			m/z	m/z (Calc)	Diff (ppm)	Diff (mDa)	Height	Height (Calc)	Height %	Height % (Calc)	Height Sum %	Height Sum% (Calc)
			407.168	407.167	-2.98	-1.2	73839	56279.6	100	100	80.1	61.1
			408.17	408.17	-1.05	-0.4	16089.9	13643.6	21.8	24.2	17.5	14.8
			409.172	409.164	-19.18	-7.8	2219.8	22225.5	3	39.5	2.4	24.1
TRUE	32	Cpd 32: 6,7-dihydroxy-4-oxo-2-heptenoic acid	6,7-dihydroxy-4-oxo-2-heptenoic acid	C7 H10 O5	76.39	174.054			174.053						Positive	1	1		6.2				105992						5	1		DBSearch	DBSearch			76.39	8							35597	-8.79		-1.53
	Best	Name	Formula	Score	Mass	Mass (DB)	Mass (MFG)	Diff (ppm)	Diff (abs. ppm)	Diff (mDa)	RT	RT Available (DB)	RT (DB)	RT Diff	ID Source	Score (Lib)	Score (DB)	Score (MFG)	DBE	Species	m/z	Cpd ID	Notes	Library
	TRUE	6,7-dihydroxy-4-oxo-2-heptenoic acid	C7 H10 O5	76.39	174.054	174.053		-8.79	8.79	-1.53	6.2	N			DBSearch		76.39			(M+NH4)+	192.0884	14853
		Species	Ion Formula	m/z	Height	Score (MFG)	Score (MS)	Score (mass)	Score (iso. abund)	Score (iso. spacing)
		(M+NH4)+		192.088	108043		76.39	84.59	91.65	29.18
			m/z	m/z (Calc)	Diff (ppm)	Diff (mDa)	Height	Height (Calc)	Height %	Height % (Calc)	Height Sum %	Height Sum% (Calc)
			192.088	192.087	-9.12	-1.8	105992	108043	100	100	90.6	92.3
			193.089	193.09	3.12	0.6	11005.5	8954.4	10.4	8.3	9.4	7.7
	FALSE	3-oxopimelic acid	C7 H10 O5	76.39	174.054	174.053		-8.79	8.79	-1.53	6.2	N			DBSearch		76.39			(M+NH4)+	192.0884	24316
		Species	Ion Formula	m/z	Height	Score (MFG)	Score (MS)	Score (mass)	Score (iso. abund)	Score (iso. spacing)
		(M+NH4)+		192.088	105992		76.39	84.59	91.65	29.18
			m/z	m/z (Calc)	Diff (ppm)	Diff (mDa)	Height	Height (Calc)	Height %	Height % (Calc)	Height Sum %	Height Sum% (Calc)
			192.088	192.087	-9.12	-1.8	105992	108043	100	100	90.6	92.3
			193.089	193.09	3.12	0.6	11005.5	8954.4	10.4	8.3	9.4	7.7
	FALSE	Shikimic acid	C7 H10 O5	76.39	174.054	174.053		-8.79	8.79	-1.53	6.2	N			DBSearch		76.39			(M+NH4)+	192.0884	299	Group A 07/27/04
		Species	Ion Formula	m/z	Height	Score (MFG)	Score (MS)	Score (mass)	Score (iso. abund)	Score (iso. spacing)
		(M+NH4)+		192.088	105992		76.39	84.59	91.65	29.18
			m/z	m/z (Calc)	Diff (ppm)	Diff (mDa)	Height	Height (Calc)	Height %	Height % (Calc)	Height Sum %	Height Sum% (Calc)
			192.088	192.087	-9.12	-1.8	105992	108043	100	100	90.6	92.3
			193.089	193.09	3.12	0.6	11005.5	8954.4	10.4	8.3	9.4	7.7
	FALSE	3-Carboxy-4-methyl-2-oxopentanoate	C7 H10 O5	76.39	174.054	174.053		-8.79	8.79	-1.53	6.2	N			DBSearch		76.39			(M+NH4)+	192.0884	3194	Endogenous Metabolite http://dbk.ch.umist.ac.uk/ExactMasses.htm
		Species	Ion Formula	m/z	Height	Score (MFG)	Score (MS)	Score (mass)	Score (iso. abund)	Score (iso. spacing)
		(M+NH4)+		192.088	105992		76.39	84.59	91.65	29.18
			m/z	m/z (Calc)	Diff (ppm)	Diff (mDa)	Height	Height (Calc)	Height %	Height % (Calc)	Height Sum %	Height Sum% (Calc)
			192.088	192.087	-9.12	-1.8	105992	108043	100	100	90.6	92.3
			193.089	193.09	3.12	0.6	11005.5	8954.4	10.4	8.3	9.4	7.7
	FALSE	4-Methyl-3-oxoadipate	C7 H10 O5	76.39	174.054	174.053		-8.79	8.79	-1.53	6.2	N			DBSearch		76.39			(M+NH4)+	192.0884	49618
		Species	Ion Formula	m/z	Height	Score (MFG)	Score (MS)	Score (mass)	Score (iso. abund)	Score (iso. spacing)
		(M+NH4)+		192.088	105992		76.39	84.59	91.65	29.18
			m/z	m/z (Calc)	Diff (ppm)	Diff (mDa)	Height	Height (Calc)	Height %	Height % (Calc)	Height Sum %	Height Sum% (Calc)
			192.088	192.087	-9.12	-1.8	105992	108043	100	100	90.6	92.3
			193.089	193.09	3.12	0.6	11005.5	8954.4	10.4	8.3	9.4	7.7
	FALSE	2-Heptenoic acid, 6,7-dihydroxy-4-oxo-	C7 H10 O5	76.39	174.054	174.053		-8.79	8.79	-1.53	6.2	N			DBSearch		76.39			(M+NH4)+	192.0884	52015
		Species	Ion Formula	m/z	Height	Score (MFG)	Score (MS)	Score (mass)	Score (iso. abund)	Score (iso. spacing)
		(M+NH4)+		192.088	105992		76.39	84.59	91.65	29.18
			m/z	m/z (Calc)	Diff (ppm)	Diff (mDa)	Height	Height (Calc)	Height %	Height % (Calc)	Height Sum %	Height Sum% (Calc)
			192.088	192.087	-9.12	-1.8	105992	108043	100	100	90.6	92.3
			193.089	193.09	3.12	0.6	11005.5	8954.4	10.4	8.3	9.4	7.7
	FALSE	2-Oxopimelate	C7 H10 O5	76.39	174.054	174.053		-8.79	8.79	-1.53	6.2	N			DBSearch		76.39			(M+NH4)+	192.0884	48728
		Species	Ion Formula	m/z	Height	Score (MFG)	Score (MS)	Score (mass)	Score (iso. abund)	Score (iso. spacing)
		(M+NH4)+		192.088	105992		76.39	84.59	91.65	29.18
			m/z	m/z (Calc)	Diff (ppm)	Diff (mDa)	Height	Height (Calc)	Height %	Height % (Calc)	Height Sum %	Height Sum% (Calc)
			192.088	192.087	-9.12	-1.8	105992	108043	100	100	90.6	92.3
			193.089	193.09	3.12	0.6	11005.5	8954.4	10.4	8.3	9.4	7.7
	FALSE	2-Methyl-3-oxoadipate	C7 H10 O5	76.39	174.054	174.053		-8.79	8.79	-1.53	6.2	N			DBSearch		76.39			(M+NH4)+	192.0884	49613
		Species	Ion Formula	m/z	Height	Score (MFG)	Score (MS)	Score (mass)	Score (iso. abund)	Score (iso. spacing)
		(M+NH4)+		192.088	105992		76.39	84.59	91.65	29.18
			m/z	m/z (Calc)	Diff (ppm)	Diff (mDa)	Height	Height (Calc)	Height %	Height % (Calc)	Height Sum %	Height Sum% (Calc)
			192.088	192.087	-9.12	-1.8	105992	108043	100	100	90.6	92.3
			193.089	193.09	3.12	0.6	11005.5	8954.4	10.4	8.3	9.4	7.7
TRUE	33	Cpd 33: 3,3-Dimethyl-1,2-dithiolane	3,3-Dimethyl-1,2-dithiolane	C5 H10 S2	61.04	134.024			134.022						Positive	1	1		6				46085						3	1		DBSearch	DBSearch			61.04	3			58384-57-9	HMDB38974			93582	-9.41		-1.26
	Best	Name	Formula	Score	Mass	Mass (DB)	Mass (MFG)	Diff (ppm)	Diff (abs. ppm)	Diff (mDa)	RT	RT Available (DB)	RT (DB)	RT Diff	ID Source	Score (Lib)	Score (DB)	Score (MFG)	DBE	Species	m/z	Cpd ID	Notes	Library
	TRUE	3,3-Dimethyl-1,2-dithiolane	C5 H10 S2	61.04	134.024	134.022		-9.41	9.41	-1.26	6	N			DBSearch		61.04			(M+NH4)+	152.0574	69788
		Species	Ion Formula	m/z	Height	Score (MFG)	Score (MS)	Score (mass)	Score (iso. abund)	Score (iso. spacing)
		(M+NH4)+		152.057	46118.2		61.04	86.7	33.27	45.48
			m/z	m/z (Calc)	Diff (ppm)	Diff (mDa)	Height	Height (Calc)	Height %	Height % (Calc)	Height Sum %	Height Sum% (Calc)
			152.057	152.056	-7.78	-1.2	46085	46118.2	100	100	92.9	93
			153.061	153.059	-15.07	-2.3	3498.3	3465	7.6	7.5	7.1	7
	FALSE	Tetrahydro-2-methyl-2-thiophenethiol	C5 H10 S2	61.04	134.024	134.022		-9.41	9.41	-1.26	6	N			DBSearch		61.04			(M+NH4)+	152.0574	70539
		Species	Ion Formula	m/z	Height	Score (MFG)	Score (MS)	Score (mass)	Score (iso. abund)	Score (iso. spacing)
		(M+NH4)+		152.057	46085		61.04	86.7	33.27	45.48
			m/z	m/z (Calc)	Diff (ppm)	Diff (mDa)	Height	Height (Calc)	Height %	Height % (Calc)	Height Sum %	Height Sum% (Calc)
			152.057	152.056	-7.78	-1.2	46085	46118.2	100	100	92.9	93
			153.061	153.059	-15.07	-2.3	3498.3	3465	7.6	7.5	7.1	7
	FALSE	Tetrahydro-2-methyl-3-thiophenethiol	C5 H10 S2	61.04	134.024	134.022		-9.41	9.41	-1.26	6	N			DBSearch		61.04			(M+NH4)+	152.0574	70540
		Species	Ion Formula	m/z	Height	Score (MFG)	Score (MS)	Score (mass)	Score (iso. abund)	Score (iso. spacing)
		(M+NH4)+		152.057	46085		61.04	86.7	33.27	45.48
			m/z	m/z (Calc)	Diff (ppm)	Diff (mDa)	Height	Height (Calc)	Height %	Height % (Calc)	Height Sum %	Height Sum% (Calc)
			152.057	152.056	-7.78	-1.2	46085	46118.2	100	100	92.9	93
			153.061	153.059	-15.07	-2.3	3498.3	3465	7.6	7.5	7.1	7
TRUE	34	Cpd 34: Lusitanicoside	Lusitanicoside	C21 H30 O10	89.31	442.181			442.184						Positive	1	1		5.6				77063						5	1		DBSearch	DBSearch			89.31	1			499-35-4		C10474		68347	6.63		2.93
	Best	Name	Formula	Score	Mass	Mass (DB)	Mass (MFG)	Diff (ppm)	Diff (abs. ppm)	Diff (mDa)	RT	RT Available (DB)	RT (DB)	RT Diff	ID Source	Score (Lib)	Score (DB)	Score (MFG)	DBE	Species	m/z	Cpd ID	Notes	Library
	TRUE	Lusitanicoside	C21 H30 O10	89.31	442.181	442.184		6.63	6.63	2.93	5.6	N			DBSearch		89.31			(M+H)+	443.1885	45935
		Species	Ion Formula	m/z	Height	Score (MFG)	Score (MS)	Score (mass)	Score (iso. abund)	Score (iso. spacing)
		(M+H)+		443.188	77063		89.31	81.19	96.54	96.92
			m/z	m/z (Calc)	Diff (ppm)	Diff (mDa)	Height	Height (Calc)	Height %	Height % (Calc)	Height Sum %	Height Sum% (Calc)
			443.188	443.191	6.03	2.7	77063	75226.1	100	100	80	78
			444.191	444.195	8.75	3.9	16927	17640.9	22	23.5	17.6	18.3
			445.192	445.197	10.04	4.5	2398.8	3521.9	3.1	4.7	2.5	3.7
TRUE	35	Cpd 35: 1-Methyladenine	1-Methyladenine	C6 H7 N5	90.14	149.07			149.07						Positive	1	1		1.2				110039						2	1		DBSearch	DBSearch			90.14	5			5142-22-3	HMDB11599	C02216		62374	-0.43		-0.06
	Best	Name	Formula	Score	Mass	Mass (DB)	Mass (MFG)	Diff (ppm)	Diff (abs. ppm)	Diff (mDa)	RT	RT Available (DB)	RT (DB)	RT Diff	ID Source	Score (Lib)	Score (DB)	Score (MFG)	DBE	Species	m/z	Cpd ID	Notes	Library
	TRUE	1-Methyladenine	C6 H7 N5	90.14	149.07	149.07		-0.43	0.43	-0.06	1.2	N			DBSearch		90.14			(M+H)+	150.0775	40200
		Species	Ion Formula	m/z	Height	Score (MFG)	Score (MS)	Score (mass)	Score (iso. abund)	Score (iso. spacing)
		(M+H)+		150.077	110039		90.14	99.97	99.15	49.82
			m/z	m/z (Calc)	Diff (ppm)	Diff (mDa)	Height	Height (Calc)	Height %	Height % (Calc)	Height Sum %	Height Sum% (Calc)
			150.077	150.077	-0.52	-0.1	110039	109264	100	100	92.9	92.2
			151.079	151.079	0.9	0.1	8411.9	9187	7.6	8.4	7.1	7.8
	FALSE	6-Methyladenine	C6 H7 N5	90.14	149.07	149.07		-0.43	0.43	-0.06	1.2	N			DBSearch		90.14			(M+H)+	150.0775	35960
		Species	Ion Formula	m/z	Height	Score (MFG)	Score (MS)	Score (mass)	Score (iso. abund)	Score (iso. spacing)
		(M+H)+		150.077	110039		90.14	99.97	99.15	49.82
			m/z	m/z (Calc)	Diff (ppm)	Diff (mDa)	Height	Height (Calc)	Height %	Height % (Calc)	Height Sum %	Height Sum% (Calc)
			150.077	150.077	-0.52	-0.1	110039	109264	100	100	92.9	92.2
			151.079	151.079	0.9	0.1	8411.9	9187	7.6	8.4	7.1	7.8
	FALSE	7-Methyladenine	C6 H7 N5	90.14	149.07	149.07		-0.43	0.43	-0.06	1.2	N			DBSearch		90.14			(M+H)+	150.0775	40209
		Species	Ion Formula	m/z	Height	Score (MFG)	Score (MS)	Score (mass)	Score (iso. abund)	Score (iso. spacing)
		(M+H)+		150.077	110039		90.14	99.97	99.15	49.82
			m/z	m/z (Calc)	Diff (ppm)	Diff (mDa)	Height	Height (Calc)	Height %	Height % (Calc)	Height Sum %	Height Sum% (Calc)
			150.077	150.077	-0.52	-0.1	110039	109264	100	100	92.9	92.2
			151.079	151.079	0.9	0.1	8411.9	9187	7.6	8.4	7.1	7.8
	FALSE	3-Methyladenine	C6 H7 N5	90.14	149.07	149.07		-0.43	0.43	-0.06	1.2	N			DBSearch		90.14			(M+H)+	150.0775	40201
		Species	Ion Formula	m/z	Height	Score (MFG)	Score (MS)	Score (mass)	Score (iso. abund)	Score (iso. spacing)
		(M+H)+		150.077	110039		90.14	99.97	99.15	49.82
			m/z	m/z (Calc)	Diff (ppm)	Diff (mDa)	Height	Height (Calc)	Height %	Height % (Calc)	Height Sum %	Height Sum% (Calc)
			150.077	150.077	-0.52	-0.1	110039	109264	100	100	92.9	92.2
			151.079	151.079	0.9	0.1	8411.9	9187	7.6	8.4	7.1	7.8
	FALSE	Lyxosylamine	C5 H11 N O4	81.31	149.07	149.069		-8.89	8.89	-1.33	1.2	N			DBSearch		81.31			(M+H)+	150.0775	23192
		Species	Ion Formula	m/z	Height	Score (MFG)	Score (MS)	Score (mass)	Score (iso. abund)	Score (iso. spacing)
		(M+H)+		150.077	110039		81.31	86.56	94.97	44.26
			m/z	m/z (Calc)	Diff (ppm)	Diff (mDa)	Height	Height (Calc)	Height %	Height % (Calc)	Height Sum %	Height Sum% (Calc)
			150.077	150.076	-9.43	-1.4	110039	111679	100	100	92.9	94.3
			151.079	151.079	-1.02	-0.2	8411.9	6771.7	7.6	6.1	7.1	5.7
TRUE	36	Cpd 36: Levoglucosan	Levoglucosan	C6 H10 O5	85.72	162.053			162.053						Positive	1	1		6				36045						3	1		DBSearch	DBSearch			85.72	10			498-07-7	HMDB00640			4132	-3.26		-0.53
	Best	Name	Formula	Score	Mass	Mass (DB)	Mass (MFG)	Diff (ppm)	Diff (abs. ppm)	Diff (mDa)	RT	RT Available (DB)	RT (DB)	RT Diff	ID Source	Score (Lib)	Score (DB)	Score (MFG)	DBE	Species	m/z	Cpd ID	Notes	Library
	TRUE	Levoglucosan	C6 H10 O5	85.72	162.053	162.053		-3.26	3.26	-0.53	6	N			DBSearch		85.72			(M+NH4)+	180.0873	3948	1,6-Anhydro-â-D-glucose https://www.sigmaaldrich.com/catalog/search/ProductDetail/ALDRICH/316555
		Species	Ion Formula	m/z	Height	Score (MFG)	Score (MS)	Score (mass)	Score (iso. abund)	Score (iso. spacing)
		(M+NH4)+		180.087	36594.4		85.72	97.9	93.91	40.97
			m/z	m/z (Calc)	Diff (ppm)	Diff (mDa)	Height	Height (Calc)	Height %	Height % (Calc)	Height Sum %	Height Sum% (Calc)
			180.087	180.087	-3.61	-0.7	36044.9	36594.4	100	100	91.9	93.3
			181.089	181.09	4.81	0.9	3186.6	2637.1	8.8	7.2	8.1	6.7
	FALSE	(2R,3S)-2,3-Dimethylmalate	C6 H10 O5	85.72	162.053	162.053		-3.26	3.26	-0.53	6	N			DBSearch		85.72			(M+NH4)+	180.0873	41622
		Species	Ion Formula	m/z	Height	Score (MFG)	Score (MS)	Score (mass)	Score (iso. abund)	Score (iso. spacing)
		(M+NH4)+		180.087	36044.9		85.72	97.9	93.91	40.97
			m/z	m/z (Calc)	Diff (ppm)	Diff (mDa)	Height	Height (Calc)	Height %	Height % (Calc)	Height Sum %	Height Sum% (Calc)
			180.087	180.087	-3.61	-0.7	36044.9	36594.4	100	100	91.9	93.3
			181.089	181.09	4.81	0.9	3186.6	2637.1	8.8	7.2	8.1	6.7
	FALSE	3-Ethylmalate	C6 H10 O5	85.72	162.053	162.053		-3.26	3.26	-0.53	6	N			DBSearch		85.72			(M+NH4)+	180.0873	41025
		Species	Ion Formula	m/z	Height	Score (MFG)	Score (MS)	Score (mass)	Score (iso. abund)	Score (iso. spacing)
		(M+NH4)+		180.087	36044.9		85.72	97.9	93.91	40.97
			m/z	m/z (Calc)	Diff (ppm)	Diff (mDa)	Height	Height (Calc)	Height %	Height % (Calc)	Height Sum %	Height Sum% (Calc)
			180.087	180.087	-3.61	-0.7	36044.9	36594.4	100	100	91.9	93.3
			181.089	181.09	4.81	0.9	3186.6	2637.1	8.8	7.2	8.1	6.7
	FALSE	(R)-2-Ethylmalate	C6 H10 O5	85.72	162.053	162.053		-3.26	3.26	-0.53	6	N			DBSearch		85.72			(M+NH4)+	180.0873	41021
		Species	Ion Formula	m/z	Height	Score (MFG)	Score (MS)	Score (mass)	Score (iso. abund)	Score (iso. spacing)
		(M+NH4)+		180.087	36044.9		85.72	97.9	93.91	40.97
			m/z	m/z (Calc)	Diff (ppm)	Diff (mDa)	Height	Height (Calc)	Height %	Height % (Calc)	Height Sum %	Height Sum% (Calc)
			180.087	180.087	-3.61	-0.7	36044.9	36594.4	100	100	91.9	93.3
			181.089	181.09	4.81	0.9	3186.6	2637.1	8.8	7.2	8.1	6.7
	FALSE	2-Dehydro-3-deoxy-D-fuconate	C6 H10 O5	85.72	162.053	162.053		-3.26	3.26	-0.53	6	N			DBSearch		85.72			(M+NH4)+	180.0873	40955
		Species	Ion Formula	m/z	Height	Score (MFG)	Score (MS)	Score (mass)	Score (iso. abund)	Score (iso. spacing)
		(M+NH4)+		180.087	36044.9		85.72	97.9	93.91	40.97
			m/z	m/z (Calc)	Diff (ppm)	Diff (mDa)	Height	Height (Calc)	Height %	Height % (Calc)	Height Sum %	Height Sum% (Calc)
			180.087	180.087	-3.61	-0.7	36044.9	36594.4	100	100	91.9	93.3
			181.089	181.09	4.81	0.9	3186.6	2637.1	8.8	7.2	8.1	6.7
	FALSE	2S-hydroxy-Hexanedioic acid	C6 H10 O5	85.72	162.053	162.053		-3.26	3.26	-0.53	6	N			DBSearch		85.72			(M+NH4)+	180.0873	15082
		Species	Ion Formula	m/z	Height	Score (MFG)	Score (MS)	Score (mass)	Score (iso. abund)	Score (iso. spacing)
		(M+NH4)+		180.087	36044.9		85.72	97.9	93.91	40.97
			m/z	m/z (Calc)	Diff (ppm)	Diff (mDa)	Height	Height (Calc)	Height %	Height % (Calc)	Height Sum %	Height Sum% (Calc)
			180.087	180.087	-3.61	-0.7	36044.9	36594.4	100	100	91.9	93.3
			181.089	181.09	4.81	0.9	3186.6	2637.1	8.8	7.2	8.1	6.7
	FALSE	L-Rhamnono-1,4-lactone	C6 H10 O5	85.72	162.053	162.053		-3.26	3.26	-0.53	6	N			DBSearch		85.72			(M+NH4)+	180.0873	40950
		Species	Ion Formula	m/z	Height	Score (MFG)	Score (MS)	Score (mass)	Score (iso. abund)	Score (iso. spacing)
		(M+NH4)+		180.087	36044.9		85.72	97.9	93.91	40.97
			m/z	m/z (Calc)	Diff (ppm)	Diff (mDa)	Height	Height (Calc)	Height %	Height % (Calc)	Height Sum %	Height Sum% (Calc)
			180.087	180.087	-3.61	-0.7	36044.9	36594.4	100	100	91.9	93.3
			181.089	181.09	4.81	0.9	3186.6	2637.1	8.8	7.2	8.1	6.7
	FALSE	2-Hydroxyadipic acid	C6 H10 O5	85.72	162.053	162.053		-3.26	3.26	-0.53	6	N			DBSearch		85.72			(M+NH4)+	180.0873	4827
		Species	Ion Formula	m/z	Height	Score (MFG)	Score (MS)	Score (mass)	Score (iso. abund)	Score (iso. spacing)
		(M+NH4)+		180.087	36044.9		85.72	97.9	93.91	40.97
			m/z	m/z (Calc)	Diff (ppm)	Diff (mDa)	Height	Height (Calc)	Height %	Height % (Calc)	Height Sum %	Height Sum% (Calc)
			180.087	180.087	-3.61	-0.7	36044.9	36594.4	100	100	91.9	93.3
			181.089	181.09	4.81	0.9	3186.6	2637.1	8.8	7.2	8.1	6.7
	FALSE	2-Dehydro-3-deoxy-L-rhamnonate	C6 H10 O5	85.72	162.053	162.053		-3.26	3.26	-0.53	6	N			DBSearch		85.72			(M+NH4)+	180.0873	40952
		Species	Ion Formula	m/z	Height	Score (MFG)	Score (MS)	Score (mass)	Score (iso. abund)	Score (iso. spacing)
		(M+NH4)+		180.087	36044.9		85.72	97.9	93.91	40.97
			m/z	m/z (Calc)	Diff (ppm)	Diff (mDa)	Height	Height (Calc)	Height %	Height % (Calc)	Height Sum %	Height Sum% (Calc)
			180.087	180.087	-3.61	-0.7	36044.9	36594.4	100	100	91.9	93.3
			181.089	181.09	4.81	0.9	3186.6	2637.1	8.8	7.2	8.1	6.7
	FALSE	3-Hydroxyadipic acid	C6 H10 O5	85.72	162.053	162.053		-3.26	3.26	-0.53	6	N			DBSearch		85.72			(M+NH4)+	180.0873	4842
		Species	Ion Formula	m/z	Height	Score (MFG)	Score (MS)	Score (mass)	Score (iso. abund)	Score (iso. spacing)
		(M+NH4)+		180.087	36044.9		85.72	97.9	93.91	40.97
			m/z	m/z (Calc)	Diff (ppm)	Diff (mDa)	Height	Height (Calc)	Height %	Height % (Calc)	Height Sum %	Height Sum% (Calc)
			180.087	180.087	-3.61	-0.7	36044.9	36594.4	100	100	91.9	93.3
			181.089	181.09	4.81	0.9	3186.6	2637.1	8.8	7.2	8.1	6.7
TRUE	37	Cpd 37: 1.8				83.0371									Positive	1	1		1.8				85368						2	1
TRUE	38	Cpd 38: 3,3-Dimethyl-1,2-dithiolane	3,3-Dimethyl-1,2-dithiolane	C5 H10 S2	47.48	134.023			134.022						Positive	1	1		3.6				82170						2	1		DBSearch	DBSearch			47.48	9			58384-57-9	HMDB38974			93582	-1.36		-0.18
	Best	Name	Formula	Score	Mass	Mass (DB)	Mass (MFG)	Diff (ppm)	Diff (abs. ppm)	Diff (mDa)	RT	RT Available (DB)	RT (DB)	RT Diff	ID Source	Score (Lib)	Score (DB)	Score (MFG)	DBE	Species	m/z	Cpd ID	Notes	Library
	TRUE	3,3-Dimethyl-1,2-dithiolane	C5 H10 S2	47.48	134.023	134.022		-1.36	1.36	-0.18	3.6	N			DBSearch		47.48			(M+NH4)+	152.0564	69788
		Species	Ion Formula	m/z	Height	Score (MFG)	Score (MS)	Score (mass)	Score (iso. abund)	Score (iso. spacing)
		(M+NH4)+		152.056	82169.6		47.48	99.7	0	0
			m/z	m/z (Calc)	Diff (ppm)	Diff (mDa)	Height	Height (Calc)	Height %	Height % (Calc)	Height Sum %	Height Sum% (Calc)
			152.056	152.056	-1.2	-0.2	82169.6	82169.6	100	100	100	100
	FALSE	Tetrahydro-2-methyl-2-thiophenethiol	C5 H10 S2	47.48	134.023	134.022		-1.36	1.36	-0.18	3.6	N			DBSearch		47.48			(M+NH4)+	152.0564	70539
		Species	Ion Formula	m/z	Height	Score (MFG)	Score (MS)	Score (mass)	Score (iso. abund)	Score (iso. spacing)
		(M+NH4)+		152.056	82169.6		47.48	99.7	0	0
			m/z	m/z (Calc)	Diff (ppm)	Diff (mDa)	Height	Height (Calc)	Height %	Height % (Calc)	Height Sum %	Height Sum% (Calc)
			152.056	152.056	-1.2	-0.2	82169.6	82169.6	100	100	100	100
	FALSE	Tetrahydro-2-methyl-3-thiophenethiol	C5 H10 S2	47.48	134.023	134.022		-1.36	1.36	-0.18	3.6	N			DBSearch		47.48			(M+NH4)+	152.0564	70540
		Species	Ion Formula	m/z	Height	Score (MFG)	Score (MS)	Score (mass)	Score (iso. abund)	Score (iso. spacing)
		(M+NH4)+		152.056	82169.6		47.48	99.7	0	0
			m/z	m/z (Calc)	Diff (ppm)	Diff (mDa)	Height	Height (Calc)	Height %	Height % (Calc)	Height Sum %	Height Sum% (Calc)
			152.056	152.056	-1.2	-0.2	82169.6	82169.6	100	100	100	100
	FALSE	L-Malic acid	C4 H6 O5	43.13	134.023	134.022		-7.85	7.85	-1.05	3.6	N			DBSearch		43.13			(M+NH4)+	152.0564	24331
		Species	Ion Formula	m/z	Height	Score (MFG)	Score (MS)	Score (mass)	Score (iso. abund)	Score (iso. spacing)
		(M+NH4)+		152.056	82169.6		43.13	90.57	0	0
			m/z	m/z (Calc)	Diff (ppm)	Diff (mDa)	Height	Height (Calc)	Height %	Height % (Calc)	Height Sum %	Height Sum% (Calc)
			152.056	152.055	-6.91	-1.1	82169.6	82169.6	100	100	100	100
	FALSE	Diglycolic acid	C4 H6 O5	43.13	134.023	134.022		-7.85	7.85	-1.05	3.6	N			DBSearch		43.13			(M+NH4)+	152.0564	5407
		Species	Ion Formula	m/z	Height	Score (MFG)	Score (MS)	Score (mass)	Score (iso. abund)	Score (iso. spacing)
		(M+NH4)+		152.056	82169.6		43.13	90.57	0	0
			m/z	m/z (Calc)	Diff (ppm)	Diff (mDa)	Height	Height (Calc)	Height %	Height % (Calc)	Height Sum %	Height Sum% (Calc)
			152.056	152.055	-6.91	-1.1	82169.6	82169.6	100	100	100	100
	FALSE	Malic acid	C4 H6 O5	43.13	134.023	134.022		-7.85	7.85	-1.05	3.6	N			DBSearch		43.13			(M+NH4)+	152.0564	110	Geigy vol.3 p.109. NMR Spectroscopy Of Biofluids. J.C. Lindon, J.K. Nicholson, J.E. Everett Urine
		Species	Ion Formula	m/z	Height	Score (MFG)	Score (MS)	Score (mass)	Score (iso. abund)	Score (iso. spacing)
		(M+NH4)+		152.056	82169.6		43.13	90.57	0	0
			m/z	m/z (Calc)	Diff (ppm)	Diff (mDa)	Height	Height (Calc)	Height %	Height % (Calc)	Height Sum %	Height Sum% (Calc)
			152.056	152.055	-6.91	-1.1	82169.6	82169.6	100	100	100	100
	FALSE	Velcorin	C4 H6 O5	43.13	134.023	134.022		-7.85	7.85	-1.05	3.6	N			DBSearch		43.13			(M+NH4)+	152.0564	65055
		Species	Ion Formula	m/z	Height	Score (MFG)	Score (MS)	Score (mass)	Score (iso. abund)	Score (iso. spacing)
		(M+NH4)+		152.056	82169.6		43.13	90.57	0	0
			m/z	m/z (Calc)	Diff (ppm)	Diff (mDa)	Height	Height (Calc)	Height %	Height % (Calc)	Height Sum %	Height Sum% (Calc)
			152.056	152.055	-6.91	-1.1	82169.6	82169.6	100	100	100	100
	FALSE	3-Dehydro-L-threonate	C4 H6 O5	43.13	134.023	134.022		-7.85	7.85	-1.05	3.6	N			DBSearch		43.13			(M+NH4)+	152.0564	40981
		Species	Ion Formula	m/z	Height	Score (MFG)	Score (MS)	Score (mass)	Score (iso. abund)	Score (iso. spacing)
		(M+NH4)+		152.056	82169.6		43.13	90.57	0	0
			m/z	m/z (Calc)	Diff (ppm)	Diff (mDa)	Height	Height (Calc)	Height %	Height % (Calc)	Height Sum %	Height Sum% (Calc)
			152.056	152.055	-6.91	-1.1	82169.6	82169.6	100	100	100	100
	FALSE	D-(+)-Malic acid	C4 H6 O5	43.13	134.023	134.022		-7.85	7.85	-1.05	3.6	N			DBSearch		43.13			(M+NH4)+	152.0564	40894
		Species	Ion Formula	m/z	Height	Score (MFG)	Score (MS)	Score (mass)	Score (iso. abund)	Score (iso. spacing)
		(M+NH4)+		152.056	82169.6		43.13	90.57	0	0
			m/z	m/z (Calc)	Diff (ppm)	Diff (mDa)	Height	Height (Calc)	Height %	Height % (Calc)	Height Sum %	Height Sum% (Calc)
			152.056	152.055	-6.91	-1.1	82169.6	82169.6	100	100	100	100
TRUE	39	Cpd 39: Asp His Asn	Asp His Asn	C14 H20 N6 O7	98.91	384.139			384.139						Positive	1	1		4.9				72158						3	1		DBSearch	DBSearch			98.91	10							17262	-0.42		-0.16
	Best	Name	Formula	Score	Mass	Mass (DB)	Mass (MFG)	Diff (ppm)	Diff (abs. ppm)	Diff (mDa)	RT	RT Available (DB)	RT (DB)	RT Diff	ID Source	Score (Lib)	Score (DB)	Score (MFG)	DBE	Species	m/z	Cpd ID	Notes	Library
	TRUE	Asp His Asn	C14 H20 N6 O7	98.91	384.139	384.139		-0.42	0.42	-0.16	4.9	N			DBSearch		98.91			(M+H)+	385.1470	7320
		Species	Ion Formula	m/z	Height	Score (MFG)	Score (MS)	Score (mass)	Score (iso. abund)	Score (iso. spacing)
		(M+H)+		385.147	72157.7		98.91	99.92	98.67	96.79
			m/z	m/z (Calc)	Diff (ppm)	Diff (mDa)	Height	Height (Calc)	Height %	Height % (Calc)	Height Sum %	Height Sum% (Calc)
			385.147	385.147	-0.98	-0.4	72157.7	72012.2	100	100	83	82.8
			386.149	386.149	1.95	0.8	13261.5	12848.5	18.4	17.8	15.2	14.8
			387.149	387.151	5.07	2	1561.8	2120.2	2.2	2.9	1.8	2.4
	FALSE	His Asp Asn	C14 H20 N6 O7	98.91	384.139	384.139		-0.42	0.42	-0.16	4.9	N			DBSearch		98.91			(M+H)+	385.1470	12565
		Species	Ion Formula	m/z	Height	Score (MFG)	Score (MS)	Score (mass)	Score (iso. abund)	Score (iso. spacing)
		(M+H)+		385.147	72157.7		98.91	99.92	98.67	96.79
			m/z	m/z (Calc)	Diff (ppm)	Diff (mDa)	Height	Height (Calc)	Height %	Height % (Calc)	Height Sum %	Height Sum% (Calc)
			385.147	385.147	-0.98	-0.4	72157.7	72012.2	100	100	83	82.8
			386.149	386.149	1.95	0.8	13261.5	12848.5	18.4	17.8	15.2	14.8
			387.149	387.151	5.07	2	1561.8	2120.2	2.2	2.9	1.8	2.4
	FALSE	Asn His Asp	C14 H20 N6 O7	98.91	384.139	384.139		-0.42	0.42	-0.16	4.9	N			DBSearch		98.91			(M+H)+	385.1470	10630
		Species	Ion Formula	m/z	Height	Score (MFG)	Score (MS)	Score (mass)	Score (iso. abund)	Score (iso. spacing)
		(M+H)+		385.147	72157.7		98.91	99.92	98.67	96.79
			m/z	m/z (Calc)	Diff (ppm)	Diff (mDa)	Height	Height (Calc)	Height %	Height % (Calc)	Height Sum %	Height Sum% (Calc)
			385.147	385.147	-0.98	-0.4	72157.7	72012.2	100	100	83	82.8
			386.149	386.149	1.95	0.8	13261.5	12848.5	18.4	17.8	15.2	14.8
			387.149	387.151	5.07	2	1561.8	2120.2	2.2	2.9	1.8	2.4
	FALSE	Asp Asn His	C14 H20 N6 O7	98.91	384.139	384.139		-0.42	0.42	-0.16	4.9	N			DBSearch		98.91			(M+H)+	385.1470	13281
		Species	Ion Formula	m/z	Height	Score (MFG)	Score (MS)	Score (mass)	Score (iso. abund)	Score (iso. spacing)
		(M+H)+		385.147	72157.7		98.91	99.92	98.67	96.79
			m/z	m/z (Calc)	Diff (ppm)	Diff (mDa)	Height	Height (Calc)	Height %	Height % (Calc)	Height Sum %	Height Sum% (Calc)
			385.147	385.147	-0.98	-0.4	72157.7	72012.2	100	100	83	82.8
			386.149	386.149	1.95	0.8	13261.5	12848.5	18.4	17.8	15.2	14.8
			387.149	387.151	5.07	2	1561.8	2120.2	2.2	2.9	1.8	2.4
	FALSE	His Asn Asp	C14 H20 N6 O7	98.91	384.139	384.139		-0.42	0.42	-0.16	4.9	N			DBSearch		98.91			(M+H)+	385.1470	7049
		Species	Ion Formula	m/z	Height	Score (MFG)	Score (MS)	Score (mass)	Score (iso. abund)	Score (iso. spacing)
		(M+H)+		385.147	72157.7		98.91	99.92	98.67	96.79
			m/z	m/z (Calc)	Diff (ppm)	Diff (mDa)	Height	Height (Calc)	Height %	Height % (Calc)	Height Sum %	Height Sum% (Calc)
			385.147	385.147	-0.98	-0.4	72157.7	72012.2	100	100	83	82.8
			386.149	386.149	1.95	0.8	13261.5	12848.5	18.4	17.8	15.2	14.8
			387.149	387.151	5.07	2	1561.8	2120.2	2.2	2.9	1.8	2.4
	FALSE	Asn Asp His	C14 H20 N6 O7	98.91	384.139	384.139		-0.42	0.42	-0.16	4.9	N			DBSearch		98.91			(M+H)+	385.1470	8103
		Species	Ion Formula	m/z	Height	Score (MFG)	Score (MS)	Score (mass)	Score (iso. abund)	Score (iso. spacing)
		(M+H)+		385.147	72157.7		98.91	99.92	98.67	96.79
			m/z	m/z (Calc)	Diff (ppm)	Diff (mDa)	Height	Height (Calc)	Height %	Height % (Calc)	Height Sum %	Height Sum% (Calc)
			385.147	385.147	-0.98	-0.4	72157.7	72012.2	100	100	83	82.8
			386.149	386.149	1.95	0.8	13261.5	12848.5	18.4	17.8	15.2	14.8
			387.149	387.151	5.07	2	1561.8	2120.2	2.2	2.9	1.8	2.4
	FALSE	Thr Gly Trp	C17 H22 N4 O5	94.64	362.158	362.159		4.18	4.18	1.51	4.9	N			DBSearch		94.64			(M+Na)+	385.1470	10146
		Species	Ion Formula	m/z	Height	Score (MFG)	Score (MS)	Score (mass)	Score (iso. abund)	Score (iso. spacing)
		(M+Na)+		385.147	72157.7		94.64	93.01	96.83	94.91
			m/z	m/z (Calc)	Diff (ppm)	Diff (mDa)	Height	Height (Calc)	Height %	Height % (Calc)	Height Sum %	Height Sum% (Calc)
			385.147	385.148	3.22	1.2	72157.7	70558.2	100	100	83	81.1
			386.149	386.151	6.95	2.7	13261.5	14317.3	18.4	20.3	15.2	16.5
			387.149	387.154	10.71	4.1	1561.8	2105.5	2.2	3	1.8	2.4
	FALSE	Ser Ala Trp	C17 H22 N4 O5	94.64	362.158	362.159		4.18	4.18	1.51	4.9	N			DBSearch		94.64			(M+Na)+	385.1470	7163
		Species	Ion Formula	m/z	Height	Score (MFG)	Score (MS)	Score (mass)	Score (iso. abund)	Score (iso. spacing)
		(M+Na)+		385.147	72157.7		94.64	93.01	96.83	94.91
			m/z	m/z (Calc)	Diff (ppm)	Diff (mDa)	Height	Height (Calc)	Height %	Height % (Calc)	Height Sum %	Height Sum% (Calc)
			385.147	385.148	3.22	1.2	72157.7	70558.2	100	100	83	81.1
			386.149	386.151	6.95	2.7	13261.5	14317.3	18.4	20.3	15.2	16.5
			387.149	387.154	10.71	4.1	1561.8	2105.5	2.2	3	1.8	2.4
	FALSE	Ser Trp Ala	C17 H22 N4 O5	94.64	362.158	362.159		4.18	4.18	1.51	4.9	N			DBSearch		94.64			(M+Na)+	385.1470	13069
		Species	Ion Formula	m/z	Height	Score (MFG)	Score (MS)	Score (mass)	Score (iso. abund)	Score (iso. spacing)
		(M+Na)+		385.147	72157.7		94.64	93.01	96.83	94.91
			m/z	m/z (Calc)	Diff (ppm)	Diff (mDa)	Height	Height (Calc)	Height %	Height % (Calc)	Height Sum %	Height Sum% (Calc)
			385.147	385.148	3.22	1.2	72157.7	70558.2	100	100	83	81.1
			386.149	386.151	6.95	2.7	13261.5	14317.3	18.4	20.3	15.2	16.5
			387.149	387.154	10.71	4.1	1561.8	2105.5	2.2	3	1.8	2.4
	FALSE	Ala Ser Trp	C17 H22 N4 O5	94.64	362.158	362.159		4.18	4.18	1.51	4.9	N			DBSearch		94.64			(M+Na)+	385.1470	7070
		Species	Ion Formula	m/z	Height	Score (MFG)	Score (MS)	Score (mass)	Score (iso. abund)	Score (iso. spacing)
		(M+Na)+		385.147	72157.7		94.64	93.01	96.83	94.91
			m/z	m/z (Calc)	Diff (ppm)	Diff (mDa)	Height	Height (Calc)	Height %	Height % (Calc)	Height Sum %	Height Sum% (Calc)
			385.147	385.148	3.22	1.2	72157.7	70558.2	100	100	83	81.1
			386.149	386.151	6.95	2.7	13261.5	14317.3	18.4	20.3	15.2	16.5
			387.149	387.154	10.71	4.1	1561.8	2105.5	2.2	3	1.8	2.4
TRUE	40	Cpd 40: Ricinine	Ricinine	C8 H8 N2 O2	68.27	164.058			164.059						Positive	1	1		8.4				66407						3	1		DBSearch	DBSearch			68.27	3			524-40-3		C01526		65606	5.33		0.87
	Best	Name	Formula	Score	Mass	Mass (DB)	Mass (MFG)	Diff (ppm)	Diff (abs. ppm)	Diff (mDa)	RT	RT Available (DB)	RT (DB)	RT Diff	ID Source	Score (Lib)	Score (DB)	Score (MFG)	DBE	Species	m/z	Cpd ID	Notes	Library
	TRUE	Ricinine	C8 H8 N2 O2	68.27	164.058	164.059		5.33	5.33	0.87	8.4	N			DBSearch		68.27			(M+H)+	165.0644	43308
		Species	Ion Formula	m/z	Height	Score (MFG)	Score (MS)	Score (mass)	Score (iso. abund)	Score (iso. spacing)
		(M+H)+		165.064	73434.6		68.27	94.4	31.37	67.51
			m/z	m/z (Calc)	Diff (ppm)	Diff (mDa)	Height	Height (Calc)	Height %	Height % (Calc)	Height Sum %	Height Sum% (Calc)
			165.064	165.066	8.81	1.5	66406.9	73434.6	100	100	81.9	90.6
			166.071	166.069	-10.45	-1.7	13545.7	7022.5	20.4	9.6	16.7	8.7
			167.073	167.071	-12.25	-2	1106.8	602.2	1.7	0.8	1.4	0.7
	FALSE	Ectoine	C6 H10 N2 O2	57.22	142.076	142.074		-10.96	10.96	-1.56	8.4	N			DBSearch		57.22			(M+Na)+	165.0644	21884	Pubchem 126041
		Species	Ion Formula	m/z	Height	Score (MFG)	Score (MS)	Score (mass)	Score (iso. abund)	Score (iso. spacing)
		(M+Na)+		165.064	66406.9		57.22	81.29	17.61	66.36
			m/z	m/z (Calc)	Diff (ppm)	Diff (mDa)	Height	Height (Calc)	Height %	Height % (Calc)	Height Sum %	Height Sum% (Calc)
			165.064	165.063	-5.76	-1	66406.9	75013	100	100	81.9	92.5
			166.071	166.066	-25.68	-4.3	13545.7	5559.4	20.4	7.4	16.7	6.9
			167.073	167.068	-28.47	-4.8	1106.8	487	1.7	0.6	1.4	0.6
	FALSE	Piracetam	C6 H10 N2 O2	57.22	142.076	142.074		-10.96	10.96	-1.56	8.4	N			DBSearch		57.22			(M+Na)+	165.0644	22629	synthetic
		Species	Ion Formula	m/z	Height	Score (MFG)	Score (MS)	Score (mass)	Score (iso. abund)	Score (iso. spacing)
		(M+Na)+		165.064	66406.9		57.22	81.29	17.61	66.36
			m/z	m/z (Calc)	Diff (ppm)	Diff (mDa)	Height	Height (Calc)	Height %	Height % (Calc)	Height Sum %	Height Sum% (Calc)
			165.064	165.063	-5.76	-1	66406.9	75013	100	100	81.9	92.5
			166.071	166.066	-25.68	-4.3	13545.7	5559.4	20.4	7.4	16.7	6.9
			167.073	167.068	-28.47	-4.8	1106.8	487	1.7	0.6	1.4	0.6
TRUE	41	Cpd 41: 6-Amino-9H-purine-9-propanoic acid	6-Amino-9H-purine-9-propanoic acid	C8 H9 N5 O2	99.31	207.075			207.076						Positive	1	1		4.8				63010						10	1		DBSearch	DBSearch			99.31	2			4244-47-7	HMDB29939			86603	1.08		0.22
	Best	Name	Formula	Score	Mass	Mass (DB)	Mass (MFG)	Diff (ppm)	Diff (abs. ppm)	Diff (mDa)	RT	RT Available (DB)	RT (DB)	RT Diff	ID Source	Score (Lib)	Score (DB)	Score (MFG)	DBE	Species	m/z	Cpd ID	Notes	Library
	TRUE	6-Amino-9H-purine-9-propanoic acid	C8 H9 N5 O2	99.31	207.075	207.076		1.08	1.08	0.22	4.8	N			DBSearch		99.31			(M+H)+	208.0827	62921
		Species	Ion Formula	m/z	Height	Score (MFG)	Score (MS)	Score (mass)	Score (iso. abund)	Score (iso. spacing)
		(M+H)+		208.083	63009.6		99.31	99.7	98.46	99.8
			m/z	m/z (Calc)	Diff (ppm)	Diff (mDa)	Height	Height (Calc)	Height %	Height % (Calc)	Height Sum %	Height Sum% (Calc)
			208.083	208.083	0.97	0.2	63009.6	62645.2	100	100	90.1	89.6
			209.085	209.085	1.97	0.4	6076.8	6684.5	9.6	10.7	8.7	9.6
			210.087	210.087	2.33	0.5	826	582.7	1.3	0.9	1.2	0.8
	FALSE	Dihydrolipoamide	C8 H17 N O S2	80.32	207.076	207.075		-1.51	1.51	-0.31	4.8	N			DBSearch		80.32			(M+H)+	208.0827	5117
		Species	Ion Formula	m/z	Height	Score (MFG)	Score (MS)	Score (mass)	Score (iso. abund)	Score (iso. spacing)
		(M+H)+		208.083	63009.6		80.32	99.41	43.69	96.66
			m/z	m/z (Calc)	Diff (ppm)	Diff (mDa)	Height	Height (Calc)	Height %	Height % (Calc)	Height Sum %	Height Sum% (Calc)
			208.083	208.082	-1.29	-0.3	63009.6	58004.2	100	100	90.1	83
			209.085	209.085	1.22	0.3	6076.8	6288.9	9.6	10.8	8.7	9
			210.087	210.079	-37.48	-7.9	826	5619.4	1.3	9.7	1.2	8
TRUE	42	Cpd 42: Aloesol 7-glucoside	Aloesol 7-glucoside	C19 H24 O9	96.08	396.141			396.142						Positive	1	1		8.1				22582						4	1		DBSearch	DBSearch			96.08	10			94356-36-2	HMDB40565			95050	2.63		1.04
	Best	Name	Formula	Score	Mass	Mass (DB)	Mass (MFG)	Diff (ppm)	Diff (abs. ppm)	Diff (mDa)	RT	RT Available (DB)	RT (DB)	RT Diff	ID Source	Score (Lib)	Score (DB)	Score (MFG)	DBE	Species	m/z	Cpd ID	Notes	Library
	TRUE	Aloesol 7-glucoside	C19 H24 O9	96.08	396.141	396.142		2.63	2.63	1.04	8.1	N			DBSearch		96.08			(M+Na)+	419.1305	71235
		Species	Ion Formula	m/z	Height	Score (MFG)	Score (MS)	Score (mass)	Score (iso. abund)	Score (iso. spacing)
		(M+Na)+		419.13	22879.4		96.08	96.99	95.47	94.86
			m/z	m/z (Calc)	Diff (ppm)	Diff (mDa)	Height	Height (Calc)	Height %	Height % (Calc)	Height Sum %	Height Sum% (Calc)
			419.13	419.131	1.8	0.8	22581.5	22879.4	100	100	78.9	79.9
			420.132	420.135	5.62	2.4	5253.4	4843.3	23.3	21.2	18.3	16.9
			421.136	421.137	1.37	0.6	798.2	910.3	3.5	4	2.8	3.2
	FALSE	Methyl (3x,4E,10R)-3,10-dihydroxy-4,11-dodecadiene-6,8-diynoate 10-glucoside	C19 H24 O9	96.08	396.141	396.142		2.63	2.63	1.04	8.1	N			DBSearch		96.08			(M+Na)+	419.1305	71534
		Species	Ion Formula	m/z	Height	Score (MFG)	Score (MS)	Score (mass)	Score (iso. abund)	Score (iso. spacing)
		(M+Na)+		419.13	22581.5		96.08	96.99	95.47	94.86
			m/z	m/z (Calc)	Diff (ppm)	Diff (mDa)	Height	Height (Calc)	Height %	Height % (Calc)	Height Sum %	Height Sum% (Calc)
			419.13	419.131	1.8	0.8	22581.5	22879.4	100	100	78.9	79.9
			420.132	420.135	5.62	2.4	5253.4	4843.3	23.3	21.2	18.3	16.9
			421.136	421.137	1.37	0.6	798.2	910.3	3.5	4	2.8	3.2
	FALSE	Isosakuranetin 7-xyloside	C21 H22 O9	85.85	418.123	418.126		8.25	8.25	3.45	8.1	N			DBSearch		85.85			(M+H)+	419.1305	68580
		Species	Ion Formula	m/z	Height	Score (MFG)	Score (MS)	Score (mass)	Score (iso. abund)	Score (iso. spacing)
		(M+H)+		419.13	22581.5		85.85	73.23	98.72	94.9
			m/z	m/z (Calc)	Diff (ppm)	Diff (mDa)	Height	Height (Calc)	Height %	Height % (Calc)	Height Sum %	Height Sum% (Calc)
			419.13	419.134	7.54	3.2	22581.5	22410.5	100	100	78.9	78.3
			420.132	420.137	11.33	4.8	5253.4	5226.2	23.3	23.3	18.3	18.3
			421.136	421.139	7.36	3.1	798.2	996.3	3.5	4.4	2.8	3.5
	FALSE	Aloin	C21 H22 O9	85.85	418.123	418.126		8.25	8.25	3.45	8.1	N			DBSearch		85.85			(M+H)+	419.1305	66769
		Species	Ion Formula	m/z	Height	Score (MFG)	Score (MS)	Score (mass)	Score (iso. abund)	Score (iso. spacing)
		(M+H)+		419.13	22581.5		85.85	73.23	98.72	94.9
			m/z	m/z (Calc)	Diff (ppm)	Diff (mDa)	Height	Height (Calc)	Height %	Height % (Calc)	Height Sum %	Height Sum% (Calc)
			419.13	419.134	7.54	3.2	22581.5	22410.5	100	100	78.9	78.3
			420.132	420.137	11.33	4.8	5253.4	5226.2	23.3	23.3	18.3	18.3
			421.136	421.139	7.36	3.1	798.2	996.3	3.5	4.4	2.8	3.5
	FALSE	Aloin A	C21 H22 O9	85.85	418.123	418.126		8.25	8.25	3.45	8.1	N			DBSearch		85.85			(M+H)+	419.1305	50981
		Species	Ion Formula	m/z	Height	Score (MFG)	Score (MS)	Score (mass)	Score (iso. abund)	Score (iso. spacing)
		(M+H)+		419.13	22581.5		85.85	73.23	98.72	94.9
			m/z	m/z (Calc)	Diff (ppm)	Diff (mDa)	Height	Height (Calc)	Height %	Height % (Calc)	Height Sum %	Height Sum% (Calc)
			419.13	419.134	7.54	3.2	22581.5	22410.5	100	100	78.9	78.3
			420.132	420.137	11.33	4.8	5253.4	5226.2	23.3	23.3	18.3	18.3
			421.136	421.139	7.36	3.1	798.2	996.3	3.5	4.4	2.8	3.5
	FALSE	Equol 4'-O-glucuronide	C21 H22 O9	85.85	418.123	418.126		8.25	8.25	3.45	8.1	N			DBSearch		85.85			(M+H)+	419.1305	72273
		Species	Ion Formula	m/z	Height	Score (MFG)	Score (MS)	Score (mass)	Score (iso. abund)	Score (iso. spacing)
		(M+H)+		419.13	22581.5		85.85	73.23	98.72	94.9
			m/z	m/z (Calc)	Diff (ppm)	Diff (mDa)	Height	Height (Calc)	Height %	Height % (Calc)	Height Sum %	Height Sum% (Calc)
			419.13	419.134	7.54	3.2	22581.5	22410.5	100	100	78.9	78.3
			420.132	420.137	11.33	4.8	5253.4	5226.2	23.3	23.3	18.3	18.3
			421.136	421.139	7.36	3.1	798.2	996.3	3.5	4.4	2.8	3.5
	FALSE	Naringenin 5-rhamnoside	C21 H22 O9	85.85	418.123	418.126		8.25	8.25	3.45	8.1	N			DBSearch		85.85			(M+H)+	419.1305	68642
		Species	Ion Formula	m/z	Height	Score (MFG)	Score (MS)	Score (mass)	Score (iso. abund)	Score (iso. spacing)
		(M+H)+		419.13	22581.5		85.85	73.23	98.72	94.9
			m/z	m/z (Calc)	Diff (ppm)	Diff (mDa)	Height	Height (Calc)	Height %	Height % (Calc)	Height Sum %	Height Sum% (Calc)
			419.13	419.134	7.54	3.2	22581.5	22410.5	100	100	78.9	78.3
			420.132	420.137	11.33	4.8	5253.4	5226.2	23.3	23.3	18.3	18.3
			421.136	421.139	7.36	3.1	798.2	996.3	3.5	4.4	2.8	3.5
	FALSE	6-Hydroxy-3,3',4',5,7,8-hexamethoxyflavone	C21 H22 O9	85.85	418.123	418.126		8.25	8.25	3.45	8.1	N			DBSearch		85.85			(M+H)+	419.1305	71948
		Species	Ion Formula	m/z	Height	Score (MFG)	Score (MS)	Score (mass)	Score (iso. abund)	Score (iso. spacing)
		(M+H)+		419.13	22581.5		85.85	73.23	98.72	94.9
			m/z	m/z (Calc)	Diff (ppm)	Diff (mDa)	Height	Height (Calc)	Height %	Height % (Calc)	Height Sum %	Height Sum% (Calc)
			419.13	419.134	7.54	3.2	22581.5	22410.5	100	100	78.9	78.3
			420.132	420.137	11.33	4.8	5253.4	5226.2	23.3	23.3	18.3	18.3
			421.136	421.139	7.36	3.1	798.2	996.3	3.5	4.4	2.8	3.5
	FALSE	Neoisoliquiritin	C21 H22 O9	85.85	418.123	418.126		8.25	8.25	3.45	8.1	N			DBSearch		85.85			(M+H)+	419.1305	30191
		Species	Ion Formula	m/z	Height	Score (MFG)	Score (MS)	Score (mass)	Score (iso. abund)	Score (iso. spacing)
		(M+H)+		419.13	22581.5		85.85	73.23	98.72	94.9
			m/z	m/z (Calc)	Diff (ppm)	Diff (mDa)	Height	Height (Calc)	Height %	Height % (Calc)	Height Sum %	Height Sum% (Calc)
			419.13	419.134	7.54	3.2	22581.5	22410.5	100	100	78.9	78.3
			420.132	420.137	11.33	4.8	5253.4	5226.2	23.3	23.3	18.3	18.3
			421.136	421.139	7.36	3.1	798.2	996.3	3.5	4.4	2.8	3.5
	FALSE	Polygonimitin B	C21 H22 O9	85.85	418.123	418.126		8.25	8.25	3.45	8.1	N			DBSearch		85.85			(M+H)+	419.1305	49383
		Species	Ion Formula	m/z	Height	Score (MFG)	Score (MS)	Score (mass)	Score (iso. abund)	Score (iso. spacing)
		(M+H)+		419.13	22581.5		85.85	73.23	98.72	94.9
			m/z	m/z (Calc)	Diff (ppm)	Diff (mDa)	Height	Height (Calc)	Height %	Height % (Calc)	Height Sum %	Height Sum% (Calc)
			419.13	419.134	7.54	3.2	22581.5	22410.5	100	100	78.9	78.3
			420.132	420.137	11.33	4.8	5253.4	5226.2	23.3	23.3	18.3	18.3
			421.136	421.139	7.36	3.1	798.2	996.3	3.5	4.4	2.8	3.5
TRUE	43	Cpd 43: Trp Thr Glu	Trp Thr Glu	C20 H26 N4 O7	94.44	434.178			434.18						Positive	1	1		5.1				12900						3	1		DBSearch	DBSearch			94.44	6							16672	4.82		2.09
	Best	Name	Formula	Score	Mass	Mass (DB)	Mass (MFG)	Diff (ppm)	Diff (abs. ppm)	Diff (mDa)	RT	RT Available (DB)	RT (DB)	RT Diff	ID Source	Score (Lib)	Score (DB)	Score (MFG)	DBE	Species	m/z	Cpd ID	Notes	Library
	TRUE	Trp Thr Glu	C20 H26 N4 O7	94.44	434.178	434.18		4.82	4.82	2.09	5.1	N			DBSearch		94.44			(M+Na)+	457.1674	6730
		Species	Ion Formula	m/z	Height	Score (MFG)	Score (MS)	Score (mass)	Score (iso. abund)	Score (iso. spacing)
		(M+Na)+		457.167	13033.9		94.44	89.67	98.83	98.67
			m/z	m/z (Calc)	Diff (ppm)	Diff (mDa)	Height	Height (Calc)	Height %	Height % (Calc)	Height Sum %	Height Sum% (Calc)
			457.167	457.169	4.31	2	12899.5	13033.9	100	100	77.5	78.3
			458.17	458.172	6.07	2.8	3112.7	3083.6	24.1	23.7	18.7	18.5
			459.173	459.175	2.74	1.3	642	536.7	5	4.1	3.9	3.2
	FALSE	Glu Trp Thr	C20 H26 N4 O7	94.44	434.178	434.18		4.82	4.82	2.09	5.1	N			DBSearch		94.44			(M+Na)+	457.1674	6297
		Species	Ion Formula	m/z	Height	Score (MFG)	Score (MS)	Score (mass)	Score (iso. abund)	Score (iso. spacing)
		(M+Na)+		457.167	12899.5		94.44	89.67	98.83	98.67
			m/z	m/z (Calc)	Diff (ppm)	Diff (mDa)	Height	Height (Calc)	Height %	Height % (Calc)	Height Sum %	Height Sum% (Calc)
			457.167	457.169	4.31	2	12899.5	13033.9	100	100	77.5	78.3
			458.17	458.172	6.07	2.8	3112.7	3083.6	24.1	23.7	18.7	18.5
			459.173	459.175	2.74	1.3	642	536.7	5	4.1	3.9	3.2
	FALSE	Thr Trp Glu	C20 H26 N4 O7	94.44	434.178	434.18		4.82	4.82	2.09	5.1	N			DBSearch		94.44			(M+Na)+	457.1674	5884
		Species	Ion Formula	m/z	Height	Score (MFG)	Score (MS)	Score (mass)	Score (iso. abund)	Score (iso. spacing)
		(M+Na)+		457.167	12899.5		94.44	89.67	98.83	98.67
			m/z	m/z (Calc)	Diff (ppm)	Diff (mDa)	Height	Height (Calc)	Height %	Height % (Calc)	Height Sum %	Height Sum% (Calc)
			457.167	457.169	4.31	2	12899.5	13033.9	100	100	77.5	78.3
			458.17	458.172	6.07	2.8	3112.7	3083.6	24.1	23.7	18.7	18.5
			459.173	459.175	2.74	1.3	642	536.7	5	4.1	3.9	3.2
	FALSE	Glu Thr Trp	C20 H26 N4 O7	94.44	434.178	434.18		4.82	4.82	2.09	5.1	N			DBSearch		94.44			(M+Na)+	457.1674	9077
		Species	Ion Formula	m/z	Height	Score (MFG)	Score (MS)	Score (mass)	Score (iso. abund)	Score (iso. spacing)
		(M+Na)+		457.167	12899.5		94.44	89.67	98.83	98.67
			m/z	m/z (Calc)	Diff (ppm)	Diff (mDa)	Height	Height (Calc)	Height %	Height % (Calc)	Height Sum %	Height Sum% (Calc)
			457.167	457.169	4.31	2	12899.5	13033.9	100	100	77.5	78.3
			458.17	458.172	6.07	2.8	3112.7	3083.6	24.1	23.7	18.7	18.5
			459.173	459.175	2.74	1.3	642	536.7	5	4.1	3.9	3.2
	FALSE	Trp Glu Thr	C20 H26 N4 O7	94.44	434.178	434.18		4.82	4.82	2.09	5.1	N			DBSearch		94.44			(M+Na)+	457.1674	8543
		Species	Ion Formula	m/z	Height	Score (MFG)	Score (MS)	Score (mass)	Score (iso. abund)	Score (iso. spacing)
		(M+Na)+		457.167	12899.5		94.44	89.67	98.83	98.67
			m/z	m/z (Calc)	Diff (ppm)	Diff (mDa)	Height	Height (Calc)	Height %	Height % (Calc)	Height Sum %	Height Sum% (Calc)
			457.167	457.169	4.31	2	12899.5	13033.9	100	100	77.5	78.3
			458.17	458.172	6.07	2.8	3112.7	3083.6	24.1	23.7	18.7	18.5
			459.173	459.175	2.74	1.3	642	536.7	5	4.1	3.9	3.2
	FALSE	Thr Glu Trp	C20 H26 N4 O7	94.44	434.178	434.18		4.82	4.82	2.09	5.1	N			DBSearch		94.44			(M+Na)+	457.1674	7438
		Species	Ion Formula	m/z	Height	Score (MFG)	Score (MS)	Score (mass)	Score (iso. abund)	Score (iso. spacing)
		(M+Na)+		457.167	12899.5		94.44	89.67	98.83	98.67
			m/z	m/z (Calc)	Diff (ppm)	Diff (mDa)	Height	Height (Calc)	Height %	Height % (Calc)	Height Sum %	Height Sum% (Calc)
			457.167	457.169	4.31	2	12899.5	13033.9	100	100	77.5	78.3
			458.17	458.172	6.07	2.8	3112.7	3083.6	24.1	23.7	18.7	18.5
			459.173	459.175	2.74	1.3	642	536.7	5	4.1	3.9	3.2
TRUE	44	Cpd 44: Confusoside	Confusoside	C21 H24 O9	87.68	420.139			420.142						Positive	1	1		9.2				32396						6	1		DBSearch	DBSearch			87.68	10						LMPK12120446	52249	7.66		3.22
	Best	Name	Formula	Score	Mass	Mass (DB)	Mass (MFG)	Diff (ppm)	Diff (abs. ppm)	Diff (mDa)	RT	RT Available (DB)	RT (DB)	RT Diff	ID Source	Score (Lib)	Score (DB)	Score (MFG)	DBE	Species	m/z	Cpd ID	Notes	Library
	TRUE	Confusoside	C21 H24 O9	87.68	420.139	420.142		7.66	7.66	3.22	9.2	N			DBSearch		87.68			(M+H)+	421.1463	30609
		Species	Ion Formula	m/z	Height	Score (MFG)	Score (MS)	Score (mass)	Score (iso. abund)	Score (iso. spacing)
		(M+H)+		421.146	32396.2		87.68	76.37	98.07	97.77
			m/z	m/z (Calc)	Diff (ppm)	Diff (mDa)	Height	Height (Calc)	Height %	Height % (Calc)	Height Sum %	Height Sum% (Calc)
			421.146	421.149	7.14	3	32396.2	31853.5	100	100	79.6	78.3
			422.149	422.153	9.5	4	7250.1	7435.7	22.4	23.3	17.8	18.3
			423.151	423.155	10.05	4.3	1060.7	1417.8	3.3	4.5	2.6	3.5
	FALSE	Glycyphyllin	C21 H24 O9	87.68	420.139	420.142		7.66	7.66	3.22	9.2	N			DBSearch		87.68			(M+H)+	421.1463	30679
		Species	Ion Formula	m/z	Height	Score (MFG)	Score (MS)	Score (mass)	Score (iso. abund)	Score (iso. spacing)
		(M+H)+		421.146	32396.2		87.68	76.37	98.07	97.77
			m/z	m/z (Calc)	Diff (ppm)	Diff (mDa)	Height	Height (Calc)	Height %	Height % (Calc)	Height Sum %	Height Sum% (Calc)
			421.146	421.149	7.14	3	32396.2	31853.5	100	100	79.6	78.3
			422.149	422.153	9.5	4	7250.1	7435.7	22.4	23.3	17.8	18.3
			423.151	423.155	10.05	4.3	1060.7	1417.8	3.3	4.5	2.6	3.5
	FALSE	Davidioside	C21 H24 O9	87.68	420.139	420.142		7.66	7.66	3.22	9.2	N			DBSearch		87.68			(M+H)+	421.1463	30608
		Species	Ion Formula	m/z	Height	Score (MFG)	Score (MS)	Score (mass)	Score (iso. abund)	Score (iso. spacing)
		(M+H)+		421.146	32396.2		87.68	76.37	98.07	97.77
			m/z	m/z (Calc)	Diff (ppm)	Diff (mDa)	Height	Height (Calc)	Height %	Height % (Calc)	Height Sum %	Height Sum% (Calc)
			421.146	421.149	7.14	3	32396.2	31853.5	100	100	79.6	78.3
			422.149	422.153	9.5	4	7250.1	7435.7	22.4	23.3	17.8	18.3
			423.151	423.155	10.05	4.3	1060.7	1417.8	3.3	4.5	2.6	3.5
	FALSE	Rhapontin	C21 H24 O9	87.68	420.139	420.142		7.66	7.66	3.22	9.2	N			DBSearch		87.68			(M+H)+	421.1463	22771	Rheum spp and Eucalyptus sideroxylon
		Species	Ion Formula	m/z	Height	Score (MFG)	Score (MS)	Score (mass)	Score (iso. abund)	Score (iso. spacing)
		(M+H)+		421.146	32396.2		87.68	76.37	98.07	97.77
			m/z	m/z (Calc)	Diff (ppm)	Diff (mDa)	Height	Height (Calc)	Height %	Height % (Calc)	Height Sum %	Height Sum% (Calc)
			421.146	421.149	7.14	3	32396.2	31853.5	100	100	79.6	78.3
			422.149	422.153	9.5	4	7250.1	7435.7	22.4	23.3	17.8	18.3
			423.151	423.155	10.05	4.3	1060.7	1417.8	3.3	4.5	2.6	3.5
	FALSE	Afzelechin 3-O-alpha-L-rhamnopyranoside	C21 H24 O9	87.68	420.139	420.142		7.66	7.66	3.22	9.2	N			DBSearch		87.68			(M+H)+	421.1463	25624
		Species	Ion Formula	m/z	Height	Score (MFG)	Score (MS)	Score (mass)	Score (iso. abund)	Score (iso. spacing)
		(M+H)+		421.146	32396.2		87.68	76.37	98.07	97.77
			m/z	m/z (Calc)	Diff (ppm)	Diff (mDa)	Height	Height (Calc)	Height %	Height % (Calc)	Height Sum %	Height Sum% (Calc)
			421.146	421.149	7.14	3	32396.2	31853.5	100	100	79.6	78.3
			422.149	422.153	9.5	4	7250.1	7435.7	22.4	23.3	17.8	18.3
			423.151	423.155	10.05	4.3	1060.7	1417.8	3.3	4.5	2.6	3.5
	FALSE	2',4',6'-Trihydroxydihydrochalcone 2'-glucoside	C21 H24 O9	87.68	420.139	420.142		7.66	7.66	3.22	9.2	N			DBSearch		87.68			(M+H)+	421.1463	68578
		Species	Ion Formula	m/z	Height	Score (MFG)	Score (MS)	Score (mass)	Score (iso. abund)	Score (iso. spacing)
		(M+H)+		421.146	32396.2		87.68	76.37	98.07	97.77
			m/z	m/z (Calc)	Diff (ppm)	Diff (mDa)	Height	Height (Calc)	Height %	Height % (Calc)	Height Sum %	Height Sum% (Calc)
			421.146	421.149	7.14	3	32396.2	31853.5	100	100	79.6	78.3
			422.149	422.153	9.5	4	7250.1	7435.7	22.4	23.3	17.8	18.3
			423.151	423.155	10.05	4.3	1060.7	1417.8	3.3	4.5	2.6	3.5
	FALSE	2',4',6'-Trihydroxydihydrochalcone 4'-glucoside	C21 H24 O9	87.68	420.139	420.142		7.66	7.66	3.22	9.2	N			DBSearch		87.68			(M+H)+	421.1463	68579
		Species	Ion Formula	m/z	Height	Score (MFG)	Score (MS)	Score (mass)	Score (iso. abund)	Score (iso. spacing)
		(M+H)+		421.146	32396.2		87.68	76.37	98.07	97.77
			m/z	m/z (Calc)	Diff (ppm)	Diff (mDa)	Height	Height (Calc)	Height %	Height % (Calc)	Height Sum %	Height Sum% (Calc)
			421.146	421.149	7.14	3	32396.2	31853.5	100	100	79.6	78.3
			422.149	422.153	9.5	4	7250.1	7435.7	22.4	23.3	17.8	18.3
			423.151	423.155	10.05	4.3	1060.7	1417.8	3.3	4.5	2.6	3.5
	FALSE	Melampodin A	C21 H24 O9	87.68	420.139	420.142		7.66	7.66	3.22	9.2	N			DBSearch		87.68			(M+H)+	421.1463	45345
		Species	Ion Formula	m/z	Height	Score (MFG)	Score (MS)	Score (mass)	Score (iso. abund)	Score (iso. spacing)
		(M+H)+		421.146	32396.2		87.68	76.37	98.07	97.77
			m/z	m/z (Calc)	Diff (ppm)	Diff (mDa)	Height	Height (Calc)	Height %	Height % (Calc)	Height Sum %	Height Sum% (Calc)
			421.146	421.149	7.14	3	32396.2	31853.5	100	100	79.6	78.3
			422.149	422.153	9.5	4	7250.1	7435.7	22.4	23.3	17.8	18.3
			423.151	423.155	10.05	4.3	1060.7	1417.8	3.3	4.5	2.6	3.5
	FALSE	Rhaponticin	C21 H24 O9	87.68	420.139	420.142		7.66	7.66	3.22	9.2	N			DBSearch		87.68			(M+H)+	421.1463	31584
		Species	Ion Formula	m/z	Height	Score (MFG)	Score (MS)	Score (mass)	Score (iso. abund)	Score (iso. spacing)
		(M+H)+		421.146	32396.2		87.68	76.37	98.07	97.77
			m/z	m/z (Calc)	Diff (ppm)	Diff (mDa)	Height	Height (Calc)	Height %	Height % (Calc)	Height Sum %	Height Sum% (Calc)
			421.146	421.149	7.14	3	32396.2	31853.5	100	100	79.6	78.3
			422.149	422.153	9.5	4	7250.1	7435.7	22.4	23.3	17.8	18.3
			423.151	423.155	10.05	4.3	1060.7	1417.8	3.3	4.5	2.6	3.5
	FALSE	Isorhapontin	C21 H24 O9	87.68	420.139	420.142		7.66	7.66	3.22	9.2	N			DBSearch		87.68			(M+H)+	421.1463	31590
		Species	Ion Formula	m/z	Height	Score (MFG)	Score (MS)	Score (mass)	Score (iso. abund)	Score (iso. spacing)
		(M+H)+		421.146	32396.2		87.68	76.37	98.07	97.77
			m/z	m/z (Calc)	Diff (ppm)	Diff (mDa)	Height	Height (Calc)	Height %	Height % (Calc)	Height Sum %	Height Sum% (Calc)
			421.146	421.149	7.14	3	32396.2	31853.5	100	100	79.6	78.3
			422.149	422.153	9.5	4	7250.1	7435.7	22.4	23.3	17.8	18.3
			423.151	423.155	10.05	4.3	1060.7	1417.8	3.3	4.5	2.6	3.5
TRUE	45	Cpd 45: Trp-P-2	Trp-P-2	C12 H11 N3	83.82	197.094			197.095						Positive	1	1		6.2				63071						2	1		DBSearch	DBSearch			83.82	6			62450-07-1		C14416		70044	7.51		1.48
	Best	Name	Formula	Score	Mass	Mass (DB)	Mass (MFG)	Diff (ppm)	Diff (abs. ppm)	Diff (mDa)	RT	RT Available (DB)	RT (DB)	RT Diff	ID Source	Score (Lib)	Score (DB)	Score (MFG)	DBE	Species	m/z	Cpd ID	Notes	Library
	TRUE	Trp-P-2	C12 H11 N3	83.82	197.094	197.095		7.51	7.51	1.48	6.2	N			DBSearch		83.82			(M+Na)+	220.0830	47529
		Species	Ion Formula	m/z	Height	Score (MFG)	Score (MS)	Score (mass)	Score (iso. abund)	Score (iso. spacing)
		(M+Na)+		220.083	63070.8		83.82	87.02	98.82	49.57
			m/z	m/z (Calc)	Diff (ppm)	Diff (mDa)	Height	Height (Calc)	Height %	Height % (Calc)	Height Sum %	Height Sum% (Calc)
			220.083	220.084	6.9	1.5	63070.8	62952.8	100	100	87.7	87.6
			221.086	221.087	5.48	1.2	8822.1	8940.2	14	14.2	12.3	12.4
	FALSE	para-Aminoazobenzene	C12 H11 N3	83.82	197.094	197.095		7.51	7.51	1.48	6.2	N			DBSearch		83.82			(M+Na)+	220.0830	50356
		Species	Ion Formula	m/z	Height	Score (MFG)	Score (MS)	Score (mass)	Score (iso. abund)	Score (iso. spacing)
		(M+Na)+		220.083	63070.8		83.82	87.02	98.82	49.57
			m/z	m/z (Calc)	Diff (ppm)	Diff (mDa)	Height	Height (Calc)	Height %	Height % (Calc)	Height Sum %	Height Sum% (Calc)
			220.083	220.084	6.9	1.5	63070.8	62952.8	100	100	87.7	87.6
			221.086	221.087	5.48	1.2	8822.1	8940.2	14	14.2	12.3	12.4
	FALSE	2-Amino-3-methyl-9H-pyrido[2,3-b]indole	C12 H11 N3	83.82	197.094	197.095		7.51	7.51	1.48	6.2	N			DBSearch		83.82			(M+Na)+	220.0830	50413
		Species	Ion Formula	m/z	Height	Score (MFG)	Score (MS)	Score (mass)	Score (iso. abund)	Score (iso. spacing)
		(M+Na)+		220.083	63070.8		83.82	87.02	98.82	49.57
			m/z	m/z (Calc)	Diff (ppm)	Diff (mDa)	Height	Height (Calc)	Height %	Height % (Calc)	Height Sum %	Height Sum% (Calc)
			220.083	220.084	6.9	1.5	63070.8	62952.8	100	100	87.7	87.6
			221.086	221.087	5.48	1.2	8822.1	8940.2	14	14.2	12.3	12.4
	FALSE	N-Acetyl-D-mannosaminolactone	C8 H13 N O6	76.63	219.076	219.074		-6.57	6.57	-1.44	6.2	N			DBSearch		76.63			(M+H)+	220.0830	43735
		Species	Ion Formula	m/z	Height	Score (MFG)	Score (MS)	Score (mass)	Score (iso. abund)	Score (iso. spacing)
		(M+H)+		220.083	63070.8		76.63	88.88	74.36	50
			m/z	m/z (Calc)	Diff (ppm)	Diff (mDa)	Height	Height (Calc)	Height %	Height % (Calc)	Height Sum %	Height Sum% (Calc)
			220.083	220.082	-6.53	-1.4	63070.8	65711.2	100	100	87.7	91.4
			221.086	221.085	-6.59	-1.5	8822.1	6181.8	14	9.4	12.3	8.6
	FALSE	O-Succinyl-L-homoserine	C8 H13 N O6	76.63	219.076	219.074		-6.57	6.57	-1.44	6.2	N			DBSearch		76.63			(M+H)+	220.0830	323	Group A 07/27/04
		Species	Ion Formula	m/z	Height	Score (MFG)	Score (MS)	Score (mass)	Score (iso. abund)	Score (iso. spacing)
		(M+H)+		220.083	63070.8		76.63	88.88	74.36	50
			m/z	m/z (Calc)	Diff (ppm)	Diff (mDa)	Height	Height (Calc)	Height %	Height % (Calc)	Height Sum %	Height Sum% (Calc)
			220.083	220.082	-6.53	-1.4	63070.8	65711.2	100	100	87.7	91.4
			221.086	221.085	-6.59	-1.5	8822.1	6181.8	14	9.4	12.3	8.6
	FALSE	1-Isothiocyanato-7-(methylsulfinyl)heptane	C9 H17 N O S2	65.3	219.076	219.075		-2.88	2.88	-0.63	6.2	N			DBSearch		65.3			(M+H)+	220.0830	69338
		Species	Ion Formula	m/z	Height	Score (MFG)	Score (MS)	Score (mass)	Score (iso. abund)	Score (iso. spacing)
		(M+H)+		220.083	63070.8		65.3	97.76	28.35	48.81
			m/z	m/z (Calc)	Diff (ppm)	Diff (mDa)	Height	Height (Calc)	Height %	Height % (Calc)	Height Sum %	Height Sum% (Calc)
			220.083	220.082	-2.58	-0.6	63070.8	64233.9	100	100	87.7	89.3
			221.086	221.085	-4.88	-1.1	8822.1	7659.1	14	11.9	12.3	10.7
TRUE	46	Cpd 46: N-Acetylgalactosaminate	N-Acetylgalactosaminate	C8 H13 N O7	86.55	235.07			235.069						Positive	1	1		4.3				35822						5	1		DBSearch	DBSearch			86.55	2					C03408		65972	-1.58		-0.37
	Best	Name	Formula	Score	Mass	Mass (DB)	Mass (MFG)	Diff (ppm)	Diff (abs. ppm)	Diff (mDa)	RT	RT Available (DB)	RT (DB)	RT Diff	ID Source	Score (Lib)	Score (DB)	Score (MFG)	DBE	Species	m/z	Cpd ID	Notes	Library
	TRUE	N-Acetylgalactosaminate	C8 H13 N O7	86.55	235.07	235.069		-1.58	1.58	-0.37	4.3	N			DBSearch		86.55			(M+H)+	236.0769	43665
		Species	Ion Formula	m/z	Height	Score (MFG)	Score (MS)	Score (mass)	Score (iso. abund)	Score (iso. spacing)
		(M+H)+		236.077	36485		86.55	99.27	89.83	49
			m/z	m/z (Calc)	Diff (ppm)	Diff (mDa)	Height	Height (Calc)	Height %	Height % (Calc)	Height Sum %	Height Sum% (Calc)
			236.077	236.077	-1.79	-0.4	35821.8	36485	100	100	89.7	91.4
			237.08	237.08	0.26	0.1	4109.5	3446.2	11.5	9.4	10.3	8.6
	FALSE	N-Glycolyl-D-mannosaminolactone	C8 H13 N O7	86.55	235.07	235.069		-1.58	1.58	-0.37	4.3	N			DBSearch		86.55			(M+H)+	236.0769	43778
		Species	Ion Formula	m/z	Height	Score (MFG)	Score (MS)	Score (mass)	Score (iso. abund)	Score (iso. spacing)
		(M+H)+		236.077	35821.8		86.55	99.27	89.83	49
			m/z	m/z (Calc)	Diff (ppm)	Diff (mDa)	Height	Height (Calc)	Height %	Height % (Calc)	Height Sum %	Height Sum% (Calc)
			236.077	236.077	-1.79	-0.4	35821.8	36485	100	100	89.7	91.4
			237.08	237.08	0.26	0.1	4109.5	3446.2	11.5	9.4	10.3	8.6
TRUE	47	Cpd 47: 3-Methylguanine	3-Methylguanine	C6 H7 N5 O	88.09	165.066			165.065						Positive	1	1		2				59594						2	1		DBSearch	DBSearch			88.09	6			2958-98-7	HMDB01566	C02230		58058	-4.75		-0.78
	Best	Name	Formula	Score	Mass	Mass (DB)	Mass (MFG)	Diff (ppm)	Diff (abs. ppm)	Diff (mDa)	RT	RT Available (DB)	RT (DB)	RT Diff	ID Source	Score (Lib)	Score (DB)	Score (MFG)	DBE	Species	m/z	Cpd ID	Notes	Library
	TRUE	3-Methylguanine	C6 H7 N5 O	88.09	165.066	165.065		-4.75	4.75	-0.78	2	N			DBSearch		88.09			(M+H)+	166.0731	35928
		Species	Ion Formula	m/z	Height	Score (MFG)	Score (MS)	Score (mass)	Score (iso. abund)	Score (iso. spacing)
		(M+H)+		166.073	59593.6		88.09	95.49	99.44	49.7
			m/z	m/z (Calc)	Diff (ppm)	Diff (mDa)	Height	Height (Calc)	Height %	Height % (Calc)	Height Sum %	Height Sum% (Calc)
			166.073	166.072	-4.6	-0.8	59593.6	59381.1	100	100	92.5	92.2
[truncated: 7,619 more rows]
[truncated: 13 more columns]

## Sheet: BioCyc
Search Mass	Monoisotopic MW	Compound Name	Chemical Formula
81.0323d0	81.0326971119d0	s-Triazines	C3H3N3
83.0735d0	83.0734992941d0	CPD-10275	C5H9N1
101.0473d0	101.0476784741d0	CPD-16013	C4H6N1O2
101.0473d0	101.0476784741d0	CPD-15056	C4H6N1O2
101.0841d0	101.0840639804d0	CPD-10273	C5H11N1O1
101.0841d0	101.0840639804d0	CPD-10274	C5H11N1O1
109.0534d0	109.052763852d0	CPD-259	C6H7N1O1
113.0475d0	113.0476784741d0	CPD-478	C5H6N1O2
113.0475d0	113.0476784741d0	L-DELTA1-PYRROLINE_5-CARBOXYLATE	C5H6N1O2
113.0479d0	113.0476784741d0	L-DELTA1-PYRROLINE_5-CARBOXYLATE	C5H6N1O2
113.0479d0	113.0476784741d0	CPD-478	C5H6N1O2
129.0425d0	129.0425930962d0	5-OXOPROLINE	C5H6N1O3
129.0425d0	129.0425930962d0	PYRROLINE-HYDROXY-CARBOXYLATE	C5H6N1O3
129.0798d0	129.0789786025d0	CPD-30	C6H11N1O2
133.062d0	133.0613171656d0	ASN	C4H8N2O3
134.0223d0	134.0215233031d0	RS-Malate	C4H4O5
134.0223d0	134.0215233031d0	MAL	C4H4O5
135.0671d0	135.0684139162d0	CPD-13031	C8H9N1O1
135.0671d0	135.0684139162d0	CPD-7268	C8H9N1O1
135.0671d0	135.0684139162d0	N-ACETYLARYLAMINE	C8H9N1O1
135.0671d0	135.0684139162d0	PHENYLACETALDOXIME	C8H9N1O1
138.0324d0	138.0316940589d0	CPD-9135	C7H5O3
138.0324d0	138.0316940589d0	4-hydroxybenzoate	C7H5O3
145.0732d0	145.0738932246d0	CPD-35	C6H10N1O3
147.0889d0	147.0895432888d0	CPD-10271	C6H12N1O3
148.0201d0	148.0194148131d0	CPD-479	C5H7O3S1
149.0699d0	149.0688078467d0	CPD-4863	C5H10N1O4
151.0499d0	151.0494098086d0	GUANINE	C5H5N5O1
151.0499d0	151.0494098086d0	CPD0-2461	C5H5N5O1
160.0379d0	160.0371733673d0	CPD-9437	C6H6O5
160.0379d0	160.0371733673d0	2K-ADIPATE	C6H6O5
160.0379d0	160.0371733673d0	3-KETO-ADIPATE	C6H6O5
160.0379d0	160.0371733673d0	CPD-9437	C6H6O5
160.0379d0	160.0371733673d0	2K-ADIPATE	C6H6O5
160.0379d0	160.0371733673d0	3-KETO-ADIPATE	C6H6O5
162.0178d0	162.0173063231d0	CPD-9306	C6H10O1S2
162.0178d0	162.0173063231d0	CPD-9275	C6H10O1S2
162.0178d0	162.0164379252d0	CPD-15015	C5H4O6
162.0178d0	162.0164379252d0	D-4-HYDROXY-2-KETO-GLUTARATE	C5H4O6
162.0524d0	162.0528234315d0	CPD-61	C6H8O5
162.0524d0	162.0528234315d0	CPD-9438	C6H8O5
164.0567d0	164.0558974367d0	L-ERYTHRO-4-HYDROXY-GLUTAMATE	C5H8N1O5
164.0567d0	164.0558974367d0	CPD-15057	C5H8N1O5
174.0537d0	174.0528234315d0	SHIKIMATE	C7H9O5
174.0537d0	174.0528234315d0	CPD-7100	C7H8O5
174.054d0	174.0528234315d0	SHIKIMATE	C7H9O5
174.054d0	174.0528234315d0	CPD-7100	C7H8O5
176.0693d0	176.0684734957d0	3-CARBOXY-3-HYDROXY-ISOCAPROATE	C7H10O5
176.0693d0	176.0684734957d0	2-D-THREO-HYDROXY-3-CARBOXY-ISOCAPROATE	C7H10O5
179.0793d0	179.07937253300003d0	Hexosamines	C6H13N1O5
179.0794d0	179.07937253300003d0	Hexosamines	C6H13N1O5
179.0798d0	179.07937253300003d0	Hexosamines	C6H13N1O5
184.0383d0	184.0371733673d0	CPD-9738	C8H6O5
186.0534d0	186.0528234315d0	CPD-9737	C8H8O5
186.0534d0	186.0528234315d0	CPD-9736	C8H8O5
195.0747d0	195.0756245591d0	AMINO-OH-HYDROXYMETHYL-DIHYDROPTERIDINE	C7H9N5O2
195.0756d0	195.0756245591d0	AMINO-OH-HYDROXYMETHYL-DIHYDROPTERIDINE	C7H9N5O2
195.0759d0	195.0756245591d0	AMINO-OH-HYDROXYMETHYL-DIHYDROPTERIDINE	C7H9N5O2
200.0331d0	200.0323986009d0	CPD-10227	C4H9N1O6P1
200.0331d0	200.0323986009d0	O-PHOSPHO-L-HOMOSERINE	C4H8N1O6P1
200.0331d0	200.0320879894d0	4-MALEYL-ACETOACETATE	C8H6O6
200.0331d0	200.0320879894d0	4-FUMARYL-ACETOACETATE	C8H6O6
205.0594d0	205.0595054888d0	LIPOAMIDE	C8H15N1O1S2
207.0524d0	207.0531577825d0	CPD-476	C10H8N1O4
207.0752d0	207.075155553d0	DIHYDROLIPOAMIDE	C8H17N1O1S2
210.075d0	210.0739528041d0	CPD-21358	C7H14O7
210.075d0	210.0739528041d0	SEDOHEPTULOSE	C7H14O7
212.0857d0	212.08372962939998d0	Benzoin	C14H12O2
220.107d0	220.10592163450002d0	N-ACETYL-BETA-GLUCOSAMINYLAMINE	C8H16N2O5
221.091d0	221.0912746233d0	A-PYRIMIDODIAZEPINE	C9H11N5O2
221.091d0	221.0899372193d0	N-acetyl-D-mannosamine	C8H15N1O6
221.091d0	221.0899372193d0	N-acetyl-D-galactosamine	C8H15N1O6
221.091d0	221.0899372193d0	N-ACETYL-D-MANNOSAMINE	C8H15N1O6
221.091d0	221.0899372193d0	N-acetyl-beta-D-hexosamines	C8H15N1O6
221.091d0	221.0899372193d0	CPD-12541	C8H15N1O6
221.091d0	221.0899372193d0	N-acetyl-D-hexosamines	C8H15N1O6
221.091d0	221.0899372193d0	N-acetyl-D-glucosamine	C8H15N1O6
221.091d0	221.0899372193d0	CPD-3604	C8H15N1O6
221.091d0	221.0899372193d0	N-ACETYL-D-GLUCOSAMINE	C8H15N1O6
221.091d0	221.092617294d0	5-HYDROXY-TRYPTOPHAN	C11H12N2O3
221.0911d0	221.0912746233d0	A-PYRIMIDODIAZEPINE	C9H11N5O2
221.0911d0	221.0899372193d0	N-acetyl-D-mannosamine	C8H15N1O6
221.0911d0	221.0899372193d0	N-acetyl-D-galactosamine	C8H15N1O6
221.0911d0	221.0899372193d0	N-ACETYL-D-MANNOSAMINE	C8H15N1O6
221.0911d0	221.0899372193d0	N-acetyl-beta-D-hexosamines	C8H15N1O6
221.0911d0	221.0899372193d0	CPD-12541	C8H15N1O6
221.0911d0	221.0899372193d0	N-acetyl-D-hexosamines	C8H15N1O6
221.0911d0	221.0899372193d0	N-acetyl-D-glucosamine	C8H15N1O6
221.0911d0	221.0899372193d0	CPD-3604	C8H15N1O6
221.0911d0	221.0899372193d0	N-ACETYL-D-GLUCOSAMINE	C8H15N1O6
221.0911d0	221.092617294d0	5-HYDROXY-TRYPTOPHAN	C11H12N2O3
221.0915d0	221.092617294d0	5-HYDROXY-TRYPTOPHAN	C11H12N2O3
221.0915d0	221.0912746233d0	A-PYRIMIDODIAZEPINE	C9H11N5O2
221.0915d0	221.0899372193d0	N-acetyl-D-mannosamine	C8H15N1O6
221.0915d0	221.0899372193d0	N-acetyl-D-galactosamine	C8H15N1O6
221.0915d0	221.0899372193d0	N-ACETYL-D-MANNOSAMINE	C8H15N1O6
221.0915d0	221.0899372193d0	N-acetyl-beta-D-hexosamines	C8H15N1O6
221.0915d0	221.0899372193d0	CPD-12541	C8H15N1O6
221.0915d0	221.0899372193d0	N-acetyl-D-hexosamines	C8H15N1O6
221.0915d0	221.0899372193d0	N-acetyl-D-glucosamine	C8H15N1O6
221.0915d0	221.0899372193d0	CPD-3604	C8H15N1O6
221.0915d0	221.0899372193d0	N-ACETYL-D-GLUCOSAMINE	C8H15N1O6
237.0856d0	237.0861892454d0	6-PYRUVOYL-5678-TETRAHYDROPTERIN	C9H11N5O3
237.0856d0	237.0861892454d0	CPD-374	C9H11N5O3
237.0856d0	237.0875319161d0	N-FORMYLKYNURENINE	C11H12N2O4
237.0862d0	237.0875319161d0	N-FORMYLKYNURENINE	C11H12N2O4
237.0862d0	237.0861892454d0	CPD-374	C9H11N5O3
237.0862d0	237.0861892454d0	6-PYRUVOYL-5678-TETRAHYDROPTERIN	C9H11N5O3
239.1014d0	239.1018393096d0	CPD-14202	C9H13N5O3
239.1014d0	239.1018393096d0	BIOPTERIN	C9H13N5O3
239.1014d0	239.1018393096d0	6-LACTOYL-5678-TETRAHYDROPTERIN	C9H13N5O3
239.1014d0	239.1018393096d0	CPD-14202	C9H13N5O3
239.1014d0	239.1018393096d0	BIOPTERIN	C9H13N5O3
239.1014d0	239.1018393096d0	6-LACTOYL-5678-TETRAHYDROPTERIN	C9H13N5O3
239.1016d0	239.1018393096d0	CPD-14202	C9H13N5O3
239.1016d0	239.1018393096d0	BIOPTERIN	C9H13N5O3
239.1016d0	239.1018393096d0	6-LACTOYL-5678-TETRAHYDROPTERIN	C9H13N5O3
242.0924d0	242.0902715703d0	THYMIDINE	C10H14N2O5
246.0881d0	246.08920893779998d0	CPD-8191	C14H14O4
255.0954d0	255.0967539317d0	DIHYDRO-NEO-PTERIN	C9H13N5O4
267.0957d0	267.0967539317d0	DEOXYGUANOSINE	C10H13N5O4
267.0957d0	267.0967539317d0	ADENOSINE	C10H13N5O4
283.0907d0	283.0916685538d0	GUANOSINE	C10H13N5O5
376.1361d0	376.1369469914d0	LOGANATE	C16H23O10
376.1361d0	376.1382843954d0	RIBOFLAVIN	C17H19N4O6
382.1292d0	382.1310262735d0	FARNESYL-PP	C15H25O7P2
382.1292d0	382.1310262735d0	CPD-11293	C15H25O7P2
424.169d0	424.1693097523d0	CHITOBIOSE	C16H28N2O11
424.1702d0	424.1693097523d0	CHITOBIOSE	C16H28N2O11
424.1705d0	424.1693097523d0	CHITOBIOSE	C16H28N2O11
424.1706d0	424.1693097523d0	CHITOBIOSE	C16H28N2O11
424.1708d0	424.1693097523d0	CHITOBIOSE	C16H28N2O11
424.1714d0	424.1693097523d0	CHITOBIOSE	C16H28N2O11
456.1623d0	456.16315647519997d0	5-10-METHENYL-THF	C20H20N7O6
463.0718d0	463.0740429569d0	ADENYLOSUCC	C14H14N5O11P1

## Sheet: MSMS_compoundID
Compound	Compound Name	METLIN_ID	KEGG_ID	Regulation (age)
101.0841@1.71	Betaine aldehyde	278	C00576	up
117.0789@0.69500005	Betaine	287	C00719	up
129.0425@1.7600001	(R)-(+)-2-Pyrrolidone-5-carboxylic acid	63632	C02237	up
129.0798@1.165	L-Pipecolic acid	63100	C00408	up
135.0066@2.261	Adenine	85	C00147	down
135.0066@2.261	PHENACYLAMINE	44663		down
145.0732@0.738	Acetylcholine	57	C01996	down
145.0732@0.738	Spermidine	254	C00315	down
151.0499@5.264	Guanine	315	C00242	down
153.0649@3.852	FAPy-adenine	7080	C06502	down
165.0634@2.9629998	7-Methylguanine	58012	C02242	down
165.0642@2.018	7-Methylguanine	58012	C02242	up
165.0643@3.5289998	7-Methylguanine	58012	C02242	down
165.0643@5.1	L-Phenylalanine	28	C00079	down
179.0793@2.9640002	Glucosamine	266	C08349	down
179.0794@3.5149999	Isoxanthopterin	44874	C03975	down
195.0747@2.9640002	Glucosaminic acid	3334	C03752	down
195.0756@3.548	Glucosaminic acid	3334	C03752	up
202.1418@0.81400007	ADMA	6891	C03626	down
205.0594@6.7099996	lipoamide	3372	C00248	up
219.0754@9.4140005	O-Succinyl-L-homoserine	362	C01118	up
237.0856@3.392	Biopterin	247	C06313	down
237.0862@6.2179995	L-Sepiapterin	62978	C00835	down
239.1014@0.773	7,8-dihydro-L-Biopterin	5106	C02953	down
239.1014@3.5149999	7,8-dihydro-L-Biopterin	5106	C02953	down
239.1016@2.9640002	7,8-dihydro-L-Biopterin	5106	C02953	down
253.08@3.847	D-(+)-Neopterin	43211	C05926	down
253.0801@2.9319997	D-(+)-Neopterin	43211	C05926	down
253.082@1.6310003	D-(+)-Neopterin	43211	C05926	up
257.1024@0.662	Glycerophosphocholine	370	C00670	up
281.1109@2.331	2'-O-Methyladenosine	58235	C04779	down
283.0907@4.048	Guanosine	87	C00387	down
297.0728@6.752	5′-Deoxy-5′-(methylthio)adenosine	3425	C00170	up
376.1361@11.808999	Riboflavin (Vitamin B2)	233	C00255	down
424.1705@5.444	Chitobiose	63232	C01674	down
